# Supplementary material for: C–C bond cleavage and carbonylation enabled by an NNN-pincer uranium scaffold via metal–arene interaction
Source: Chem Sci. 2025 Jul 23;16(35):16101–9. doi: 10.1039/d5sc04248h (PMC12330830; doi:10.1039/d5sc04248h)
Supplement: SC-016-D5SC04248H-s001 [file SC-016-D5SC04248H-s001.txt]

168
Complex 1
U        2.546356000      7.731511000     12.995437000
K       -0.478763000      9.880788000     15.519778000
Cl       2.533667000      9.637593000     14.882082000
Cl      -0.202949000      8.113019000     12.941428000
O        1.850698000      5.974680000     11.254410000
O       -2.861510000      8.671244000     16.183158000
O       -1.149099000     12.082688000     14.061013000
N        3.589048000      9.002694000     11.386453000
N        4.587216000      6.897423000     12.532222000
N        3.097231000      6.080837000     14.499839000
C        4.785889000      8.522863000     10.824268000
C        5.445862000      9.064130000      9.721463000
H        5.026244000      9.946622000      9.247311000
C        6.636783000      8.494738000      9.228106000
C        7.134762000      7.362269000      9.868756000
H        8.051657000      6.907686000      9.510568000
C        6.494778000      6.777668000     10.976940000
C        5.327497000      7.371670000     11.454228000
C        7.089637000      5.537314000     11.653018000
C        6.174053000      5.027584000     12.771610000
C        5.031764000      5.732605000     13.149090000
C        4.216153000      5.276696000     14.217827000
C        4.564084000      4.101049000     14.881835000
H        3.936183000      3.765210000     15.702196000
C        5.710983000      3.366500000     14.520036000
C        6.492953000      3.850802000     13.473341000
H        7.388078000      3.311439000     13.184178000
C        7.332449000      9.127271000      8.012983000
C        6.385304000      9.094200000      6.797251000
H        6.107917000      8.064566000      6.546902000
H        6.869012000      9.539648000      5.919230000
H        5.464427000      9.653314000      6.987870000
C        7.698614000     10.591717000      8.323143000
H        6.813687000     11.189495000      8.560886000
H        8.192119000     11.055671000      7.460435000
H        8.380805000     10.650793000      9.177716000
C        8.621802000      8.389106000      7.627524000
H        9.353372000      8.397671000      8.442459000
H        9.083767000      8.878214000      6.762829000
H        8.427641000      7.346896000      7.352370000
C        8.463252000      5.906969000     12.260319000
H        9.149862000      6.267480000     11.486894000
H        8.923644000      5.040191000     12.746263000
H        8.350513000      6.696319000     13.009450000
C        7.287367000      4.423495000     10.600307000
H        6.330285000      4.141642000     10.150472000
H        7.727469000      3.527313000     11.048448000
H        7.954580000      4.751472000      9.797418000
C        6.055886000      2.074837000     15.277388000
C        6.262235000      2.382888000     16.773185000
H        7.085427000      3.091049000     16.915097000
H        6.503353000      1.466399000     17.325538000
H        5.366248000      2.817996000     17.225973000
C        4.903854000      1.062013000     15.126803000
H        3.967480000      1.451226000     15.537574000
H        5.137220000      0.130238000     15.656416000
H        4.732812000      0.819963000     14.072331000
C        7.336911000      1.413403000     14.750338000
H        7.245394000      1.132657000     13.695633000
H        7.542550000      0.499801000     15.319042000
H        8.206353000      2.070964000     14.855383000
C        3.125011000     10.267802000     10.912308000
C        2.149325000     10.335991000      9.884057000
C        1.737056000     11.590132000      9.418780000
H        1.003283000     11.643822000      8.618421000
C        2.265957000     12.764782000      9.936900000
H        1.948195000     13.729149000      9.547640000
C        3.218944000     12.694365000     10.947216000
H        3.639217000     13.613407000     11.347509000
C        3.663024000     11.469058000     11.452782000
C        1.580053000      9.093545000      9.213194000
H        1.901680000      8.228188000      9.802275000
C        0.045348000      9.096450000      9.174028000
H       -0.382313000      9.158498000     10.178749000
H       -0.323486000      8.176799000      8.704047000
H       -0.344069000      9.931675000      8.580987000
C        2.152666000      8.921182000      7.797834000
H        1.880952000      9.767629000      7.156286000
H        1.759610000      8.010825000      7.329412000
H        3.242803000      8.847507000      7.819271000
C        4.734856000     11.470977000     12.533545000
H        4.778109000     10.460388000     12.949922000
C        4.408456000     12.435018000     13.682532000
H        4.458985000     13.482749000     13.362458000
H        5.136642000     12.307404000     14.491054000
H        3.415016000     12.242356000     14.094144000
C        6.118269000     11.803660000     11.953291000
H        6.411934000     11.087391000     11.183199000
H        6.876504000     11.780231000     12.744643000
H        6.127210000     12.807544000     11.511300000
C        2.424589000      5.843782000     15.735369000
C        1.233994000      5.072597000     15.770937000
C        0.593291000      4.862402000     16.998212000
H       -0.307313000      4.253988000     17.030184000
C        1.102980000      5.385124000     18.179562000
H        0.601758000      5.195879000     19.125920000
C        2.275346000      6.132568000     18.142598000
H        2.682728000      6.527344000     19.069848000
C        2.953331000      6.377189000     16.945366000
C        0.669872000      4.395591000     14.529900000
H        1.178254000      4.834386000     13.664482000
C       -0.838220000      4.621544000     14.362536000
H       -1.408773000      4.164611000     15.179091000
H       -1.191552000      4.157796000     13.433875000
H       -1.078139000      5.687678000     14.321509000
C        0.986497000      2.891942000     14.532794000
H        2.064203000      2.715198000     14.563428000
H        0.589263000      2.410378000     13.631195000
H        0.534690000      2.397157000     15.400647000
C        4.251182000      7.171879000     16.988982000
H        4.485873000      7.467985000     15.962149000
C        4.133796000      8.452521000     17.827283000
H        3.287975000      9.063133000     17.503533000
H        5.043781000      9.052304000     17.715081000
H        4.023404000      8.229589000     18.895635000
C        5.415114000      6.318743000     17.517353000
H        5.222294000      5.987945000     18.545323000
H        6.341524000      6.904580000     17.522799000
H        5.578025000      5.435372000     16.897213000
C        0.523257000      5.555278000     10.845345000
H        0.114050000      6.312935000     10.168778000
H       -0.104307000      5.512241000     11.734776000
C        0.730867000      4.221703000     10.147147000
H        0.795661000      3.410492000     10.880691000
H       -0.079580000      3.990465000      9.450185000
C        2.080744000      4.434531000      9.460957000
H        1.953205000      5.019916000      8.543855000
H        2.588531000      3.502262000      9.200249000
C        2.856696000      5.230033000     10.502829000
H        3.387043000      4.585891000     11.209941000
H        3.562948000      5.943699000     10.074701000
C       -3.904884000      8.716528000     15.194342000
H       -3.479119000      8.457954000     14.215560000
H       -4.293894000      9.739440000     15.146343000
C       -4.949010000      7.695116000     15.634973000
H       -5.517730000      7.289682000     14.793901000
H       -5.656942000      8.146272000     16.339545000
C       -4.081918000      6.651307000     16.342436000
H       -4.638347000      6.025525000     17.045375000
H       -3.597683000      5.997978000     15.609235000
C       -3.043846000      7.528879000     17.034167000
H       -3.400525000      7.867903000     18.017636000
H       -2.076950000      7.032129000     17.166089000
C       -2.013234000     13.212045000     14.233454000
H       -1.836138000     13.647715000     15.223489000
H       -3.058940000     12.873704000     14.190018000
C       -1.697397000     14.171258000     13.087681000
H       -0.871205000     14.836870000     13.362361000
H       -2.555056000     14.791251000     12.812180000
C       -1.255365000     13.205685000     11.985642000
H       -2.127413000     12.751788000     11.500603000
H       -0.639224000     13.672605000     11.213937000
C       -0.481714000     12.164675000     12.782898000
H       -0.479972000     11.169256000     12.331482000
H        0.559525000     12.474100000     12.937507000
O        0.066194000     11.152912000     17.908897000
C       -0.251508000     10.777066000     19.249600000
H       -1.006522000     11.461194000     19.668439000
H       -0.674926000      9.768321000     19.226281000
C        1.062966000     10.880395000     20.008982000
H        0.926458000     10.963310000     21.090771000
H        1.684328000     10.002825000     19.803065000
C        1.674323000     12.135975000     19.378143000
H        2.764778000     12.162144000     19.446413000
H        1.285950000     13.034364000     19.870091000
C        1.186455000     12.060703000     17.924176000
H        1.949803000     11.659615000     17.249218000
H        0.865141000     13.037836000     17.543280000

147
INT
U        9.034381000      7.099796000      8.565656000
O        8.617859000      8.408335000     10.650873000
N        8.364262000      8.778399000      7.011562000
N        8.074539000      5.118677000      9.319813000
N        6.786343000      7.215587000      8.390908000
C        4.766297000      8.500002000      7.811621000
C        2.298426000      3.397045000     11.201556000
H        1.840737000      3.482363000     10.210247000
H        2.081745000      4.314605000     11.758997000
H        1.805516000      2.569766000     11.723624000
C        8.437807000      4.011993000     12.699256000
H        8.354111000      2.968135000     13.023476000
H        7.481948000      4.308631000     12.263497000
H        8.613179000      4.623448000     13.592661000
C        9.385514000      3.328319000     10.446667000
H        2.417253000     10.848195000      5.333137000
C        4.608197000      6.404501000      9.209823000
C       12.739316000      9.871160000     12.306685000
H       13.040707000     10.758737000     12.856308000
C        8.649092000      3.808733000      9.329975000
C        9.117322000      9.437653000      5.989776000
C        5.992036000      6.289851000      9.061708000
C        7.044673000      9.734945000     11.811492000
H        6.840306000     10.757506000     12.138908000
H        6.090370000      9.244872000     11.594965000
C        9.808559000     10.651685000      6.254496000
C       11.729035000      8.149173000      9.014633000
C        8.461778000      2.967511000      8.201096000
C        5.949468000      4.144991000     10.191399000
H        6.475591000      3.255777000     10.524373000
H        6.194801000     12.915052000      5.861703000
C        6.141695000      8.267024000      7.752118000
C       12.659939000      8.651473000     12.983128000
H       12.902865000      8.620029000     14.041793000
C        3.920325000      5.385276000      9.889188000
H        2.847611000      5.486173000     10.010279000
C        8.400645000      7.611117000      4.320178000
H        8.107339000      7.132136000      5.261792000
C        6.419541000     10.165332000      6.275895000
H        7.064531000     10.786839000      5.663493000
C        8.679453000     12.287451000      7.839880000
H        8.757762000     13.104821000      7.113559000
H        8.724428000     12.731173000      8.841992000
H        7.702261000     11.817258000      7.715137000
C        6.679313000      5.149876000      9.554777000
C       12.083174000      8.814761000     10.293668000
C       11.631025000      8.218328000      7.639663000
H       11.740270000      9.137753000      7.076356000
C        6.994410000      9.109095000      6.991291000
C        4.240483000      9.590581000      7.100438000
H        3.172731000      9.770816000      7.153726000
C        5.038655000     10.428167000      6.323455000
C        3.149085000      8.384160000      9.731750000
H        3.891721000      8.793179000     10.423926000
H        2.463927000      7.751950000     10.306304000
H        2.573505000      9.221108000      9.322869000
C        4.559410000      4.250555000     10.383625000
C        3.834469000      7.579466000      8.604628000
C       10.918957000      3.893871000     12.416648000
H       11.054140000      4.609320000     13.234589000
H       11.784665000      3.968007000     11.750392000
H       10.935211000      2.897880000     12.871867000
C        9.826213000     11.283918000      7.641752000
H        9.680993000     10.467494000      8.359196000
C        4.351468000      2.983377000     12.545526000
H        5.418061000      2.740013000     12.549885000
H        3.824703000      2.184423000     13.081261000
H        4.217568000      3.914371000     13.106996000
C       11.474242000      5.676098000      9.041119000
H       11.461547000      4.706154000      9.525435000
C       12.459491000      9.980634000     10.930513000
H       12.557980000     10.930790000     10.416189000
C        8.420912000      7.807464000     11.962282000
H        9.390038000      7.438280000     12.303466000
H        7.721385000      6.972747000     11.849560000
C       12.292827000      7.458220000     12.329918000
H       12.270482000      6.515130000     12.865986000
C        7.657559000      3.405220000      6.984554000
H        7.374368000      4.453023000      7.130342000
C        7.945913000      9.699105000     10.588010000
H        7.408750000      9.757345000      9.638464000
H        8.717641000     10.475196000     10.624340000
C        7.848469000      8.920685000     12.826999000
H        7.239709000      8.528130000     13.645418000
H        8.655268000      9.524965000     13.255236000
C       11.996430000      7.569539000     10.985328000
C        9.265676000      6.620173000      3.528857000
H        8.722704000      5.681284000      3.379617000
H       10.205050000      6.384944000      4.039192000
H        9.520523000      7.004505000      2.535233000
C       11.253163000      5.768207000      7.643506000
H       11.085414000      4.855558000      7.080809000
C        4.464218000     11.607440000      5.522352000
C       11.630026000      6.872801000      9.723689000
C        9.143564000      8.891519000      4.678763000
C        6.357852000      2.597503000      6.852286000
H        6.566222000      1.534592000      6.682680000
H        5.766588000      2.960648000      6.004283000
H        5.748458000      2.687884000      7.754509000
C        4.004444000      1.793752000     10.361489000
H        5.060152000      1.512636000     10.300496000
H        3.615883000      1.860103000      9.339850000
H        3.473895000      0.982441000     10.874356000
C        9.592889000      4.173147000     11.698960000
H        9.601319000      5.220395000     11.375201000
C       10.488399000     11.287318000      5.209326000
H       11.013993000     12.217902000      5.403001000
C       10.506061000     10.759131000      3.924094000
H       11.037219000     11.272735000      3.127189000
C        3.806776000      3.126054000     11.110822000
C        5.109340000     12.924310000      5.996173000
H        4.904776000     13.099069000      7.058072000
H        4.710298000     13.774323000      5.429516000
C        9.914102000      2.033262000     10.400819000
H       10.477162000      1.656493000     11.249288000
C        7.112166000      7.911142000      3.537443000
H        7.342861000      8.395645000      2.581149000
H        6.448479000      8.568795000      4.102882000
H        6.570767000      6.983349000      3.320058000
C        2.748322000      7.026192000      7.651868000
H        2.169733000      7.837595000      7.200214000
H        2.047338000      6.375208000      8.183154000
H        3.206063000      6.446164000      6.845218000
C        9.841832000      9.566268000      3.671945000
H        9.856247000      9.151901000      2.667135000
C       11.324691000      7.010713000      6.956405000
H       11.208505000      7.035612000      5.879364000
C        2.943972000     11.740112000      5.688679000
H        2.662603000     11.911089000      6.733322000
H        2.581572000     12.593095000      5.104646000
C        9.011738000      1.682056000      8.208225000
H        8.865251000      1.038707000      7.343990000
C        9.732851000      1.209530000      9.296084000
H       10.151500000      0.206777000      9.286189000
C       11.154413000     11.974618000      7.979062000
H       12.021611000     11.328618000      7.808101000
H       11.156520000     12.278689000      9.031242000
H       11.300593000     12.886319000      7.389903000
C        8.473386000      3.314545000      5.687579000
H        9.386957000      3.915793000      5.736405000
H        7.880141000      3.675043000      4.840455000
H        8.769170000      2.283740000      5.463627000
C        4.762497000     11.411202000      4.022931000
H        5.836957000     11.345100000      3.827849000
H        4.297993000     10.492010000      3.650658000
H        4.368091000     12.251887000      3.439311000

212
3
U        9.159014000      7.100215000      8.573618000
O        8.617258000      8.401777000     10.662241000
N        8.423396000      8.813329000      6.998132000
N        8.146984000      5.073633000      9.298446000
N        6.863159000      7.205362000      8.385914000
C        4.841606000      8.513238000      7.862755000
C        2.370008000      3.377747000     11.191334000
H        1.892319000      3.502483000     10.213815000
H        2.185542000      4.282768000     11.779965000
H        1.872737000      2.544156000     11.699831000
C        8.427680000      3.981259000     12.714457000
H        8.344910000      2.941887000     13.054487000
H        7.475406000      4.268719000     12.265201000
H        8.592932000      4.607888000     13.599343000
C        9.394661000      3.276149000     10.476307000
H        2.442700000     10.905969000      5.479570000
C        4.689160000      6.389123000      9.213738000
C       12.372540000      9.957589000     12.314507000
H       12.606059000     10.867067000     12.862832000
C        8.698328000      3.761444000      9.335111000
C        9.132323000      9.452734000      5.943832000
C        6.073611000      6.273842000      9.047676000
C        7.163920000      9.923856000     11.730633000
H        7.095871000     10.955496000     12.086182000
H        6.168509000      9.605343000     11.405761000
C        9.851770000     10.661906000      6.157566000
C       11.590915000      8.166535000      9.010803000
C        8.528446000      2.904583000      8.212617000
C        6.015436000      4.109041000     10.148103000
H        6.536464000      3.212088000     10.468931000
H        6.237007000     12.954916000      5.937854000
C        6.216688000      8.273341000      7.781516000
C       12.273842000      8.744106000     13.020844000
H       12.430539000      8.747374000     14.096920000
C        3.995372000      5.365653000      9.880385000
H        2.924842000      5.477215000     10.012833000
C        8.312007000      7.626946000      4.327928000
H        8.035581000      7.182028000      5.290225000
C        6.462695000     10.199046000      6.326984000
H        7.095664000     10.828066000      5.709074000
C        8.803739000     12.333529000      7.759596000
H        8.865035000     13.143868000      7.023127000
H        8.887513000     12.784249000      8.756070000
H        7.818196000     11.872111000      7.673012000
C        6.755950000      5.118560000      9.524925000
C       11.888976000      8.830546000     10.273288000
C       11.594166000      8.169209000      7.621230000
H       11.711950000      9.074714000      7.033929000
C        7.056174000      9.133684000      7.017558000
C        4.301345000      9.616605000      7.181502000
H        3.234630000      9.794918000      7.259873000
C        5.083661000     10.464910000      6.402412000
C        3.245955000      8.361600000      9.799647000
H        3.999705000      8.738779000     10.497893000
H        2.556633000      7.722238000     10.361761000
H        2.679103000      9.218033000      9.419160000
C        4.627507000      4.217791000     10.350302000
C        3.914383000      7.580432000      8.645444000
C       10.911500000      3.865177000     12.448539000
H       11.036582000      4.579859000     13.268624000
H       11.778516000      3.954485000     11.785480000
H       10.935203000      2.867387000     12.900908000
C        9.930111000     11.313082000      7.533822000
H        9.804387000     10.508185000      8.266132000
C        4.441250000      2.876919000     12.473730000
H        5.502321000      2.612396000     12.446390000
H        3.908923000      2.069642000     12.992092000
H        4.339140000      3.789743000     13.070570000
C       11.444547000      5.637535000      9.081625000
H       11.450103000      4.672304000      9.578149000
C       12.182123000     10.025255000     10.927979000
H       12.273682000     10.972530000     10.404554000
C        8.206955000      7.797584000     11.914800000
H        9.073677000      7.277857000     12.328111000
H        7.407712000      7.079566000     11.701448000
C       11.982578000      7.533472000     12.375216000
H       11.924770000      6.607925000     12.941049000
C        7.767983000      3.347577000      6.970719000
H        7.540070000      4.411715000      7.090945000
C        8.161598000      9.776373000     10.591681000
H        7.728061000      9.938396000      9.601895000
H        9.035873000     10.423227000     10.724629000
C        7.724920000      8.957089000     12.776006000
H        6.982619000      8.639487000     13.513043000
H        8.568822000      9.411569000     13.306079000
C       11.789418000      7.585253000     10.997341000
C        9.137904000      6.597164000      3.545391000
H        8.565855000      5.672435000      3.415350000
H       10.068601000      6.343991000      4.063275000
H        9.399728000      6.958538000      2.544162000
C       11.197619000      5.697281000      7.692619000
H       11.038056000      4.774726000      7.144259000
C        4.495764000     11.655636000      5.628853000
C       11.480402000      6.850645000      9.774557000
C        9.092610000      8.897354000      4.634324000
C        6.431807000      2.602602000      6.834507000
H        6.589668000      1.526077000      6.695103000
H        5.873422000      2.973261000      5.967420000
H        5.813555000      2.747349000      7.723263000
C        4.026927000      1.774609000     10.257688000
H        5.077171000      1.484720000     10.156718000
H        3.611990000      1.883189000      9.249960000
H        3.499211000      0.951755000     10.755951000
C        9.589032000      4.135368000     11.720590000
H        9.597459000      5.177442000     11.382027000
C       10.483636000     11.282396000      5.072831000
H       11.009549000     12.220881000      5.228510000
C       10.435553000     10.742239000      3.792039000
H       10.917453000     11.252347000      2.961333000
C        3.870630000      3.083238000     11.057021000
C        5.155528000     12.965826000      6.100800000
H        4.980202000     13.126365000      7.170149000
H        4.743866000     13.824681000      5.556003000
C        9.887668000      1.965711000     10.467420000
H       10.401807000      1.584792000     11.345644000
C        7.012417000      7.935455000      3.568057000
H        7.227851000      8.388197000      2.592348000
H        6.380742000      8.623601000      4.133837000
H        6.443068000      7.015435000      3.392091000
C        2.812153000      7.055216000      7.694425000
H        2.228963000      7.878994000      7.271449000
H        2.117419000      6.391167000      8.218173000
H        3.257915000      6.495412000      6.866897000
C        9.748917000      9.551555000      3.586996000
H        9.701397000      9.129896000      2.585343000
C       11.265351000      6.961169000      6.961110000
H       11.150423000      6.960013000      5.883215000
C        2.980309000     11.792534000      5.832098000
H        2.725250000     11.950796000      6.885437000
H        2.606766000     12.653881000      5.266935000
C        9.044429000      1.605790000      8.252906000
H        8.900127000      0.951858000      7.395618000
C        9.716216000      1.127085000      9.371253000
H       10.090584000      0.106486000      9.396177000
C       11.277889000     11.991105000      7.810375000
H       12.123759000     11.312810000      7.656214000
H       11.310799000     12.341420000      8.847288000
H       11.432884000     12.872282000      7.177697000
C        8.596783000      3.185056000      5.689280000
H        9.535554000      3.745628000      5.739715000
H        8.033251000      3.552858000      4.824944000
H        8.843360000      2.134984000      5.493476000
K       14.333494000      6.037238000      7.425600000
O       17.173006000      5.699670000      6.705653000
O       14.288222000      3.334041000      8.351519000
O       14.820838000      8.393495000      5.835845000
O       14.188687000      4.652104000      4.859542000
C       14.993792000      9.757608000      6.256846000
H       16.060213000      9.914380000      6.466868000
H       14.432056000      9.923926000      7.182685000
C       13.867711000      4.322439000      2.522895000
H       13.699622000      5.191190000      1.881140000
H       13.496268000      3.445058000      1.986254000
C       19.411983000      5.925687000      7.458926000
H       20.006292000      5.264466000      6.818066000
H       19.993439000      6.132982000      8.361441000
C       14.221986000      8.373529000      4.531885000
H       13.130765000      8.283654000      4.624858000
H       14.603924000      7.492887000      4.008261000
C       17.820677000      6.676885000      5.878566000
H       17.083832000      7.446222000      5.631048000
H       18.161571000      6.198661000      4.947487000
C       13.158298000      4.470805000      3.886875000
H       12.490847000      5.333124000      3.947882000
H       12.577527000      3.568076000      4.126656000
C       14.820486000      2.658796000      9.498703000
H       14.673198000      3.285687000     10.385110000
H       15.901121000      2.517850000      9.354077000
C       14.090016000      1.318726000      9.592563000
H       14.710213000      0.533218000     10.033011000
H       13.182468000      1.419123000     10.197052000
C       15.358810000      4.174891000      2.898431000
H       15.863154000      3.382084000      2.339089000
H       15.897881000      5.109610000      2.714929000
C       18.053705000      5.298597000      7.768603000
H       18.084552000      4.204019000      7.806362000
H       17.642173000      5.673049000      8.714301000
C       19.007880000      7.185227000      6.688713000
H       18.690276000      7.971553000      7.382798000
H       19.807528000      7.587787000      6.060780000
C       15.303367000      3.892061000      4.398583000
H       16.178755000      4.214801000      4.965921000
C       14.503812000     10.640779000      5.104515000
H       13.459956000     10.930551000      5.260027000
H       15.097827000     11.552408000      4.997457000
C       14.602969000      9.702786000      3.898213000
H       15.628402000      9.665095000      3.512149000
H       13.934302000      9.986629000      3.081605000
C       13.369768000      2.467178000      7.666576000
H       13.496380000      2.630607000      6.592800000
H       12.339194000      2.726619000      7.942718000
C       13.711467000      1.058952000      8.132729000
H       12.871723000      0.368464000      8.021591000
H       14.566733000      0.660732000      7.574184000
C        4.756673000     11.476990000      4.120314000
H        5.825915000     11.404247000      3.900292000
H        4.276921000     10.565113000      3.749119000
H        4.354994000     12.327445000      3.555185000
H       16.140777000      5.473689000     11.104064000
O       15.632429000      6.970467000      9.794548000
C       15.824329000      8.375583000      9.990914000
C       16.565507000      8.481247000     11.315139000
C       15.856606000      7.399882000     12.138036000
C       15.478329000      6.347351000     11.082867000
H       16.384878000      8.755710000      9.131446000
H       14.852620000      8.886942000     10.042509000
H       16.492103000      9.475194000     11.764409000
H       17.625813000      8.240392000     11.175918000
H       14.952394000      7.810843000     12.596468000
H       16.484784000      6.985604000     12.931502000
H       14.442636000      6.010095000     11.203645000
H       15.131889000      2.818891000      4.586409000

133
3-noK
U        0.439615000     -1.200417000      0.241405000
N        1.705355000      0.653639000      1.185445000
N       -1.118482000     -1.047543000     -1.594382000
N       -0.837781000      0.679728000      0.416834000
C       -1.210484000      2.922444000      1.321162000
C       -6.084190000      2.617674000     -2.930994000
H       -5.516705000      3.554341000     -2.918933000
H       -6.574979000      2.505240000     -1.958285000
H       -6.869099000      2.712385000     -3.690837000
C       -4.109328000     -3.170212000     -1.852950000
H       -4.584164000     -3.519457000     -2.778614000
H       -4.216779000     -2.085419000     -1.797396000
H       -4.657157000     -3.609043000     -1.009954000
C       -1.836580000     -2.992593000     -2.962600000
H       -0.114097000      6.858168000      1.837954000
C       -2.872418000      1.895013000     -0.199535000
C       -2.648916000     -2.864756000      2.982514000
H       -3.712650000     -2.922397000      3.199544000
C       -1.130212000     -1.764741000     -2.822641000
C        3.077702000      0.708861000      1.551723000
C       -1.964663000      0.849203000     -0.386254000
C        3.488038000      0.516361000      2.901866000
C        0.352217000     -3.645977000      0.727303000
C       -0.434957000     -1.242783000     -3.945939000
C       -3.142159000      0.175193000     -2.387732000
H       -3.225550000     -0.482349000     -3.248255000
H        2.817180000      4.468619000      3.956413000
C       -0.391351000      1.815439000      1.086460000
C       -1.791593000     -2.241057000      3.935459000
H       -2.231305000     -1.842798000      4.846667000
C       -3.909894000      2.074584000     -1.127855000
H       -4.604835000      2.891558000     -0.980242000
C        3.690665000      1.195945000     -0.889744000
H        2.741474000      0.671181000     -1.055116000
C        1.510176000      3.021022000      1.959419000
H        2.571462000      3.057414000      2.187504000
C        2.273677000      1.376203000      4.959986000
H        3.207167000      1.664960000      5.459637000
H        1.547311000      1.112428000      5.738153000
H        1.888242000      2.241987000      4.419028000
C       -2.092961000     -0.044988000     -1.484283000
C       -0.783749000     -3.284772000      1.552918000
C        0.757519000     -3.750517000     -0.615086000
H        0.106954000     -4.127107000     -1.397341000
C        0.983563000      1.826725000      1.444809000
C       -0.639833000      4.096244000      1.838181000
H       -1.273209000      4.960572000      1.993568000
C        0.719570000      4.171690000      2.141232000
C       -3.317024000      1.969934000      2.254512000
H       -2.826963000      0.999955000      2.375175000
H       -4.387389000      1.794293000      2.091958000
H       -3.189547000      2.536406000      3.184965000
C       -4.059004000      1.230882000     -2.227938000
C       -2.708803000      2.748959000      1.060442000
C       -2.544262000     -5.120615000     -1.733843000
H       -2.986678000     -5.475941000     -0.796514000
H       -1.513969000     -5.486673000     -1.775329000
H       -3.100472000     -5.600312000     -2.548129000
C        2.499643000      0.187574000      4.013864000
H        1.544062000     -0.038891000      3.529925000
C       -6.076247000      0.156876000     -3.286960000
H       -5.504648000     -0.731939000     -3.568940000
H       -6.893033000      0.275420000     -4.011088000
H       -6.516812000     -0.030023000     -2.301746000
C        2.533007000     -2.526868000      1.373652000
H        3.196726000     -2.007694000      2.057103000
C       -2.169473000     -3.407935000      1.804752000
H       -2.839681000     -3.922603000      1.122745000
C       -0.425184000     -2.143577000      3.748190000
H        0.208346000     -1.712045000      4.516249000
C        0.312564000      0.079593000     -3.878163000
H        0.267157000      0.422245000     -2.839088000
C        0.099241000     -2.654196000      2.537430000
C        4.720256000      0.635536000     -1.877415000
H        4.335047000      0.697152000     -2.899704000
H        4.959069000     -0.412220000     -1.667770000
H        5.658231000      1.202547000     -1.855707000
C        2.851367000     -2.554828000      0.009432000
H        3.803560000     -2.152240000     -0.319268000
C        1.379701000      5.469325000      2.635833000
C        1.268354000     -3.005246000      1.756201000
C        4.068378000      0.971166000      0.566561000
C       -0.359411000      1.156196000     -4.742013000
H       -0.349430000      0.880183000     -5.803893000
H        0.165694000      2.113278000     -4.640504000
H       -1.397622000      1.306055000     -4.436096000
C       -4.588330000      1.639317000     -4.658498000
H       -3.961945000      0.797678000     -4.968405000
H       -3.967110000      2.541312000     -4.674631000
H       -5.383593000      1.758808000     -5.405943000
C       -2.631466000     -3.589642000     -1.810269000
H       -2.203509000     -3.171321000     -0.894413000
C        4.842851000      0.632428000      3.230300000
H        5.149216000      0.501054000      4.265904000
C        5.805484000      0.911270000      2.269090000
H        6.853421000      0.998922000      2.546092000
C       -5.186780000      1.415098000     -3.256019000
C        2.047602000      5.244042000      4.005414000
H        1.308204000      4.933462000      4.751617000
H        2.524778000      6.166674000      4.361139000
C       -1.820142000     -3.655430000     -4.194413000
H       -2.360802000     -4.592735000     -4.297954000
C        3.436422000      2.684089000     -1.174628000
H        4.351287000      3.267228000     -1.010703000
H        2.656552000      3.082973000     -0.521662000
H        3.123644000      2.833214000     -2.215116000
C       -3.436380000      4.092909000      0.950012000
H       -3.324210000      4.669016000      1.873750000
H       -4.510457000      3.942422000      0.803511000
H       -3.054601000      4.694283000      0.118545000
C        5.411197000      1.065774000      0.945845000
H        6.164650000      1.274404000      0.191050000
C        1.973669000     -3.149406000     -0.970395000
H        2.293076000     -3.173602000     -2.007806000
C        0.371973000      6.617199000      2.789185000
H       -0.408631000      6.375210000      3.518563000
H        0.887261000      7.519715000      3.138754000
C       -0.448555000     -1.943970000     -5.155697000
H        0.085586000     -1.535017000     -6.010984000
C       -1.135168000     -3.143499000     -5.290213000
H       -1.137981000     -3.675071000     -6.238954000
C        2.930493000     -1.038213000      4.834755000
H        3.056551000     -1.932061000      4.217658000
H        2.179074000     -1.265730000      5.599671000
H        3.875003000     -0.860201000      5.361476000
C        1.788092000     -0.078480000     -4.264447000
H        2.290249000     -0.816792000     -3.631223000
H        2.314103000      0.876907000     -4.158618000
H        1.903091000     -0.401343000     -5.305961000
C        2.453191000      5.916359000      1.623365000
H        3.226611000      5.153411000      1.495169000
H        2.004527000      6.102185000      0.641643000
H        2.942366000      6.840913000      1.957472000

133
TS1
U       11.644319000     10.921044000      8.486004000
N       12.779554000     12.731635000      9.478834000
N       10.003171000     10.979883000      6.777306000
N       10.288270000     12.775393000      8.666783000
C        9.899279000     15.027784000      9.554332000
C        4.841306000     14.355806000      5.452928000
H        5.369137000     15.311622000      5.367053000
H        4.410860000     14.294377000      6.458221000
H        4.012208000     14.367029000      4.735428000
C        7.180670000      8.302645000      6.670050000
H        6.900077000      7.638268000      5.843060000
H        6.796694000      9.302532000      6.449390000
H        6.679136000      7.939563000      7.574990000
C        9.416684000      8.860382000      5.642958000
H       11.036254000     18.929181000     10.344537000
C        8.224470000     13.947560000      8.045443000
C        9.249915000      9.557348000     11.733530000
H        8.370971000     10.102091000     12.072158000
C       10.011591000     10.149613000      5.623573000
C       14.140070000     12.684685000      9.883728000
C        9.141690000     12.905130000      7.894034000
C       14.494734000     12.277214000     11.197711000
C       12.256580000      8.752369000      8.989137000
C       10.641867000     10.604620000      4.433305000
C        7.895182000     12.054444000      5.997326000
H        7.792345000     11.325047000      5.198317000
H       13.727934000     16.338248000     12.544405000
C       10.714156000     13.915527000      9.337407000
C        9.929074000      8.728409000     12.620247000
H        9.587920000      8.652184000     13.650124000
C        7.139634000     14.025431000      7.155211000
H        6.426514000     14.832006000      7.273470000
C       14.851653000     13.471283000      7.545006000
H       13.779539000     13.301459000      7.391036000
C       12.594538000     15.063986000     10.342175000
H       13.640559000     15.065213000     10.636627000
C       13.293770000     12.916624000     13.330107000
H       14.227652000     13.038509000     13.893148000
H       12.513767000     12.613577000     14.038479000
H       13.014480000     13.887673000     12.913670000
C        8.993659000     11.943580000      6.855798000
C       10.723212000      8.883368000      9.928965000
C       12.787573000      8.466555000      7.680268000
H       12.364739000      8.861618000      6.753779000
C       12.076117000     13.912042000      9.745220000
C       10.463808000     16.170205000     10.149156000
H        9.835790000     17.037632000     10.309905000
C       11.801598000     16.212067000     10.540954000
C        7.710371000     14.261822000     10.466067000
H        8.148305000     13.284322000     10.688014000
H        6.639298000     14.122382000     10.275459000
H        7.833400000     14.898421000     11.350595000
C        6.954883000     13.093684000      6.132794000
C        8.404341000     14.898752000      9.235187000
C        9.217772000      6.944771000      7.296689000
H        8.751872000      6.643800000      8.240925000
H       10.300861000      6.954644000      7.446547000
H        8.980358000      6.175986000      6.550814000
C       13.449739000     11.864578000     12.222661000
H       12.490509000     11.798009000     11.698080000
C        4.928487000     11.878382000      5.260643000
H        5.521094000     10.992844000      5.013157000
H        4.074874000     11.914195000      4.571061000
H        4.541819000     11.746483000      6.276866000
C       13.678597000      6.963051000      9.955734000
H       13.945643000      6.305019000     10.780669000
C        9.641502000      9.652731000     10.377941000
H        9.010520000     10.232408000      9.701345000
C       11.078645000      8.022862000     12.215965000
H       11.653248000      7.447110000     12.938060000
C       11.287438000     11.978830000      4.347857000
H       11.225944000     12.425238000      5.346340000
C       11.488131000      8.150280000     10.901550000
C       15.623885000     12.646586000      6.506695000
H       15.327086000     12.930454000      5.491369000
H       15.439272000     11.573947000      6.628784000
H       16.705493000     12.805670000      6.587235000
C       14.320983000      6.830834000      8.697737000
H       15.131932000      6.119118000      8.573226000
C       12.434097000     17.461083000     11.174604000
C       12.653844000      7.869073000     10.071242000
C       15.166660000     13.035085000      8.966829000
C       10.528684000     12.903697000      3.386305000
H       10.542709000     12.511060000      2.362001000
H       10.985994000     13.900012000      3.369226000
H        9.486929000     13.014669000      3.696971000
C        6.283764000     13.315885000      3.714737000
H        6.918360000     12.472804000      3.426065000
H        6.875869000     14.231139000      3.607263000
H        5.447268000     13.364245000      3.005295000
C        8.702792000      8.326014000      6.873238000
H        8.917681000      9.018867000      7.690912000
C       15.843412000     12.259158000     11.565586000
H       16.111826000     11.952931000     12.574005000
C       16.846039000     12.621751000     10.674362000
H       17.888919000     12.602483000     10.981962000
C        5.767961000     13.167227000      5.159520000
C       12.968696000     17.124912000     12.580349000
H       12.158589000     16.775834000     13.229637000
H       13.423978000     18.008900000     13.045966000
C        9.465808000      8.069189000      4.490428000
H        9.008691000      7.082437000      4.508661000
C       15.102628000     14.973081000      7.348194000
H       16.158785000     15.222490000      7.509264000
H       14.502329000     15.561584000      8.047080000
H       14.837591000     15.280472000      6.329522000
C        7.757932000     16.265772000      8.973103000
H        7.860697000     16.920336000      9.843836000
H        6.684362000     16.162456000      8.788912000
H        8.210336000     16.764504000      8.110135000
C       16.501010000     12.998472000      9.382536000
H       17.284039000     13.274904000      8.679745000
C       13.835928000      7.530543000      7.594538000
H       14.279188000      7.343747000      6.617179000
C       11.434956000     18.617991000     11.315992000
H       10.590473000     18.347173000     11.958959000
H       11.932184000     19.485258000     11.766244000
C       10.663134000      9.776387000      3.307592000
H       11.144771000     10.129285000      2.397908000
C       10.079552000      8.514854000      3.326381000
H       10.104856000      7.883574000      2.441189000
C       13.751920000     10.486654000     12.826029000
H       13.864256000      9.724954000     12.048842000
H       12.934115000     10.176609000     13.484634000
H       14.671518000     10.500105000     13.423562000
C       12.768523000     11.890173000      3.957185000
H       13.329992000     11.252005000      4.647383000
H       13.227258000     12.885502000      3.965499000
H       12.897323000     11.477591000      2.949584000
C       13.603340000     17.953429000     10.298837000
H       14.378515000     17.188423000     10.195402000
H       13.252018000     18.210086000      9.293664000
H       14.069710000     18.845684000     10.736969000

133
4-noK
U        0.628734000     -0.665035000     -0.169573000
N        1.670131000      1.062116000      0.990323000
N       -1.096870000     -0.757827000     -1.723945000
N       -0.701604000      1.195753000     -0.058021000
C       -1.202146000      3.358275000      0.999800000
C       -6.423481000      2.388346000     -2.952997000
H       -5.930104000      3.342941000     -3.165185000
H       -6.772256000      2.409068000     -1.914934000
H       -7.306128000      2.317492000     -3.599557000
C       -3.930247000     -3.356624000     -1.344315000
H       -4.280604000     -4.085775000     -2.086014000
H       -4.298495000     -2.368917000     -1.633435000
H       -4.381483000     -3.615480000     -0.379480000
C       -1.746037000     -2.991631000     -2.557606000
H       -0.238336000      7.070711000      2.581977000
C       -2.824497000      2.297988000     -0.626538000
C       -2.104327000     -1.883865000      3.521373000
H       -2.918248000     -1.428419000      4.082691000
C       -1.140165000     -1.724095000     -2.763137000
C        3.059156000      1.053158000      1.280836000
C       -1.895057000      1.267525000     -0.759147000
C        3.558219000      0.403036000      2.439850000
C        1.663959000     -2.884569000      0.205751000
C       -0.545133000     -1.428406000     -4.019067000
C       -3.265914000      0.216184000     -2.464548000
H       -3.412549000     -0.590749000     -3.177542000
H        2.148520000      4.116747000      4.673649000
C       -0.371184000      2.265029000      0.759741000
C       -1.632534000     -3.148166000      3.867672000
H       -2.073375000     -3.689833000      4.702466000
C       -3.987076000      2.257730000     -1.419854000
H       -4.713886000      3.054627000     -1.303068000
C        3.486034000      2.381911000     -0.876154000
H        2.403018000      2.230419000     -0.936917000
C        1.362358000      3.244949000      2.148446000
H        2.361685000      3.189762000      2.571394000
C        2.517125000      0.586474000      4.728857000
H        3.490716000      0.693116000      5.224039000
H        1.829014000      0.111512000      5.437552000
H        2.134710000      1.586666000      4.507973000
C       -2.110183000      0.205994000     -1.683540000
C       -0.468187000     -1.756841000      1.693976000
C        2.713015000     -3.453333000     -0.531700000
H        3.159862000     -2.894805000     -1.359761000
C        0.931146000      2.199111000      1.332482000
C       -0.733314000      4.383596000      1.842941000
H       -1.389138000      5.225442000      2.037819000
C        0.532750000      4.351236000      2.423589000
C       -3.670375000      3.398346000      1.464868000
H       -3.606967000      2.454757000      2.014881000
H       -4.676494000      3.474818000      1.036802000
H       -3.540358000      4.218121000      2.180754000
C       -4.227188000      1.240394000     -2.340449000
C       -2.592432000      3.451433000      0.357669000
C       -1.905601000     -4.719609000     -0.706316000
H       -2.308831000     -4.896002000      0.296259000
H       -0.815134000     -4.748074000     -0.635876000
H       -2.229926000     -5.550909000     -1.344756000
C        2.633612000     -0.256950000      3.450432000
H        1.637397000     -0.304723000      2.999204000
C       -6.281249000     -0.093810000     -2.924418000
H       -5.688475000     -0.986305000     -3.144422000
H       -7.192012000     -0.137531000     -3.535951000
H       -6.573635000     -0.141030000     -1.870082000
C        1.631052000     -4.930416000      1.544516000
H        1.222607000     -5.533123000      2.352303000
C       -1.519812000     -1.208839000      2.446808000
H       -1.897542000     -0.220820000      2.186675000
C       -0.590726000     -3.724716000      3.143826000
H       -0.242694000     -4.712056000      3.438488000
C        0.117933000     -0.086037000     -4.287369000
H        0.107288000      0.470228000     -3.343384000
C       -0.000060000     -3.051730000      2.061396000
C        4.118220000      1.793082000     -2.145053000
H        3.702108000      2.270044000     -3.039794000
H        3.940388000      0.715012000     -2.222272000
H        5.203517000      1.946102000     -2.164861000
C        2.675386000     -5.461065000      0.788668000
H        3.056904000     -6.453658000      1.020204000
C        1.048402000      5.469387000      3.342532000
C        1.116326000     -3.652041000      1.271059000
C        3.968319000      1.672759000      0.380311000
C       -0.672569000      0.741974000     -5.310072000
H       -0.718968000      0.235064000     -6.281707000
H       -0.199902000      1.719214000     -5.464406000
H       -1.695198000      0.910970000     -4.962995000
C       -5.097125000      1.220713000     -4.703461000
H       -4.453483000      0.374770000     -4.962426000
H       -4.553295000      2.140053000     -4.946302000
H       -5.988606000      1.171557000     -5.342371000
C       -2.398343000     -3.367006000     -1.235866000
H       -2.116745000     -2.603506000     -0.503928000
C        4.937948000      0.396877000      2.671894000
H        5.320483000     -0.098168000      3.561283000
C        5.826885000      1.008612000      1.796486000
H        6.895482000      0.991178000      1.997874000
C       -5.490457000      1.197146000     -3.213187000
C        1.378410000      4.891295000      4.732510000
H        0.488825000      4.441095000      5.185503000
H        1.745492000      5.677879000      5.404714000
C       -1.757798000     -3.913610000     -3.609557000
H       -2.225999000     -4.882893000     -3.455053000
C        3.730615000      3.895254000     -0.800537000
H        4.801355000      4.122863000     -0.729734000
H        3.230693000      4.323755000      0.071834000
H        3.340612000      4.394719000     -1.695260000
C       -2.713645000      4.795667000     -0.396915000
H       -2.567259000      5.645127000      0.278158000
H       -3.701404000      4.905575000     -0.856263000
H       -1.961455000      4.857845000     -1.189117000
C        5.337224000      1.638731000      0.658040000
H        6.031884000      2.115899000     -0.030393000
C        3.226484000     -4.724582000     -0.257608000
H        4.042071000     -5.135716000     -0.850052000
C        0.019784000      6.592756000      3.533067000
H       -0.904087000      6.220953000      3.988992000
H        0.430479000      7.364954000      4.194170000
C       -0.578803000     -2.386332000     -5.036032000
H       -0.124852000     -2.157635000     -5.998232000
C       -1.185043000     -3.621978000     -4.841771000
H       -1.205686000     -4.355822000     -5.644144000
C        3.059807000     -1.691347000      3.786772000
H        3.160153000     -2.300569000      2.884514000
H        2.305902000     -2.164029000      4.424818000
H        4.014556000     -1.718444000      4.326877000
C        1.578956000     -0.245772000     -4.730222000
H        2.158721000     -0.829770000     -4.007055000
H        2.058775000      0.733358000     -4.839126000
H        1.654674000     -0.758530000     -5.696045000
C        2.323526000      6.093634000      2.742245000
H        3.117179000      5.350665000      2.619358000
H        2.115626000      6.525441000      1.757253000
H        2.709013000      6.891249000      3.390731000

148
4-THF
U        9.338258000     10.782071000     22.206648000
N        9.013647000      8.538836000     21.831477000
O       10.785765000     11.894234000     24.382839000
N        7.681063000      9.887651000     23.615503000
N       11.158052000      9.804707000     21.093637000
C        5.957928000      8.099538000     23.774488000
H        5.407886000      8.668246000     24.519915000
C        7.133758000      8.649020000     23.261354000
C        7.862763000      7.917549000     22.281157000
C       12.764673000     11.527819000     20.386873000
C        6.218713000      6.160196000     22.379250000
H        5.872236000      5.193129000     22.029586000
C        7.413280000      6.671999000     21.839605000
C        9.773861000      7.876233000     20.884759000
C        7.251535000     10.474218000     24.828542000
C       10.319537000      6.074065000     19.383832000
H       10.062859000      5.107482000     18.963196000
C       11.788945000      7.970497000     19.533190000
H       12.687358000      8.503372000     19.232341000
C        5.475509000      6.850377000     23.335043000
C        6.442485000     11.643083000     24.819313000
C       12.463250000     10.345285000     21.118289000
C        7.868305000     11.172978000     20.283337000
C       13.468151000      9.751900000     21.935617000
C        7.245788000     10.143292000     19.554735000
H        7.443307000      9.107987000     19.825142000
C       10.954799000      8.562771000     20.481952000
C        7.574601000     12.506999000     19.883777000
C        8.209271000      5.862415000     20.807944000
C        7.296350000     10.556724000     27.261402000
H        7.625728000     10.139498000     28.211255000
C       11.478435000      6.721372000     18.958863000
C        6.374415000     10.388346000     18.490503000
H        5.915210000      9.559975000     17.953580000
C       14.725607000     10.357131000     22.017129000
H       15.491637000      9.905405000     22.644686000
C        9.455500000      6.628767000     20.345956000
C        7.679693000      9.929250000     26.072832000
C       15.013296000     11.528074000     21.323701000
H       15.994532000     11.989726000     21.406958000
C        8.237998000     13.611982000     20.629622000
C       11.758977000     12.130802000     19.415053000
H       10.752824000     11.901321000     19.782775000
C        6.691371000     12.753014000     18.819546000
H        6.454336000     13.770917000     18.517974000
C        5.896847000     12.215535000     23.519003000
H        6.576169000     11.922324000     22.711489000
C        6.097262000     12.238090000     26.038254000
H        5.481320000     13.133340000     26.033689000
C       12.149830000     12.340541000     24.331374000
H       12.193701000     13.344704000     23.886731000
H       12.709412000     11.652346000     23.695691000
C        4.144123000      6.319946000     23.888220000
C       10.176528000     12.571894000     25.502829000
H        9.368622000     11.937393000     25.868748000
H        9.750295000     13.519273000     25.154715000
C        6.094685000     11.703189000     18.126097000
H        5.413610000     11.915100000     17.303761000
C        8.650589000      4.525455000     21.449294000
H        9.213682000      3.912953000     20.736300000
H        7.784600000      3.944635000     21.785574000
H        9.291245000      4.711539000     22.316743000
C       13.213323000      8.479159000     22.733903000
H       12.188317000      8.160031000     22.530397000
C       14.035642000     12.098542000     20.516236000
H       14.266668000     13.006029000     19.965378000
C       12.395069000      6.142880000     17.869725000
C        6.514531000     11.707552000     27.253609000
H        6.231072000     12.186438000     28.188051000
C        8.060395000     14.960674000     20.275444000
H        7.420221000     15.232870000     19.439528000
C       12.584631000     12.362377000     25.791171000
H       13.430324000     13.035167000     25.960644000
H       12.885089000     11.357872000     26.103748000
C        7.310062000      5.558543000     19.587914000
H        6.984335000      6.487599000     19.111375000
H        6.417265000      4.997636000     19.884945000
H        7.845646000      4.962793000     18.840700000
C       11.304034000     12.803240000     26.528386000
H       11.144138000     12.220951000     27.439576000
H       11.349208000     13.858241000     26.814859000
C        3.006136000      7.282950000     23.494204000
H        3.179872000      8.289004000     23.886871000
H        2.042408000      6.929244000     23.884057000
H        2.927492000      7.362745000     22.404863000
C        9.082930000     13.257577000     21.720023000
C        8.566070000      8.693091000     26.145357000
H        8.755150000      8.365295000     25.119808000
C       11.852883000     13.653001000     19.285579000
H       12.772249000     13.968734000     18.776113000
H       11.807726000     14.144724000     20.261239000
H       11.009384000     14.023037000     18.695079000
C        9.714223000     14.321066000     22.385918000
H       10.385580000     14.103853000     23.215394000
C        8.703019000     15.981735000     20.971829000
H        8.551490000     17.018347000     20.676968000
C        4.532294000     11.593063000     23.185098000
H        4.156552000     11.985558000     22.233613000
H        3.796924000     11.823951000     23.966526000
H        4.608740000     10.506664000     23.092936000
C        5.811425000     13.744042000     23.503466000
H        5.555607000     14.087562000     22.496819000
H        6.767928000     14.201610000     23.771174000
H        5.039585000     14.123404000     24.185039000
C        9.542593000     15.665322000     22.036235000
H       10.063941000     16.452191000     22.579877000
C        3.795561000      4.928236000     23.341763000
H        3.681466000      4.938535000     22.252715000
H        2.846822000      4.586047000     23.771996000
H        4.563987000      4.190429000     23.596872000
C        4.205692000      6.220301000     25.424499000
H        4.993328000      5.526376000     25.737507000
H        3.251322000      5.858261000     25.828498000
H        4.413864000      7.190935000     25.884145000
C        7.876392000      7.538593000     26.883445000
H        7.671994000      7.793541000     27.930726000
H        8.512619000      6.645832000     26.877212000
H        6.930138000      7.281296000     26.401917000
C        9.926358000      9.005161000     26.785436000
H       10.457456000      9.779892000     26.224607000
H       10.557805000      8.109266000     26.798496000
H        9.817633000      9.348362000     27.821716000
C       11.880649000     11.464688000     18.035095000
H       11.142872000     11.885698000     17.342902000
H       11.704715000     10.388069000     18.099293000
H       12.879790000     11.627890000     17.611366000
C       14.146018000      7.342349000     22.295735000
H       14.036372000      7.140811000     21.227772000
H       13.906954000      6.421064000     22.839610000
H       15.197709000      7.582369000     22.494584000
C       13.328776000      8.711380000     24.246912000
H       14.324534000      9.075925000     24.526998000
H       13.152072000      7.776446000     24.791093000
H       12.590015000      9.439280000     24.594670000
H       10.930407000      4.803975000     16.942017000
C       12.408016000      7.092828000     16.655066000
H       13.058647000      6.703040000     15.861025000
H       12.769667000      8.088377000     16.928578000
H       11.399043000      7.209367000     16.245756000
C       11.931525000      4.762491000     17.383890000
H       11.913558000      4.031856000     18.199952000
H       12.618536000      4.388974000     16.615354000
C       13.832151000      5.994013000     18.404620000
H       13.857793000      5.316664000     19.264995000
H       14.494857000      5.586902000     17.629918000
H       14.246397000      6.955276000     18.723052000
C        7.974427000     17.199265000     25.116303000
O        8.627156000     16.527227000     25.761291000

148
TS2
U        9.170430000     11.064029000     22.263513000
N        8.827376000      8.880891000     21.728597000
O       10.867391000     12.296214000     24.289336000
N        7.600755000      9.982541000     23.758698000
N       11.076798000     10.132792000     21.163132000
C        6.132981000      7.982148000     24.016929000
H        5.665517000      8.407228000     24.900111000
C        7.142069000      8.716835000     23.379965000
C        7.781102000      8.137067000     22.248641000
C       13.188437000     11.381139000     20.758231000
C        6.325404000      6.221018000     22.395824000
H        5.998595000      5.270837000     21.989527000
C        7.364126000      6.904862000     21.740199000
C        9.588948000      8.293877000     20.729043000
C        7.040071000     10.465028000     24.976458000
C       10.137672000      6.587041000     19.117836000
H        9.863306000      5.670315000     18.607874000
C       11.663404000      8.400895000     19.478796000
H       12.609924000      8.895792000     19.284725000
C        5.711304000      6.727053000     23.538973000
C        5.848558000     11.244357000     24.981729000
C       12.461784000     10.343299000     21.406691000
C        7.548087000     11.486173000     20.475382000
C       13.139745000      9.484582000     22.320070000
C        6.488553000     10.614510000     20.160843000
H        6.321499000      9.732305000     20.777177000
C       10.806066000      8.963365000     20.428536000
C        7.715558000     12.614519000     19.628192000
C        7.985471000      6.331615000     20.461995000
C        7.101314000     10.607286000     27.408160000
H        7.575250000     10.350925000     28.353210000
C       11.336205000      7.219655000     18.791515000
C        5.631324000     10.829891000     19.080021000
H        4.819448000     10.133519000     18.877182000
C       14.503108000      9.674288000     22.563926000
H       15.014030000      9.013322000     23.261141000
C        9.265928000      7.089144000     20.097869000
C        7.660856000     10.140206000     26.213282000
C       15.212538000     10.689755000     21.936084000
H       16.272939000     10.827675000     22.134953000
C        8.788075000     13.572745000     19.975238000
C       12.526598000     12.316022000     19.752029000
H       11.549785000     12.592299000     20.160130000
C        6.857427000     12.829598000     18.536214000
H        6.975865000     13.711000000     17.909587000
C        5.103818000     11.601090000     23.701195000
H        5.813236000     11.505639000     22.873659000
C        5.329276000     11.680574000     26.204841000
H        4.419634000     12.275589000     26.209308000
C       12.285558000     12.510800000     24.204407000
H       12.486059000     13.438440000     23.649176000
H       12.723185000     11.673976000     23.659958000
C        4.601793000      5.965311000     24.281606000
C       10.380586000     13.166363000     25.330322000
H        9.512981000     12.681815000     25.780828000
H       10.053940000     14.112841000     24.883737000
C        5.821433000     11.943324000     18.261584000
H        5.158584000     12.126875000     17.418189000
C        8.307776000      4.834542000     20.663393000
H        8.737788000      4.393553000     19.759162000
H        7.406802000      4.261063000     20.901151000
H        9.022715000      4.701307000     21.480961000
C       12.423683000      8.358616000     23.054014000
H       11.359225000      8.428039000     22.810677000
C       14.550815000     11.529676000     21.047538000
H       15.112772000     12.319614000     20.559529000
C       12.296103000      6.677867000     17.721926000
C        5.942954000     11.373040000     27.413418000
H        5.518424000     11.724216000     28.351279000
C        9.212809000     14.593559000     19.109363000
H        8.816726000     14.654168000     18.098073000
C       12.726150000     12.625245000     25.656321000
H       13.685255000     13.140200000     25.762269000
H       12.827802000     11.625862000     26.090069000
C        6.969652000      6.476321000     19.303873000
H        6.737075000      7.530867000     19.130298000
H        6.035422000      5.952267000     19.537759000
H        7.377672000      6.061032000     18.374642000
C       11.556019000     13.385531000     26.305286000
H       11.330191000     13.010978000     27.307390000
H       11.780412000     14.452841000     26.397150000
C        3.304854000      6.797007000     24.292248000
H        3.448990000      7.761022000     24.787909000
H        2.505090000      6.262648000     24.821532000
H        2.964068000      6.996557000     23.270710000
C        9.354436000     13.459959000     21.272880000
C        8.883005000      9.233430000     26.283902000
H        9.280154000      9.149315000     25.266541000
C       13.306570000     13.614153000     19.520777000
H       14.247102000     13.437142000     18.983076000
H       13.540552000     14.128027000     20.458966000
H       12.703479000     14.294502000     18.913945000
C       10.291279000     14.437479000     21.655233000
H       10.718886000     14.402093000     22.657480000
C       10.135027000     15.549748000     19.528087000
H       10.434059000     16.346415000     18.849894000
C        3.948440000     10.628992000     23.415125000
H        3.436340000     10.915562000     22.489141000
H        3.211964000     10.650141000     24.228919000
H        4.306299000      9.604513000     23.299829000
C        4.556712000     13.035942000     23.699603000
H        4.224427000     13.303003000     22.691010000
H        5.306958000     13.766961000     24.010707000
H        3.688993000     13.139863000     24.363165000
C       10.671395000     15.483762000     20.814852000
H       11.385264000     16.233703000     21.150878000
C        4.286156000      4.610738000     23.630913000
H        3.930239000      4.728901000     22.601822000
H        3.498701000      4.100787000     24.198481000
H        5.163603000      3.955349000     23.613833000
C        5.036408000      5.698534000     25.736067000
H        5.952394000      5.098448000     25.763682000
H        4.254359000      5.154121000     26.281476000
H        5.233040000      6.630035000     26.274847000
C        8.497779000      7.819223000     26.745515000
H        8.076670000      7.839818000     27.758653000
H        9.378177000      7.165237000     26.761390000
H        7.758323000      7.376663000     26.074523000
C        9.991849000      9.788803000     27.185906000
H       10.313166000     10.782401000     26.862888000
H       10.865563000      9.128574000     27.161949000
H        9.671048000      9.862806000     28.231584000
C       12.264936000     11.637814000     18.398977000
H       11.798573000     12.351440000     17.710446000
H       11.594325000     10.783533000     18.499874000
H       13.203494000     11.293797000     17.945420000
C       12.916443000      6.979394000     22.594120000
H       12.776267000      6.856885000     21.517445000
H       12.358108000      6.185037000     23.102656000
H       13.980677000      6.840264000     22.822690000
C       12.554767000      8.493518000     24.577181000
H       13.596777000      8.408675000     24.908348000
H       11.984814000      7.702516000     25.077500000
H       12.168367000      9.455885000     24.926957000
H       10.817945000      5.538429000     16.575575000
C       12.473099000      7.728867000     16.608186000
H       13.157517000      7.361923000     15.832125000
H       12.879770000      8.665070000     17.001102000
H       11.511484000      7.958683000     16.137322000
C       11.781385000      5.385072000     17.073533000
H       11.659916000      4.583053000     17.809639000
H       12.495625000      5.038261000     16.317327000
C       13.669304000      6.376743000     18.353486000
H       13.580096000      5.603566000     19.124353000
H       14.376951000      6.020484000     17.593512000
H       14.101018000      7.265004000     18.823847000
C        7.713565000     13.723383000     22.776278000
O        7.910285000     13.004786000     23.678007000

148
Complex 5-noK
U        9.147346000     10.878540000     22.446309000
N        8.837266000      8.670779000     21.905203000
O       10.658295000     11.877210000     24.364609000
N        7.596036000      9.812993000     23.875963000
N       11.063814000      9.937209000     21.329592000
C        5.965491000      7.931204000     24.024798000
H        5.474753000      8.388760000     24.879722000
C        7.064397000      8.585095000     23.462978000
C        7.729642000      7.979949000     22.359555000
C       12.980303000     11.432083000     20.890843000
C        6.154041000      6.161304000     22.408249000
H        5.802319000      5.227315000     21.983026000
C        7.277389000      6.773614000     21.824096000
C        9.587583000      8.096267000     20.894984000
C        7.173604000     10.303168000     25.142049000
C       10.093660000      6.437113000     19.224113000
H        9.811898000      5.527459000     18.704042000
C       11.616419000      8.260203000     19.577060000
H       12.541230000      8.783214000     19.349806000
C        5.490609000      6.710232000     23.504553000
C        6.154944000     11.287300000     25.257279000
C       12.433924000     10.260690000     21.483640000
C        7.822527000     12.376805000     20.374213000
C       13.275497000      9.426803000     22.275865000
C        7.083237000     11.166437000     20.371493000
H        6.668446000     10.742304000     21.289172000
C       10.795200000      8.781554000     20.580821000
C        8.170791000     13.001476000     19.116522000
C        7.984160000      6.128102000     20.625607000
C        7.408437000     10.313557000     27.567400000
H        7.883689000      9.928807000     28.467434000
C       11.272096000      7.094549000     18.869345000
C        6.752287000     10.580827000     19.148835000
H        6.177737000      9.658552000     19.146420000
C       14.623207000      9.762600000     22.433256000
H       15.262713000      9.118163000     23.033423000
C        9.246305000      6.910380000     20.239806000
C        7.796593000      9.809008000     26.322644000
C       15.158881000     10.904320000     21.849171000
H       16.209260000     11.152398000     21.983571000
C        8.860561000     14.230529000     19.428677000
C       12.131368000     12.343097000     20.014611000
H       11.122759000     12.382674000     20.445702000
C        7.810298000     12.390390000     17.920592000
H        8.065596000     12.856130000     16.970199000
C        5.384323000     11.805856000     24.052681000
H        5.926498000     11.479359000     23.163217000
C        5.807577000     11.761668000     26.527541000
H        5.026471000     12.513392000     26.612518000
C       12.049337000     12.263425000     24.249570000
H       12.167526000     12.928710000     23.386244000
H       12.637798000     11.361959000     24.075262000
C        4.271833000      6.033890000     24.151233000
C        9.986890000     12.751743000     25.322864000
H        9.616905000     12.120376000     26.135540000
H        9.144136000     13.221716000     24.812284000
C        7.115906000     11.176087000     17.934022000
H        6.843792000     10.697439000     16.997419000
C        8.378635000      4.677670000     20.988284000
H        8.876946000      4.181540000     20.148997000
H        7.498752000      4.081289000     21.251767000
H        9.063084000      4.670169000     21.841867000
C       12.749174000      8.184197000     22.982821000
H       11.669134000      8.142346000     22.815067000
C       14.333210000     11.728449000     21.092780000
H       14.751691000     12.622383000     20.640171000
C       12.182978000      6.605335000     17.732962000
C        6.423433000     11.288286000     27.678832000
H        6.133433000     11.669654000     28.655267000
C        9.339412000     15.272540000     18.626641000
H        9.236756000     15.222502000     17.544083000
C       12.354483000     12.986965000     25.549387000
H       13.227342000     13.640132000     25.462809000
H       12.541469000     12.265780000     26.353227000
C        7.015594000      6.097590000     19.420826000
H        6.738049000      7.114576000     19.129570000
H        6.098848000      5.549583000     19.666400000
H        7.480664000      5.613333000     18.554712000
C       11.047657000     13.744772000     25.791541000
H       10.899825000     14.036154000     26.835202000
H       11.020217000     14.652507000     25.179000000
C        3.049467000      6.969649000     24.075076000
H        3.230072000      7.910757000     24.602254000
H        2.168401000      6.496332000     24.528054000
H        2.810595000      7.211758000     23.034058000
C        8.997965000     14.307191000     20.857452000
C        8.859780000      8.719951000     26.275348000
H        9.103831000      8.550685000     25.221666000
C       12.644265000     13.783694000     19.943031000
H       13.575187000     13.856311000     19.366069000
H       12.829488000     14.204293000     20.937142000
H       11.900621000     14.415214000     19.450729000
C        9.595101000     15.438962000     21.440287000
H        9.676268000     15.514622000     22.522103000
C        9.929323000     16.384643000     19.220204000
H       10.291874000     17.201879000     18.601378000
C        3.975868000     11.195310000     23.995009000
H        3.437666000     11.559519000     23.112100000
H        3.389256000     11.467805000     24.881288000
H        4.019066000     10.104723000     23.936593000
C        5.309166000     13.336310000     24.001070000
H        4.804756000     13.652435000     23.081252000
H        6.310061000     13.772708000     23.996073000
H        4.740525000     13.749748000     24.843226000
C       10.050113000     16.463520000     20.622215000
H       10.504854000     17.345713000     21.068621000
C        3.897407000      4.715869000     23.458590000
H        3.634777000      4.872038000     22.406818000
H        3.028571000      4.268321000     23.955554000
H        4.716170000      3.989608000     23.500492000
C        4.570472000      5.721277000     25.630626000
H        5.425180000      5.041956000     25.718778000
H        3.704786000      5.245909000     26.110081000
H        4.807430000      6.628757000     26.193967000
C        8.329198000      7.398018000     26.848629000
H        8.068138000      7.501448000     27.909260000
H        9.088115000      6.611083000     26.765640000
H        7.439742000      7.069018000     26.306187000
C       10.149621000      9.134588000     26.995623000
H       10.579863000     10.036574000     26.550129000
H       10.898144000      8.338022000     26.926354000
H        9.978233000      9.331559000     28.060476000
C       11.979718000     11.771441000     18.596668000
H       11.350537000     12.431753000     17.991040000
H       11.515073000     10.783364000     18.612246000
H       12.959965000     11.686987000     18.110179000
C       13.362350000      6.897554000     22.413737000
H       13.157672000      6.809753000     21.344487000
H       12.939349000      6.018203000     22.913515000
H       14.449354000      6.874909000     22.561677000
C       12.975868000      8.252541000     24.499468000
H       14.042366000      8.282210000     24.752903000
H       12.546836000      7.369656000     24.987154000
H       12.502444000      9.136414000     24.937580000
H       10.665740000      5.473983000     16.630422000
C       12.277738000      7.695189000     16.646490000
H       12.923873000      7.367447000     15.821518000
H       12.688693000      8.626384000     17.047066000
H       11.287232000      7.920830000     16.237672000
C       11.657025000      5.323807000     17.071238000
H       11.589602000      4.496861000     17.786489000
H       12.335735000      5.014809000     16.267427000
C       13.595233000      6.311798000     18.275014000
H       13.563282000      5.520146000     19.031492000
H       14.261612000      5.983466000     17.466732000
H       14.042115000      7.196435000     18.738129000
C        8.382506000     13.148207000     21.435541000
O        8.255550000     12.835698000     22.757513000
