# Supplementary material for: C–C bond cleavage and carbonylation enabled by an NNN-pincer uranium scaffold via metal–arene interaction
Source: Chem Sci. 2025 Jul 23;16(35):16101–9. doi: 10.1039/d5sc04248h (PMC12330830; doi:10.1039/d5sc04248h)
Supplement: SC-016-D5SC04248H-s003 [file SC-016-D5SC04248H-s003.cif]

# Supplementary Information (SI) for Chemical Science.
# This journal is © The Royal Society of Chemistry 2025

####################################################################### 
# 
# This file contains crystal structure data downloaded from the 
# Cambridge Structural Database (CSD) hosted by the Cambridge 
# Crystallographic Data Centre (CCDC).
# 
# Full information about CCDC data access policies and citation 
# guidelines are available at http://www.ccdc.cam.ac.uk/access/V1 
# 
# Audit and citation data items may have been added by the CCDC. 
# Please retain this information to preserve the provenance of 
# this file and to allow appropriate attribution of the data. 
# 
#######################################################################

data_yp199
_database_code_depnum_ccdc_archive 'CCDC 2392949'
loop_
_audit_author_name
_audit_author_address
'Farzaneh Fadaei Tirani'
;EPFL
Switzerland
;
_audit_update_record             
;
2024-10-22 deposited with the CCDC.	2025-07-23 downloaded from the CCDC.
;
_audit_creation_date             2024-10-22
_audit_creation_method           
;
Olex2 1.5
(compiled 2024.02.16 svn.r378c4104 for OlexSys, GUI svn.r6928)
;
_shelx_SHELXL_version_number     2019/3
_audit_contact_author            'Farzaneh Fadaei Tirani'
_chemical_name_common            ?
_chemical_name_systematic        ?
_chemical_formula_moiety         'C63 H78 N3 O U, C20 H40 K O5'
_chemical_formula_sum            'C83 H118 K N3 O6 U'
_chemical_formula_weight         1530.93
_chemical_melting_point          ?
_chemical_oxdiff_formula         'C83 H118 K N3 O6 U'
_chemical_oxdiff_usercomment     'crystallised from THF, Hexane'
loop_
_atom_type_symbol
_atom_type_description
_atom_type_scat_dispersion_real
_atom_type_scat_dispersion_imag
_atom_type_scat_source
C C 0.0033 0.0016 'International Tables Vol C Tables 4.2.6.8 and 6.1.1.4'
H H 0.0000 0.0000 'International Tables Vol C Tables 4.2.6.8 and 6.1.1.4'
K K 0.2009 0.2494 'International Tables Vol C Tables 4.2.6.8 and 6.1.1.4'
N N 0.0061 0.0033 'International Tables Vol C Tables 4.2.6.8 and 6.1.1.4'
O O 0.0106 0.0060 'International Tables Vol C Tables 4.2.6.8 and 6.1.1.4'
U U -9.6767 9.6646 'International Tables Vol C Tables 4.2.6.8 and 6.1.1.4'

_shelx_space_group_comment       
;
The symmetry employed for this shelxl refinement is uniquely defined
by the following loop, which should always be used as a source of
symmetry information in preference to the above space-group names.
They are only intended as comments.
;
_space_group_crystal_system      monoclinic
_space_group_IT_number           14
_space_group_name_H-M_alt        'P 1 21/n 1'
_space_group_name_Hall           '-P 2yn'
loop_
_space_group_symop_operation_xyz
'x, y, z'
'-x+1/2, y+1/2, -z+1/2'
'-x, -y, -z'
'x-1/2, -y-1/2, z-1/2'

_cell_length_a                   15.80343(14)
_cell_length_b                   22.6493(2)
_cell_length_c                   21.5753(2)
_cell_angle_alpha                90
_cell_angle_beta                 96.5821(9)
_cell_angle_gamma                90
_cell_volume                     7671.68(14)
_cell_formula_units_Z            4
_cell_measurement_reflns_used    37854
_cell_measurement_temperature    139.99(10)
_cell_measurement_theta_max      36.2860
_cell_measurement_theta_min      1.5710
_shelx_estimated_absorpt_T_max   0.808
_shelx_estimated_absorpt_T_min   0.618
_exptl_absorpt_coefficient_mu    2.223
_exptl_absorpt_correction_T_max  1.000
_exptl_absorpt_correction_T_min  0.644
_exptl_absorpt_correction_type   Gaussian
_exptl_absorpt_process_details   
;
CrysAlisPro 1.171.43.135a (Rigaku Oxford Diffraction, 2024)
Numerical absorption correction based on Gaussian integration over
a multifaceted crystal model.
Empirical absorption correction using spherical harmonics
as implemented in SCALE3 ABSPACK scaling algorithm
;
_exptl_absorpt_special_details   ?
_exptl_crystal_colour            'metallic dark brown'
_exptl_crystal_density_diffrn    1.325
_exptl_crystal_density_meas      ?
_exptl_crystal_density_method    ?
_exptl_crystal_description       prism
_exptl_crystal_F_000             3184
loop_
_exptl_crystal_face_index_h
_exptl_crystal_face_index_k
_exptl_crystal_face_index_l
_exptl_crystal_face_perp_dist
0 0 -1 0.0749
0 0 1 0.1015
-1 0 0 0.0958
1 0 0 0.1084
0 1 0 0.0960
0 -1 0 0.1037
0 1 -1 0.0452
0 -1 1 0.0527
0 1 1 0.1223
0 -1 -1 0.1050
-1 -1 -1 0.0859
-1 2 -2 0.0591
1 1 -2 0.0685
-1 1 1 0.1044
-1 -1 0 0.0827
1 1 0 0.1133
-1 1 0 0.0834
-1 -1 2 0.0904
-1 0 -1 0.0708
1 1 -1 0.0759
-1 2 0 0.0838

_exptl_crystal_size_max          0.24
_exptl_crystal_size_mid          0.2
_exptl_crystal_size_min          0.1
loop_
_exptl_oxdiff_crystal_face_indexfrac_h
_exptl_oxdiff_crystal_face_indexfrac_k
_exptl_oxdiff_crystal_face_indexfrac_l
_exptl_oxdiff_crystal_face_x
_exptl_oxdiff_crystal_face_y
_exptl_oxdiff_crystal_face_z
-0.0000 -0.0000 -1.0000 -0.0236 0.0224 -0.0059
0.0000 0.0000 1.0000 0.0236 -0.0224 0.0059
-1.0000 0.0000 0.0000 -0.0147 0.0033 0.0426
1.0000 -0.0000 -0.0000 0.0147 -0.0033 -0.0426
-0.0000 1.0000 -0.0000 0.0205 0.0230 0.0053
0.0000 -1.0000 0.0000 -0.0205 -0.0230 -0.0053
-0.0000 1.0000 -1.0000 -0.0031 0.0455 -0.0005
0.0000 -1.0000 1.0000 0.0031 -0.0455 0.0005
0.0000 1.0000 1.0000 0.0441 0.0006 0.0112
-0.0000 -1.0000 -1.0000 -0.0441 -0.0006 -0.0112
-1.0000 -1.0000 -1.0000 -0.0589 0.0027 0.0314
-1.0000 2.0000 -2.0000 -0.0209 0.0942 0.0415
1.0000 1.0000 -2.0000 -0.0119 0.0646 -0.0490
-1.0000 1.0000 1.0000 0.0294 0.0039 0.0538
-1.0000 -1.0000 0.0000 -0.0353 -0.0198 0.0372
1.0000 1.0000 -0.0000 0.0353 0.0198 -0.0372
-1.0000 1.0000 -0.0000 0.0058 0.0263 0.0479
-1.0000 -1.0000 2.0000 0.0119 -0.0646 0.0490
-1.0000 -0.0000 -1.0000 -0.0384 0.0257 0.0367
1.0000 1.0000 -1.0000 0.0117 0.0422 -0.0431
-1.0000 2.0000 -0.0000 0.0263 0.0493 0.0533

_exptl_transmission_factor_max   ?
_exptl_transmission_factor_min   ?
_diffrn_reflns_av_R_equivalents  0.0560
_diffrn_reflns_av_unetI/netI     0.0674
_diffrn_reflns_Laue_measured_fraction_full 1.000
_diffrn_reflns_Laue_measured_fraction_max 0.977
_diffrn_reflns_limit_h_max       26
_diffrn_reflns_limit_h_min       -22
_diffrn_reflns_limit_k_max       37
_diffrn_reflns_limit_k_min       -37
_diffrn_reflns_limit_l_max       35
_diffrn_reflns_limit_l_min       -34
_diffrn_reflns_number            131598
_diffrn_reflns_point_group_measured_fraction_full 1.000
_diffrn_reflns_point_group_measured_fraction_max 0.977
_diffrn_reflns_theta_full        25.242
_diffrn_reflns_theta_max         36.318
_diffrn_reflns_theta_min         1.578
_diffrn_ambient_environment      N~2~
_diffrn_ambient_temperature      139.99(10)
_diffrn_detector                 'Hybrid Pixel Array Detector'
_diffrn_detector_area_resol_mean 10.0000
_diffrn_detector_type            'HyPix-Arc 150'
_diffrn_measured_fraction_theta_full 1.000
_diffrn_measured_fraction_theta_max 0.977
_diffrn_measurement_details      
;
List of Runs (angles in degrees, time in seconds):

  # Type    Start    End  Width  t~exp~   \w     \q     \k     \f   Frames
#--------------------------------------------------------------------------
  1  \w    -42.00 -10.00   0.50    4.00    --  -18.00 121.00 141.71   64
  2  \w    -29.00  12.00   0.50    4.00    --   18.00 -31.00 149.21   82
  3  \w    -29.00   2.00   0.50    4.00    --   14.00 -32.00 -89.73   62
  4  \w    -26.00  16.00   0.50    4.00    --   10.00 -25.00-148.15   84
  5  \w    -13.00  12.00   0.50    4.00    --   -0.78 102.00-174.07   50
  6  \w      9.00  37.00   0.50    4.00    --   -0.78  69.00-153.48   56
  7  \w    -11.00  14.00   0.50    4.00    --   -0.78  99.00 -43.70   50
  8  \w      0.00  26.00   0.50    4.00    --   -0.78  85.00  21.55   52
  9  \w    -10.00  16.00   0.50    4.00    --   -0.78 100.00  66.03   52
;
_diffrn_measurement_device       'four-circle diffractometer'
_diffrn_measurement_device_type  'XtaLAB Synergy R, DW system, HyPix-Arc 150'
_diffrn_measurement_method       '\w scans'
_diffrn_orient_matrix_type       
'CrysAlisPro convention (1999,Acta A55,543-557)'
_diffrn_orient_matrix_UB_11      0.0147421000
_diffrn_orient_matrix_UB_12      0.0205361000
_diffrn_orient_matrix_UB_13      0.0236125000
_diffrn_orient_matrix_UB_21      -0.0032799000
_diffrn_orient_matrix_UB_22      0.0230329000
_diffrn_orient_matrix_UB_23      -0.0224336000
_diffrn_orient_matrix_UB_31      -0.0425758000
_diffrn_orient_matrix_UB_32      0.0053398000
_diffrn_orient_matrix_UB_33      0.0058811000
_diffrn_radiation_monochromator  mirror
_diffrn_radiation_probe          x-ray
_diffrn_radiation_type           'Mo K\a'
_diffrn_radiation_wavelength     0.71073
_diffrn_source                   'Rotating-anode X-ray tube'
_diffrn_source_type              'Rigaku (Mo) X-ray Source'
_reflns_Friedel_coverage         0.000
_reflns_Friedel_fraction_full    .
_reflns_Friedel_fraction_max     .
_reflns_number_gt                25186
_reflns_number_total             36341
_reflns_special_details          
;
 Reflections were merged by SHELXL according to the crystal
 class for the calculation of statistics and refinement.
 
 _reflns_Friedel_fraction is defined as the number of unique
 Friedel pairs measured divided by the number that would be
 possible theoretically, ignoring centric projections and
 systematic absences.
;
_reflns_threshold_expression     'I > 2\s(I)'
_computing_cell_refinement       'CrysAlisPro 1.171.43.135a (Rigaku OD, 2024)'
_computing_data_collection       
'CrysAlisPro system (CCD 43.137a 64-bit (release 10-09-2024))'
_computing_data_reduction        'CrysAlisPro 1.171.43.135a (Rigaku OD, 2024)'
_computing_molecular_graphics    'Olex2 1.5 (Dolomanov et al., 2009)'
_computing_publication_material  'Olex2 1.5 (Dolomanov et al., 2009)'
_computing_structure_refinement  'ShelXL 2019/3 (Sheldrick, 2015)'
_computing_structure_solution    'ShelXT 2018/2 (Sheldrick, 2015)'
_refine_diff_density_max         1.332
_refine_diff_density_min         -1.371
_refine_diff_density_rms         0.118
_refine_ls_extinction_coef       .
_refine_ls_extinction_method     none
_refine_ls_goodness_of_fit_ref   1.023
_refine_ls_hydrogen_treatment    constr
_refine_ls_matrix_type           full
_refine_ls_number_parameters     986
_refine_ls_number_reflns         36341
_refine_ls_number_restraints     401
_refine_ls_R_factor_all          0.0766
_refine_ls_R_factor_gt           0.0399
_refine_ls_restrained_S_all      1.034
_refine_ls_shift/su_max          0.004
_refine_ls_shift/su_mean         0.000
_refine_ls_structure_factor_coef Fsqd
_refine_ls_weighting_details     
'w=1/[\s^2^(Fo^2^)+(0.0344P)^2^+1.9459P] where P=(Fo^2^+2Fc^2^)/3'
_refine_ls_weighting_scheme      calc
_refine_ls_wR_factor_gt          0.0747
_refine_ls_wR_factor_ref         0.0822
_refine_special_details          ?
_olex2_refinement_description    
;
1. Fixed Uiso
 At 1.2 times of:
  All C(H) groups, All C(H,H) groups
 At 1.5 times of:
  All C(H,H,H) groups
2. Restrained distances
 C35A-C32 = C35B-C32 = C34A-C32 = C34B-C32 = C33A-C32 = C33B-C32
 1.54 with sigma of 0.02
 O5B-C79B = O5B-C76B
 1.44 with sigma of 0.02
 C78A-C77A
 1.52 with sigma of 0.02
 C79B-C78B = C77B-C76B
 1.53 with sigma of 0.02
 C78B-C77B
 1.54 with sigma of 0.02
 C82B-C81B
 1.5 with sigma of 0.02
 O6A-C80A = O6A-C83A
 1.45 with sigma of 0.02
 C81B-C80B = C82B-C83B
 1.5 with sigma of 0.02
 O6B-C80B = O6B-C83B
 1.45 with sigma of 0.02
 O5B-C78B = O5B-C77B = C79B-C77B = C78B-C76B
 2.38 with sigma of 0.04
 C35A-C34A \\sim C34A-C33A \\sim C33A-C35A
 with sigma of 0.02
 C33B-C34B \\sim C34B-C35B \\sim C35B-C33B
 with sigma of 0.02
3. Uiso/Uaniso restraints and constraints
O2 \\sim O3 \\sim O4 \\sim O5A \\sim O6A \\sim C64 \\sim C65 \\sim C66 \\sim
C67 \\sim C68 \\sim C69 \\sim C70 \\sim C71 \\sim C72 \\sim C73 \\sim C74 \\sim
C75 \\sim C76A \\sim C77A \\sim C78A \\sim C79A \\sim C80A \\sim C81A \\sim
C82A \\sim C83A: within 2A with sigma of 0.001 and sigma for terminal atoms of
2 within 2A
C32 \\sim C33A \\sim C33B \\sim C34A \\sim C34B \\sim C35A \\sim C35B: within
2A with sigma of 0.005 and sigma for terminal atoms of 0.01 within 2A
O6A \\sim O6B \\sim C80A \\sim C80B \\sim C81A \\sim C81B \\sim C82A \\sim C82B
\\sim C83A \\sim C83B: within 2A with sigma of 0.005 and sigma for terminal
atoms of 0.01 within 2A
O5B \\sim C76B \\sim C77B \\sim C78B \\sim C79B: within 2A with sigma of 0.005
and sigma for terminal atoms of 0.01 within 2A
4. Others
 Sof(C33B)=Sof(H33D)=Sof(H33E)=Sof(H33F)=Sof(C34B)=Sof(H34D)=Sof(H34E)=
 Sof(H34F)=Sof(C35B)=Sof(H35D)=Sof(H35E)=Sof(H35F)=1-FVAR(1)
 Sof(C33A)=Sof(H33A)=Sof(H33B)=Sof(H33C)=Sof(C34A)=Sof(H34A)=Sof(H34B)=
 Sof(H34C)=Sof(C35A)=Sof(H35A)=Sof(H35B)=Sof(H35C)=FVAR(1)
 Sof(O6B)=Sof(C80B)=Sof(H80C)=Sof(H80D)=Sof(C81B)=Sof(H81C)=Sof(H81D)=
 Sof(C82B)=Sof(H82C)=Sof(H82D)=Sof(C83B)=Sof(H83C)=Sof(H83D)=1-FVAR(2)
 Sof(O6A)=Sof(C80A)=Sof(H80A)=Sof(H80B)=Sof(C81A)=Sof(H81A)=Sof(H81B)=
 Sof(C82A)=Sof(H82A)=Sof(H82B)=Sof(C83A)=Sof(H83A)=Sof(H83B)=FVAR(2)
 Sof(O5B)=Sof(C76B)=Sof(H76C)=Sof(H76D)=Sof(C77B)=Sof(H77C)=Sof(H77D)=
 Sof(C78B)=Sof(H78C)=Sof(H78D)=Sof(C79B)=Sof(H79C)=Sof(H79D)=1-FVAR(3)
 Sof(O5A)=Sof(C76A)=Sof(H76A)=Sof(H76B)=Sof(C77A)=Sof(H77A)=Sof(H77B)=
 Sof(C78A)=Sof(H78A)=Sof(H78B)=Sof(C79A)=Sof(H79A)=Sof(H79B)=FVAR(3)
5.a Ternary CH refined with riding coordinates:
 C7(H7), C10(H10), C42(H42), C45(H45), C49(H49), C50(H50), C51(H51), C52(H52)
5.b Secondary CH2 refined with riding coordinates:
 C60(H60A,H60B), C61(H61A,H61B), C62(H62A,H62B), C63(H63A,H63B), C64(H64A,
 H64B), C65(H65A,H65B), C66(H66A,H66B), C67(H67A,H67B), C68(H68A,H68B),
 C69(H69A,H69B), C70(H70A,H70B), C71(H71A,H71B), C72(H72A,H72B), C73(H73A,H73B),
  C74(H74A,H74B), C75(H75A,H75B), C76A(H76A,H76B), C76B(H76C,H76D), C77A(H77A,
 H77B), C77B(H77C,H77D), C78A(H78A,H78B), C78B(H78C,H78D), C79A(H79A,H79B),
 C79B(H79C,H79D), C80A(H80A,H80B), C80B(H80C,H80D), C81A(H81A,H81B), C81B(H81C,
 H81D), C82A(H82A,H82B), C82B(H82C,H82D), C83A(H83A,H83B), C83B(H83C,H83D)
5.c Aromatic/amide H refined with riding coordinates:
 C3(H3), C4(H4), C5(H5), C14(H14), C16(H16), C23(H23), C25(H25), C38(H38),
 C39(H39), C40(H40), C55(H55), C56(H56), C57(H57), C58(H58)
5.d Idealised Me refined as rotating group:
 C8(H8A,H8B,H8C), C9(H9A,H9B,H9C), C11(H11A,H11B,H11C), C12(H12A,H12B,H12C),
 C27(H27A,H27B,H27C), C28(H28A,H28B,H28C), C29(H29A,H29B,H29C), C30(H30A,H30B,
 H30C), C31(H31A,H31B,H31C), C33A(H33A,H33B,H33C), C33B(H33D,H33E,H33F),
 C34A(H34A,H34B,H34C), C34B(H34D,H34E,H34F), C35A(H35A,H35B,H35C), C35B(H35D,
 H35E,H35F), C43(H43A,H43B,H43C), C44(H44A,H44B,H44C), C46(H46A,H46B,H46C),
 C47(H47A,H47B,H47C)
;
_atom_sites_solution_hydrogens   geom
_atom_sites_solution_primary     dual
_atom_sites_solution_secondary   difmapp
loop_
_atom_site_label
_atom_site_type_symbol
_atom_site_fract_x
_atom_site_fract_y
_atom_site_fract_z
_atom_site_U_iso_or_equiv
_atom_site_adp_type
_atom_site_occupancy
_atom_site_site_symmetry_order
_atom_site_calc_flag
_atom_site_refinement_flags_posn
_atom_site_refinement_flags_adp
_atom_site_refinement_flags_occupancy
_atom_site_disorder_assembly
_atom_site_disorder_group
U1 U 0.64296(2) 0.31963(2) 0.40196(2) 0.01386(2) Uani 1 1 d . . . . .
O1 O 0.63060(8) 0.37868(6) 0.49741(7) 0.0204(3) Uani 1 1 d . . . . .
N1 N 0.57825(9) 0.22903(7) 0.42927(7) 0.0155(3) Uani 1 1 d . . . . .
N2 N 0.49600(9) 0.32740(6) 0.40432(7) 0.0136(3) Uani 1 1 d . . . . .
N3 N 0.57678(10) 0.38705(7) 0.32571(8) 0.0163(3) Uani 1 1 d . . . . .
C1 C 0.62104(12) 0.17343(8) 0.43585(9) 0.0170(3) Uani 1 1 d . . . . .
C2 C 0.63299(13) 0.14015(9) 0.38176(10) 0.0206(4) Uani 1 1 d . . . . .
C3 C 0.68049(15) 0.08790(10) 0.38909(11) 0.0291(5) Uani 1 1 d . . . . .
H3 H 0.689474 0.065535 0.353174 0.035 Uiso 1 1 calc R U . . .
C4 C 0.71447(16) 0.06810(10) 0.44689(12) 0.0323(5) Uani 1 1 d . . . . .
H4 H 0.747275 0.032870 0.450604 0.039 Uiso 1 1 calc R U . . .
C5 C 0.70064(15) 0.09970(10) 0.49941(11) 0.0295(5) Uani 1 1 d . . . . .
H5 H 0.723432 0.085556 0.539318 0.035 Uiso 1 1 calc R U . . .
C6 C 0.65418(13) 0.15162(9) 0.49512(10) 0.0209(4) Uani 1 1 d . . . . .
C7 C 0.59431(15) 0.16020(10) 0.31739(10) 0.0265(4) Uani 1 1 d . . . . .
H7 H 0.601251 0.204023 0.315416 0.032 Uiso 1 1 calc R U . . .
C8 C 0.63918(18) 0.13324(11) 0.26453(11) 0.0359(6) Uani 1 1 d . . . . .
H8A H 0.700835 0.138912 0.273551 0.054 Uiso 1 1 calc R U . . .
H8B H 0.618842 0.152693 0.225038 0.054 Uiso 1 1 calc R U . . .
H8C H 0.626464 0.090932 0.261279 0.054 Uiso 1 1 calc R U . . .
C9 C 0.49916(17) 0.14691(15) 0.30666(12) 0.0462(7) Uani 1 1 d . . . . .
H9A H 0.490061 0.104311 0.310307 0.069 Uiso 1 1 calc R U . . .
H9B H 0.476229 0.160164 0.264845 0.069 Uiso 1 1 calc R U . . .
H9C H 0.470033 0.167715 0.337936 0.069 Uiso 1 1 calc R U . . .
C10 C 0.64092(15) 0.18439(10) 0.55465(10) 0.0266(4) Uani 1 1 d . . . . .
H10 H 0.602948 0.218932 0.543116 0.032 Uiso 1 1 calc R U . . .
C11 C 0.72501(16) 0.20778(12) 0.58694(11) 0.0348(5) Uani 1 1 d . . . . .
H11A H 0.714266 0.231205 0.623425 0.052 Uiso 1 1 calc R U . . .
H11B H 0.752418 0.232631 0.557861 0.052 Uiso 1 1 calc R U . . .
H11C H 0.762450 0.174562 0.600327 0.052 Uiso 1 1 calc R U . . .
C12 C 0.59702(15) 0.14504(13) 0.59909(11) 0.0356(6) Uani 1 1 d . . . . .
H12A H 0.633613 0.111172 0.611661 0.053 Uiso 1 1 calc R U . . .
H12B H 0.542588 0.130969 0.577888 0.053 Uiso 1 1 calc R U . . .
H12C H 0.586770 0.167796 0.636129 0.053 Uiso 1 1 calc R U . . .
C13 C 0.49314(11) 0.22931(8) 0.44212(8) 0.0146(3) Uani 1 1 d . . . . .
C14 C 0.44786(12) 0.18120(9) 0.46204(9) 0.0185(3) Uani 1 1 d . . . . .
H14 H 0.476375 0.144631 0.470306 0.022 Uiso 1 1 calc R U . . .
C15 C 0.36103(12) 0.18571(9) 0.47014(9) 0.0200(4) Uani 1 1 d . . . . .
C16 C 0.32055(12) 0.23996(9) 0.45933(9) 0.0186(4) Uani 1 1 d . . . . .
H16 H 0.262297 0.243755 0.465668 0.022 Uiso 1 1 calc R U . . .
C17 C 0.36416(11) 0.28921(9) 0.43925(8) 0.0155(3) Uani 1 1 d . . . . .
C18 C 0.44959(11) 0.28344(8) 0.42991(8) 0.0138(3) Uani 1 1 d . . . . .
C19 C 0.44760(11) 0.37028(8) 0.37042(8) 0.0142(3) Uani 1 1 d . . . . .
C20 C 0.36156(11) 0.38060(8) 0.37560(9) 0.0163(3) Uani 1 1 d . . . . .
C21 C 0.32428(11) 0.35081(9) 0.42998(9) 0.0175(4) Uani 1 1 d . . . . .
C22 C 0.49026(11) 0.40058(8) 0.32570(9) 0.0155(3) Uani 1 1 d . . . . .
C23 C 0.44261(12) 0.43855(9) 0.28430(9) 0.0196(4) Uani 1 1 d . . . . .
H23 H 0.470067 0.458695 0.253555 0.023 Uiso 1 1 calc R U . . .
C24 C 0.35524(12) 0.44775(9) 0.28688(9) 0.0205(4) Uani 1 1 d . . . . .
C25 C 0.31653(12) 0.41937(9) 0.33323(9) 0.0199(4) Uani 1 1 d . . . . .
H25 H 0.257901 0.426434 0.336313 0.024 Uiso 1 1 calc R U . . .
C26 C 0.31351(14) 0.13037(10) 0.48862(11) 0.0275(5) Uani 1 1 d . . . . .
C27 C 0.31283(19) 0.08417(12) 0.43694(13) 0.0425(7) Uani 1 1 d . . . . .
H27A H 0.371429 0.072349 0.432340 0.064 Uiso 1 1 calc R U . . .
H27B H 0.286314 0.100971 0.397568 0.064 Uiso 1 1 calc R U . . .
H27C H 0.280297 0.049581 0.447780 0.064 Uiso 1 1 calc R U . . .
C28 C 0.35738(17) 0.10408(13) 0.54946(12) 0.0424(7) Uani 1 1 d . . . . .
H28A H 0.415663 0.092457 0.543595 0.064 Uiso 1 1 calc R U . . .
H28B H 0.325606 0.069353 0.560921 0.064 Uiso 1 1 calc R U . . .
H28C H 0.358917 0.133621 0.582756 0.064 Uiso 1 1 calc R U . . .
C29 C 0.22077(16) 0.14313(13) 0.49849(14) 0.0426(7) Uani 1 1 d . . . . .
H29A H 0.190364 0.158759 0.459819 0.064 Uiso 1 1 calc R U . . .
H29B H 0.219283 0.172236 0.531953 0.064 Uiso 1 1 calc R U . . .
H29C H 0.193360 0.106549 0.510002 0.064 Uiso 1 1 calc R U . . .
C30 C 0.22712(12) 0.34900(11) 0.42130(11) 0.0262(4) Uani 1 1 d . . . . .
H30A H 0.204788 0.389217 0.415376 0.039 Uiso 1 1 calc R U . . .
H30B H 0.206589 0.331550 0.458367 0.039 Uiso 1 1 calc R U . . .
H30C H 0.207588 0.325064 0.384594 0.039 Uiso 1 1 calc R U . . .
C31 C 0.35130(13) 0.38742(10) 0.48953(10) 0.0233(4) Uani 1 1 d . . . . .
H31A H 0.413564 0.390186 0.496222 0.035 Uiso 1 1 calc R U . . .
H31B H 0.330549 0.368120 0.525534 0.035 Uiso 1 1 calc R U . . .
H31C H 0.326900 0.427152 0.484553 0.035 Uiso 1 1 calc R U . . .
C32 C 0.30499(14) 0.48590(10) 0.23637(10) 0.0251(4) Uani 1 1 d D U . . .
C33A C 0.3411(3) 0.54652(17) 0.2346(2) 0.0403(10) Uani 0.679(5) 1 d D U P A 1
H33A H 0.401393 0.544078 0.228125 0.061 Uiso 0.679(5) 1 calc R U P A 1
H33B H 0.335708 0.566606 0.274166 0.061 Uiso 0.679(5) 1 calc R U P A 1
H33C H 0.310006 0.568779 0.200266 0.061 Uiso 0.679(5) 1 calc R U P A 1
C33B C 0.3657(5) 0.5297(4) 0.2058(5) 0.043(2) Uani 0.321(5) 1 d D U P A 2
H33D H 0.331952 0.554392 0.174870 0.065 Uiso 0.321(5) 1 calc R U P A 2
H33E H 0.407509 0.507124 0.185314 0.065 Uiso 0.321(5) 1 calc R U P A 2
H33F H 0.395481 0.554937 0.238209 0.065 Uiso 0.321(5) 1 calc R U P A 2
C34A C 0.2095(3) 0.4900(2) 0.2449(2) 0.0455(11) Uani 0.679(5) 1 d D U P A 1
H34A H 0.202950 0.509624 0.284547 0.068 Uiso 0.679(5) 1 calc R U P A 1
H34B H 0.185206 0.450199 0.245065 0.068 Uiso 0.679(5) 1 calc R U P A 1
H34C H 0.179652 0.512808 0.210458 0.068 Uiso 0.679(5) 1 calc R U P A 1
C34B C 0.2405(5) 0.5259(4) 0.2643(4) 0.0366(18) Uani 0.321(5) 1 d D U P A 2
H34D H 0.270994 0.553795 0.293575 0.055 Uiso 0.321(5) 1 calc R U P A 2
H34E H 0.202221 0.501660 0.286339 0.055 Uiso 0.321(5) 1 calc R U P A 2
H34F H 0.207175 0.547826 0.230718 0.055 Uiso 0.321(5) 1 calc R U P A 2
C35A C 0.3080(3) 0.45589(19) 0.17188(18) 0.0386(10) Uani 0.679(5) 1 d D U P A 1
H35A H 0.269708 0.476714 0.140234 0.058 Uiso 0.679(5) 1 calc R U P A 1
H35B H 0.289967 0.414632 0.174139 0.058 Uiso 0.679(5) 1 calc R U P A 1
H35C H 0.366314 0.457417 0.160596 0.058 Uiso 0.679(5) 1 calc R U P A 1
C35B C 0.2623(6) 0.4465(4) 0.1881(4) 0.0408(19) Uani 0.321(5) 1 d D U P A 2
H35D H 0.227152 0.470108 0.156881 0.061 Uiso 0.321(5) 1 calc R U P A 2
H35E H 0.226073 0.418475 0.207419 0.061 Uiso 0.321(5) 1 calc R U P A 2
H35F H 0.305235 0.424878 0.167821 0.061 Uiso 0.321(5) 1 calc R U P A 2
C36 C 0.61496(12) 0.41124(9) 0.27428(9) 0.0183(4) Uani 1 1 d . . . . .
C37 C 0.66183(13) 0.46425(9) 0.28087(10) 0.0234(4) Uani 1 1 d . . . . .
C38 C 0.70070(17) 0.48509(11) 0.23024(11) 0.0345(5) Uani 1 1 d . . . . .
H38 H 0.732545 0.520724 0.234409 0.041 Uiso 1 1 calc R U . . .
C39 C 0.69387(17) 0.45499(12) 0.17415(12) 0.0377(6) Uani 1 1 d . . . . .
H39 H 0.722114 0.469245 0.140572 0.045 Uiso 1 1 calc R U . . .
C40 C 0.64596(16) 0.40434(11) 0.16733(11) 0.0315(5) Uani 1 1 d . . . . .
H40 H 0.640398 0.384179 0.128465 0.038 Uiso 1 1 calc R U . . .
C41 C 0.60526(13) 0.38190(10) 0.21639(10) 0.0234(4) Uani 1 1 d . . . . .
C42 C 0.66844(16) 0.49923(10) 0.34109(11) 0.0312(5) Uani 1 1 d . . . . .
H42 H 0.660834 0.470925 0.375585 0.037 Uiso 1 1 calc R U . . .
C43 C 0.75331(17) 0.53080(12) 0.35790(13) 0.0390(6) Uani 1 1 d . . . . .
H43A H 0.799897 0.502098 0.359339 0.059 Uiso 1 1 calc R U . . .
H43B H 0.753723 0.549668 0.398812 0.059 Uiso 1 1 calc R U . . .
H43C H 0.760785 0.560894 0.326354 0.059 Uiso 1 1 calc R U . . .
C44 C 0.59674(17) 0.54428(15) 0.33888(16) 0.0561(9) Uani 1 1 d . . . . .
H44A H 0.599394 0.570576 0.303084 0.084 Uiso 1 1 calc R U . . .
H44B H 0.602852 0.567534 0.377437 0.084 Uiso 1 1 calc R U . . .
H44C H 0.541804 0.523741 0.334695 0.084 Uiso 1 1 calc R U . . .
C45 C 0.55086(17) 0.32658(12) 0.20586(12) 0.0355(6) Uani 1 1 d . . . . .
H45 H 0.528358 0.316744 0.246089 0.043 Uiso 1 1 calc R U . . .
C46 C 0.6013(2) 0.27468(13) 0.18772(19) 0.0636(10) Uani 1 1 d . . . . .
H46A H 0.564437 0.239812 0.182740 0.095 Uiso 1 1 calc R U . . .
H46B H 0.648558 0.267165 0.220308 0.095 Uiso 1 1 calc R U . . .
H46C H 0.623977 0.283084 0.148225 0.095 Uiso 1 1 calc R U . . .
C47 C 0.4750(2) 0.33592(17) 0.1568(2) 0.0742(13) Uani 1 1 d . . . . .
H47A H 0.495237 0.343136 0.116190 0.111 Uiso 1 1 calc R U . . .
H47B H 0.441953 0.370014 0.168307 0.111 Uiso 1 1 calc R U . . .
H47C H 0.438879 0.300628 0.154222 0.111 Uiso 1 1 calc R U . . .
C48 C 0.79350(12) 0.36871(10) 0.42812(10) 0.0227(4) Uani 1 1 d . . . . .
C49 C 0.79178(12) 0.36733(10) 0.36366(11) 0.0236(4) Uani 1 1 d . . . . .
H49 H 0.789648 0.404889 0.339159 0.028 Uiso 1 1 calc R U . . .
C50 C 0.77196(13) 0.31312(10) 0.33358(11) 0.0244(4) Uani 1 1 d . . . . .
H50 H 0.760044 0.312021 0.287059 0.029 Uiso 1 1 calc R U . . .
C51 C 0.77375(13) 0.25797(10) 0.36880(10) 0.0241(4) Uani 1 1 d . . . . .
H51 H 0.762691 0.219862 0.345884 0.029 Uiso 1 1 calc R U . . .
C52 C 0.79510(12) 0.25703(9) 0.43412(10) 0.0219(4) Uani 1 1 d . . . . .
H52 H 0.795062 0.219089 0.457821 0.026 Uiso 1 1 calc R U . . .
C53 C 0.79624(12) 0.31089(9) 0.46506(10) 0.0223(4) Uani 1 1 d . . . . .
C54 C 0.81956(12) 0.34559(10) 0.52208(11) 0.0239(4) Uani 1 1 d . . . . .
C55 C 0.83863(14) 0.34537(12) 0.58628(11) 0.0309(5) Uani 1 1 d . . . . .
H55 H 0.842446 0.309560 0.609361 0.037 Uiso 1 1 calc R U . . .
C56 C 0.85203(16) 0.40002(13) 0.61567(13) 0.0380(6) Uani 1 1 d . . . . .
H56 H 0.865200 0.401325 0.659732 0.046 Uiso 1 1 calc R U . . .
C57 C 0.84661(16) 0.45274(13) 0.58210(13) 0.0416(6) Uani 1 1 d . . . . .
H57 H 0.855786 0.488972 0.604019 0.050 Uiso 1 1 calc R U . . .
C58 C 0.82817(14) 0.45395(11) 0.51744(12) 0.0330(5) Uani 1 1 d . . . . .
H58 H 0.824641 0.490045 0.494865 0.040 Uiso 1 1 calc R U . . .
C59 C 0.81521(12) 0.39993(10) 0.48755(11) 0.0253(4) Uani 1 1 d . . . . .
C60 C 0.60344(14) 0.44016(10) 0.49522(11) 0.0264(4) Uani 1 1 d . . . . .
H60A H 0.554701 0.445840 0.462627 0.032 Uiso 1 1 calc R U . . .
H60B H 0.650642 0.466185 0.485802 0.032 Uiso 1 1 calc R U . . .
C61 C 0.57762(19) 0.45416(12) 0.55900(12) 0.0401(6) Uani 1 1 d . . . . .
H61A H 0.605783 0.490730 0.575935 0.048 Uiso 1 1 calc R U . . .
H61B H 0.515146 0.459271 0.556906 0.048 Uiso 1 1 calc R U . . .
C62 C 0.60612(18) 0.40259(13) 0.59823(12) 0.0408(6) Uani 1 1 d . . . . .
H62A H 0.566129 0.394767 0.629391 0.049 Uiso 1 1 calc R U . . .
H62B H 0.663624 0.409528 0.620423 0.049 Uiso 1 1 calc R U . . .
C63 C 0.60731(14) 0.35172(10) 0.55367(11) 0.0277(5) Uani 1 1 d . . . . .
H63A H 0.649770 0.321717 0.569835 0.033 Uiso 1 1 calc R U . . .
H63B H 0.550565 0.332828 0.546159 0.033 Uiso 1 1 calc R U . . .
K1 K 0.97338(3) 0.27519(3) 0.34768(2) 0.03312(11) Uani 1 1 d . . . . .
O2 O 0.91836(13) 0.22566(12) 0.23198(10) 0.0557(4) Uani 1 1 d . U . . .
O3 O 0.97653(14) 0.37653(10) 0.28102(10) 0.0561(4) Uani 1 1 d . U . . .
O4 O 1.13148(12) 0.25589(9) 0.29992(9) 0.0420(3) Uani 1 1 d . U . . .
O5A O 0.9711(17) 0.1617(9) 0.3941(10) 0.078(2) Uani 0.430(18) 1 d . U P B 1
O5B O 0.9785(12) 0.1660(6) 0.4009(7) 0.070(2) Uani 0.570(18) 1 d D U P B 2
O6A O 1.0282(2) 0.33578(18) 0.45809(17) 0.0479(6) Uani 0.718(4) 1 d D U P B 1
O6B O 1.0400(5) 0.2985(4) 0.4657(4) 0.0493(13) Uani 0.282(4) 1 d D U P B 2
C64 C 0.97253(19) 0.22344(18) 0.18505(14) 0.0546(5) Uani 1 1 d . U . . .
H64A H 1.005219 0.186064 0.188031 0.066 Uiso 1 1 calc R U . . .
H64B H 1.013388 0.256709 0.189920 0.066 Uiso 1 1 calc R U . . .
C65 C 0.91955(18) 0.22728(18) 0.12299(14) 0.0546(5) Uani 1 1 d . U . . .
H65A H 0.927969 0.192101 0.097153 0.066 Uiso 1 1 calc R U . . .
H65B H 0.933715 0.263135 0.100047 0.066 Uiso 1 1 calc R U . . .
C66 C 0.82984(19) 0.23002(19) 0.13967(14) 0.0582(5) Uani 1 1 d . U . . .
H66A H 0.806706 0.270513 0.133890 0.070 Uiso 1 1 calc R U . . .
H66B H 0.792514 0.202586 0.113331 0.070 Uiso 1 1 calc R U . . .
C67 C 0.83547(19) 0.21286(19) 0.20427(15) 0.0584(5) Uani 1 1 d . U . . .
H67A H 0.793149 0.234933 0.225618 0.070 Uiso 1 1 calc R U . . .
H67B H 0.823677 0.170126 0.207656 0.070 Uiso 1 1 calc R U . . .
C68 C 0.9276(2) 0.39078(15) 0.22376(16) 0.0573(5) Uani 1 1 d . U . . .
H68A H 0.865972 0.390193 0.228412 0.069 Uiso 1 1 calc R U . . .
H68B H 0.938714 0.362334 0.190810 0.069 Uiso 1 1 calc R U . . .
C69 C 0.9553(2) 0.45148(15) 0.20790(16) 0.0625(5) Uani 1 1 d . U . . .
H69A H 1.004269 0.449834 0.183138 0.075 Uiso 1 1 calc R U . . .
H69B H 0.908167 0.473344 0.183899 0.075 Uiso 1 1 calc R U . . .
C70 C 0.9797(2) 0.47942(16) 0.26860(16) 0.0642(5) Uani 1 1 d . U . . .
H70A H 0.930463 0.499608 0.283745 0.077 Uiso 1 1 calc R U . . .
H70B H 1.026013 0.508460 0.266074 0.077 Uiso 1 1 calc R U . . .
C71 C 1.0088(2) 0.42998(15) 0.30950(17) 0.0628(5) Uani 1 1 d . U . . .
H71A H 1.071810 0.428881 0.315749 0.075 Uiso 1 1 calc R U . . .
H71B H 0.987853 0.434836 0.350728 0.075 Uiso 1 1 calc R U . . .
C72 C 1.18347(18) 0.28940(14) 0.26240(14) 0.0451(4) Uani 1 1 d . U . . .
H72A H 1.187769 0.330889 0.276850 0.054 Uiso 1 1 calc R U . . .
H72B H 1.158495 0.288953 0.218174 0.054 Uiso 1 1 calc R U . . .
C73 C 1.26951(19) 0.26108(14) 0.26918(15) 0.0473(4) Uani 1 1 d . U . . .
H73A H 1.305701 0.276170 0.306297 0.057 Uiso 1 1 calc R U . . .
H73B H 1.298955 0.267375 0.231619 0.057 Uiso 1 1 calc R U . . .
C74 C 1.2472(2) 0.19707(15) 0.27675(16) 0.0515(4) Uani 1 1 d . U . . .
H74A H 1.236335 0.177281 0.235702 0.062 Uiso 1 1 calc R U . . .
H74B H 1.293563 0.175998 0.302508 0.062 Uiso 1 1 calc R U . . .
C75 C 1.16879(19) 0.19892(14) 0.30853(16) 0.0477(4) Uani 1 1 d . U . . .
H75A H 1.128114 0.168437 0.290783 0.057 Uiso 1 1 calc R U . . .
H75B H 1.183006 0.190796 0.353611 0.057 Uiso 1 1 calc R U . . .
C76A C 0.9661(11) 0.1368(6) 0.4555(8) 0.078(2) Uani 0.430(18) 1 d . U P B 1
H76A H 0.908738 0.143325 0.468600 0.093 Uiso 0.430(18) 1 calc R U P B 1
H76B H 1.008837 0.155366 0.486657 0.093 Uiso 0.430(18) 1 calc R U P B 1
C76B C 0.9823(6) 0.1528(4) 0.4660(5) 0.064(2) Uani 0.570(18) 1 d D U P B 2
H76C H 0.938830 0.175836 0.485219 0.077 Uiso 0.570(18) 1 calc R U P B 2
H76D H 1.039154 0.162804 0.487630 0.077 Uiso 0.570(18) 1 calc R U P B 2
C77A C 0.9836(9) 0.0718(6) 0.4502(8) 0.078(2) Uani 0.430(18) 1 d D U P B 1
H77A H 1.034511 0.060391 0.478748 0.093 Uiso 0.430(18) 1 calc R U P B 1
H77B H 0.934348 0.048333 0.460766 0.093 Uiso 0.430(18) 1 calc R U P B 1
C77B C 0.9652(7) 0.0866(4) 0.4714(5) 0.080(2) Uani 0.570(18) 1 d D U P B 2
H77C H 1.008187 0.067909 0.502218 0.096 Uiso 0.570(18) 1 calc R U P B 2
H77D H 0.907796 0.079483 0.484114 0.096 Uiso 0.570(18) 1 calc R U P B 2
C78A C 0.9980(8) 0.0621(5) 0.3849(7) 0.078(2) Uani 0.430(18) 1 d D U P B 1
H78A H 0.967617 0.026326 0.367874 0.094 Uiso 0.430(18) 1 calc R U P B 1
H78B H 1.059534 0.057505 0.381126 0.094 Uiso 0.430(18) 1 calc R U P B 1
C78B C 0.9712(9) 0.0637(4) 0.4085(6) 0.090(2) Uani 0.570(18) 1 d D U P B 2
H78C H 0.933403 0.029150 0.399514 0.107 Uiso 0.570(18) 1 calc R U P B 2
H78D H 1.030422 0.052135 0.403392 0.107 Uiso 0.570(18) 1 calc R U P B 2
C79A C 0.9639(9) 0.1152(6) 0.3521(7) 0.078(2) Uani 0.430(18) 1 d . U P B 1
H79A H 0.996321 0.123995 0.316563 0.094 Uiso 0.430(18) 1 calc R U P B 1
H79B H 0.903413 0.109103 0.335726 0.094 Uiso 0.430(18) 1 calc R U P B 1
C79B C 0.9423(7) 0.1156(5) 0.3662(6) 0.085(2) Uani 0.570(18) 1 d D U P B 2
H79C H 0.964635 0.112301 0.325282 0.102 Uiso 0.570(18) 1 calc R U P B 2
H79D H 0.879365 0.118234 0.359365 0.102 Uiso 0.570(18) 1 calc R U P B 2
C80A C 1.0308(3) 0.3973(2) 0.4729(2) 0.0479(6) Uani 0.718(4) 1 d D U P B 1
H80A H 0.975791 0.416066 0.457613 0.058 Uiso 0.718(4) 1 calc R U P B 1
H80B H 1.076403 0.416938 0.452680 0.058 Uiso 0.718(4) 1 calc R U P B 1
C80B C 1.0254(8) 0.3596(6) 0.4609(6) 0.0471(13) Uani 0.282(4) 1 d D U P B 2
H80C H 0.963584 0.367915 0.453266 0.057 Uiso 0.282(4) 1 calc R U P B 2
H80D H 1.053414 0.376361 0.426061 0.057 Uiso 0.282(4) 1 calc R U P B 2
C81A C 1.0478(3) 0.4036(2) 0.5426(2) 0.0491(6) Uani 0.718(4) 1 d . U P B 1
H81A H 1.082987 0.438898 0.554287 0.059 Uiso 0.718(4) 1 calc R U P B 1
H81B H 0.994087 0.406125 0.561902 0.059 Uiso 0.718(4) 1 calc R U P B 1
C81B C 1.0631(7) 0.3861(6) 0.5227(5) 0.0503(11) Uani 0.282(4) 1 d D U P B 2
H81C H 1.024423 0.415817 0.537985 0.060 Uiso 0.282(4) 1 calc R U P B 2
H81D H 1.119185 0.404548 0.519339 0.060 Uiso 0.282(4) 1 calc R U P B 2
C82A C 1.0950(3) 0.3481(2) 0.5610(2) 0.0495(6) Uani 0.718(4) 1 d . U P B 1
H82A H 1.088825 0.337268 0.604675 0.059 Uiso 0.718(4) 1 calc R U P B 1
H82B H 1.156287 0.352003 0.556081 0.059 Uiso 0.718(4) 1 calc R U P B 1
C82B C 1.0716(7) 0.3314(5) 0.5650(6) 0.0492(13) Uani 0.282(4) 1 d D U P B 2
H82C H 1.132258 0.323928 0.579913 0.059 Uiso 0.282(4) 1 calc R U P B 2
H82D H 1.040356 0.337454 0.601761 0.059 Uiso 0.282(4) 1 calc R U P B 2
C83A C 1.0521(3) 0.3035(2) 0.5158(2) 0.0493(6) Uani 0.718(4) 1 d D U P B 1
H83A H 1.091709 0.270910 0.508890 0.059 Uiso 0.718(4) 1 calc R U P B 1
H83B H 1.001122 0.286774 0.531979 0.059 Uiso 0.718(4) 1 calc R U P B 1
C83B C 1.0353(7) 0.2808(6) 0.5277(5) 0.0509(13) Uani 0.282(4) 1 d D U P B 2
H83C H 1.068993 0.244510 0.537741 0.061 Uiso 0.282(4) 1 calc R U P B 2
H83D H 0.975512 0.273507 0.535190 0.061 Uiso 0.282(4) 1 calc R U P B 2

loop_
_atom_site_aniso_label
_atom_site_aniso_U_11
_atom_site_aniso_U_22
_atom_site_aniso_U_33
_atom_site_aniso_U_23
_atom_site_aniso_U_13
_atom_site_aniso_U_12
U1 0.01270(3) 0.01396(3) 0.01550(3) -0.00006(3) 0.00412(2) 0.00081(3)
O1 0.0209(6) 0.0209(7) 0.0200(7) -0.0057(6) 0.0044(5) 0.0004(5)
N1 0.0170(7) 0.0133(7) 0.0164(7) 0.0005(6) 0.0032(5) 0.0013(6)
N2 0.0144(6) 0.0125(7) 0.0140(7) 0.0022(5) 0.0021(5) 0.0002(5)
N3 0.0163(7) 0.0160(7) 0.0174(8) 0.0038(6) 0.0056(6) 0.0007(6)
C1 0.0193(8) 0.0137(9) 0.0188(9) -0.0003(7) 0.0052(6) 0.0017(6)
C2 0.0283(10) 0.0126(8) 0.0219(9) -0.0007(7) 0.0075(7) -0.0003(7)
C3 0.0409(12) 0.0179(10) 0.0306(12) -0.0034(9) 0.0133(10) 0.0058(9)
C4 0.0404(13) 0.0172(10) 0.0403(14) 0.0039(9) 0.0098(10) 0.0118(9)
C5 0.0350(12) 0.0247(11) 0.0289(12) 0.0090(9) 0.0043(9) 0.0089(9)
C6 0.0244(9) 0.0171(9) 0.0213(10) 0.0020(7) 0.0031(7) 0.0035(7)
C7 0.0398(12) 0.0201(10) 0.0204(10) -0.0052(8) 0.0064(9) 0.0027(9)
C8 0.0589(16) 0.0278(12) 0.0232(12) -0.0057(9) 0.0141(11) -0.0006(11)
C9 0.0416(14) 0.070(2) 0.0259(13) -0.0146(14) -0.0019(10) 0.0052(14)
C10 0.0355(11) 0.0255(11) 0.0183(9) 0.0018(8) 0.0004(8) 0.0088(9)
C11 0.0450(14) 0.0342(13) 0.0247(12) 0.0028(10) 0.0015(10) -0.0086(11)
C12 0.0323(12) 0.0504(16) 0.0238(12) -0.0011(11) 0.0028(9) -0.0039(11)
C13 0.0173(8) 0.0151(8) 0.0113(8) -0.0003(6) 0.0011(6) -0.0011(6)
C14 0.0240(8) 0.0153(8) 0.0161(8) 0.0020(7) 0.0021(6) -0.0022(7)
C15 0.0240(9) 0.0216(10) 0.0147(8) 0.0020(7) 0.0032(7) -0.0088(7)
C16 0.0155(8) 0.0245(10) 0.0162(9) 0.0009(7) 0.0029(6) -0.0050(7)
C17 0.0153(8) 0.0190(9) 0.0121(8) -0.0003(7) 0.0016(6) -0.0028(7)
C18 0.0156(7) 0.0147(8) 0.0111(8) -0.0008(6) 0.0016(6) -0.0023(6)
C19 0.0152(7) 0.0142(8) 0.0130(8) -0.0010(6) 0.0010(6) -0.0008(6)
C20 0.0141(7) 0.0175(8) 0.0177(9) -0.0013(7) 0.0030(6) -0.0005(6)
C21 0.0129(7) 0.0196(9) 0.0205(9) 0.0001(7) 0.0039(6) 0.0001(7)
C22 0.0172(8) 0.0134(8) 0.0163(9) -0.0004(7) 0.0032(6) 0.0003(6)
C23 0.0240(9) 0.0167(9) 0.0182(9) 0.0025(7) 0.0033(7) 0.0004(7)
C24 0.0238(9) 0.0175(9) 0.0191(9) 0.0001(7) -0.0018(7) 0.0034(7)
C25 0.0151(8) 0.0211(9) 0.0228(10) -0.0007(8) -0.0004(7) 0.0028(7)
C26 0.0296(10) 0.0270(11) 0.0252(11) 0.0075(9) 0.0003(8) -0.0139(9)
C27 0.0597(17) 0.0289(13) 0.0383(15) -0.0013(11) 0.0034(12) -0.0214(12)
C28 0.0481(15) 0.0434(16) 0.0333(14) 0.0194(12) -0.0050(11) -0.0239(12)
C29 0.0340(13) 0.0485(17) 0.0463(16) 0.0123(13) 0.0090(11) -0.0204(12)
C30 0.0141(8) 0.0336(12) 0.0316(12) 0.0039(9) 0.0053(8) 0.0011(8)
C31 0.0259(10) 0.0241(10) 0.0206(10) -0.0033(8) 0.0059(8) -0.0001(8)
C32 0.0288(10) 0.0218(10) 0.0230(10) 0.0040(8) -0.0046(8) 0.0065(8)
C33A 0.059(3) 0.0194(17) 0.038(2) 0.0031(15) -0.0164(19) 0.0026(17)
C33B 0.040(4) 0.040(4) 0.047(5) 0.025(4) -0.009(3) -0.001(3)
C34A 0.039(2) 0.052(3) 0.045(2) 0.018(2) -0.0005(17) 0.0186(19)
C34B 0.041(4) 0.037(4) 0.030(3) 0.007(3) -0.003(3) 0.022(3)
C35A 0.053(3) 0.034(2) 0.0247(19) -0.0046(16) -0.0137(17) 0.0088(19)
C35B 0.048(4) 0.035(4) 0.033(4) 0.001(3) -0.020(3) 0.005(3)
C36 0.0194(8) 0.0174(9) 0.0190(9) 0.0036(7) 0.0064(7) 0.0024(7)
C37 0.0322(10) 0.0193(9) 0.0209(10) 0.0016(8) 0.0118(8) -0.0019(8)
C38 0.0505(14) 0.0252(11) 0.0315(13) 0.0020(10) 0.0209(11) -0.0128(10)
C39 0.0573(16) 0.0327(13) 0.0280(12) 0.0049(10) 0.0254(11) -0.0053(12)
C40 0.0470(13) 0.0317(12) 0.0186(10) -0.0005(9) 0.0157(9) -0.0001(10)
C41 0.0279(10) 0.0230(10) 0.0201(10) 0.0019(8) 0.0062(8) 0.0004(8)
C42 0.0477(13) 0.0230(11) 0.0254(11) -0.0018(9) 0.0152(10) -0.0133(10)
C43 0.0450(14) 0.0303(13) 0.0411(15) -0.0071(11) 0.0019(11) -0.0015(11)
C44 0.0335(13) 0.059(2) 0.079(2) -0.0494(18) 0.0197(14) -0.0107(13)
C45 0.0475(14) 0.0373(14) 0.0232(11) -0.0068(10) 0.0109(10) -0.0131(11)
C46 0.0562(19) 0.0247(14) 0.105(3) -0.0086(16) -0.0146(19) -0.0008(13)
C47 0.0492(19) 0.058(2) 0.108(3) -0.037(2) -0.024(2) 0.0063(16)
C48 0.0159(8) 0.0215(10) 0.0311(11) 0.0013(8) 0.0044(7) -0.0011(7)
C49 0.0161(8) 0.0209(10) 0.0354(12) 0.0031(9) 0.0103(8) 0.0005(7)
C50 0.0237(9) 0.0263(11) 0.0255(10) 0.0007(8) 0.0123(8) 0.0024(8)
C51 0.0216(9) 0.0214(10) 0.0308(11) -0.0051(8) 0.0096(8) 0.0035(8)
C52 0.0152(8) 0.0213(10) 0.0301(11) 0.0026(8) 0.0066(7) 0.0046(7)
C53 0.0166(8) 0.0237(11) 0.0265(10) 0.0016(8) 0.0019(7) 0.0017(7)
C54 0.0130(8) 0.0276(11) 0.0305(11) -0.0019(9) 0.0001(7) 0.0004(7)
C55 0.0236(10) 0.0366(13) 0.0312(12) -0.0018(10) -0.0021(8) -0.0002(9)
C56 0.0361(13) 0.0437(16) 0.0323(13) -0.0085(11) -0.0040(10) -0.0007(11)
C57 0.0403(14) 0.0363(15) 0.0465(16) -0.0145(12) -0.0026(11) -0.0041(11)
C58 0.0293(11) 0.0270(12) 0.0424(14) -0.0048(10) 0.0024(10) -0.0053(9)
C59 0.0156(8) 0.0275(11) 0.0324(12) -0.0021(9) 0.0017(8) -0.0029(8)
C60 0.0285(10) 0.0215(10) 0.0301(12) -0.0042(9) 0.0072(8) 0.0035(8)
C61 0.0590(16) 0.0271(12) 0.0376(14) -0.0102(11) 0.0191(12) -0.0016(12)
C62 0.0494(15) 0.0466(16) 0.0267(13) -0.0094(12) 0.0067(11) 0.0106(13)
C63 0.0298(11) 0.0270(11) 0.0278(11) -0.0009(9) 0.0091(9) 0.0016(9)
K1 0.0358(3) 0.0346(3) 0.0289(3) 0.0067(2) 0.0036(2) 0.0011(2)
O2 0.0440(8) 0.0866(12) 0.0371(8) -0.0096(8) 0.0078(6) -0.0107(8)
O3 0.0692(10) 0.0408(9) 0.0542(9) 0.0141(8) -0.0113(8) -0.0060(8)
O4 0.0431(8) 0.0395(8) 0.0430(8) 0.0051(7) 0.0034(6) 0.0002(6)
O5A 0.082(4) 0.046(3) 0.112(5) 0.026(3) 0.041(3) 0.015(2)
O5B 0.072(4) 0.050(3) 0.091(4) 0.033(3) 0.020(3) 0.011(2)
O6A 0.0333(9) 0.0696(18) 0.0419(10) -0.0091(12) 0.0094(8) -0.0073(11)
O6B 0.034(2) 0.072(3) 0.042(2) -0.003(3) 0.006(2) -0.007(2)
C64 0.0400(8) 0.0874(12) 0.0371(9) -0.0079(9) 0.0070(7) -0.0078(9)
C65 0.0388(8) 0.0890(13) 0.0368(9) -0.0071(9) 0.0073(8) -0.0077(9)
C66 0.0413(9) 0.0924(13) 0.0414(9) -0.0061(10) 0.0071(8) -0.0075(9)
C67 0.0438(9) 0.0908(12) 0.0419(9) -0.0101(9) 0.0098(8) -0.0101(9)
C68 0.0718(11) 0.0432(9) 0.0529(10) 0.0104(8) -0.0103(9) -0.0067(9)
C69 0.0785(11) 0.0473(10) 0.0571(11) 0.0115(9) -0.0120(9) -0.0065(9)
C70 0.0799(11) 0.0478(10) 0.0602(11) 0.0105(9) -0.0121(9) -0.0066(9)
C71 0.0769(11) 0.0475(10) 0.0589(10) 0.0125(9) -0.0142(9) -0.0074(9)
C72 0.0468(9) 0.0441(9) 0.0439(9) 0.0067(8) 0.0027(7) -0.0020(8)
C73 0.0472(9) 0.0470(9) 0.0475(9) 0.0038(8) 0.0051(8) -0.0030(8)
C74 0.0508(9) 0.0479(9) 0.0561(10) 0.0026(8) 0.0076(8) 0.0003(8)
C75 0.0479(9) 0.0434(9) 0.0517(9) 0.0055(8) 0.0057(8) 0.0012(8)
C76A 0.082(4) 0.046(3) 0.111(5) 0.026(3) 0.041(3) 0.016(2)
C76B 0.056(3) 0.046(3) 0.090(4) 0.034(3) 0.006(3) 0.004(3)
C77A 0.082(4) 0.046(3) 0.112(5) 0.025(3) 0.041(3) 0.016(2)
C77B 0.082(4) 0.059(4) 0.099(4) 0.028(3) 0.006(3) -0.011(3)
C78A 0.082(4) 0.047(3) 0.112(5) 0.025(3) 0.041(3) 0.015(2)
C78B 0.101(4) 0.065(4) 0.105(5) 0.019(4) 0.021(4) -0.005(3)
C79A 0.083(4) 0.047(3) 0.112(5) 0.025(3) 0.041(3) 0.015(2)
C79B 0.086(4) 0.072(4) 0.099(5) 0.021(4) 0.020(3) 0.001(3)
C80A 0.0325(9) 0.0702(17) 0.0427(11) -0.0083(12) 0.0110(9) -0.0064(11)
C80B 0.030(2) 0.072(3) 0.040(2) -0.005(2) 0.007(2) -0.005(2)
C81A 0.0350(10) 0.0709(17) 0.0431(11) -0.0084(12) 0.0114(9) -0.0067(10)
C81B 0.0381(19) 0.071(2) 0.044(2) -0.008(2) 0.0134(19) -0.004(2)
C82A 0.0363(10) 0.0711(17) 0.0424(11) -0.0077(12) 0.0102(9) -0.0068(10)
C82B 0.034(2) 0.072(3) 0.043(2) -0.003(2) 0.007(2) -0.010(2)
C83A 0.0360(10) 0.0700(17) 0.0435(11) -0.0078(12) 0.0113(9) -0.0070(11)
C83B 0.036(2) 0.072(3) 0.046(2) -0.004(2) 0.013(2) -0.006(2)

_geom_special_details            
;
 All esds (except the esd in the dihedral angle between two l.s. planes)
 are estimated using the full covariance matrix.  The cell esds are taken
 into account individually in the estimation of esds in distances, angles
 and torsion angles; correlations between esds in cell parameters are only
 used when they are defined by crystal symmetry.  An approximate (isotropic)
 treatment of cell esds is used for estimating esds involving l.s. planes.
;
loop_
_geom_bond_atom_site_label_1
_geom_bond_atom_site_label_2
_geom_bond_distance
_geom_bond_site_symmetry_2
_geom_bond_publ_flag
U1 O1 2.4818(14) . ?
U1 N1 2.3963(16) . ?
U1 N2 2.3355(15) . ?
U1 N3 2.3953(16) . ?
U1 C48 2.628(2) . ?
U1 C49 2.7977(19) . ?
U1 C50 2.654(2) . ?
U1 C51 2.6598(19) . ?
U1 C52 2.8089(19) . ?
U1 C53 2.647(2) . ?
O1 C60 1.456(3) . ?
O1 C63 1.444(3) . ?
N1 C1 1.429(2) . ?
N1 C13 1.404(2) . ?
N2 C18 1.388(2) . ?
N2 C19 1.391(2) . ?
N3 C22 1.401(2) . ?
N3 C36 1.432(2) . ?
C1 C2 1.420(3) . ?
C1 C6 1.414(3) . ?
C2 C3 1.401(3) . ?
C2 C7 1.521(3) . ?
C3 H3 0.9500 . ?
C3 C4 1.375(3) . ?
C4 H4 0.9500 . ?
C4 C5 1.379(3) . ?
C5 H5 0.9500 . ?
C5 C6 1.384(3) . ?
C6 C10 1.519(3) . ?
C7 H7 1.0000 . ?
C7 C8 1.537(3) . ?
C7 C9 1.525(4) . ?
C8 H8A 0.9800 . ?
C8 H8B 0.9800 . ?
C8 H8C 0.9800 . ?
C9 H9A 0.9800 . ?
C9 H9B 0.9800 . ?
C9 H9C 0.9800 . ?
C10 H10 1.0000 . ?
C10 C11 1.523(3) . ?
C10 C12 1.532(3) . ?
C11 H11A 0.9800 . ?
C11 H11B 0.9800 . ?
C11 H11C 0.9800 . ?
C12 H12A 0.9800 . ?
C12 H12B 0.9800 . ?
C12 H12C 0.9800 . ?
C13 C14 1.398(3) . ?
C13 C18 1.416(3) . ?
C14 H14 0.9500 . ?
C14 C15 1.407(3) . ?
C15 C16 1.392(3) . ?
C15 C26 1.537(3) . ?
C16 H16 0.9500 . ?
C16 C17 1.405(3) . ?
C17 C18 1.394(2) . ?
C17 C21 1.534(3) . ?
C19 C20 1.397(2) . ?
C19 C22 1.416(3) . ?
C20 C21 1.529(3) . ?
C20 C25 1.401(3) . ?
C21 C30 1.526(3) . ?
C21 C31 1.548(3) . ?
C22 C23 1.397(3) . ?
C23 H23 0.9500 . ?
C23 C24 1.404(3) . ?
C24 C25 1.388(3) . ?
C24 C32 1.538(3) . ?
C25 H25 0.9500 . ?
C26 C27 1.528(4) . ?
C26 C28 1.533(3) . ?
C26 C29 1.532(3) . ?
C27 H27A 0.9800 . ?
C27 H27B 0.9800 . ?
C27 H27C 0.9800 . ?
C28 H28A 0.9800 . ?
C28 H28B 0.9800 . ?
C28 H28C 0.9800 . ?
C29 H29A 0.9800 . ?
C29 H29B 0.9800 . ?
C29 H29C 0.9800 . ?
C30 H30A 0.9800 . ?
C30 H30B 0.9800 . ?
C30 H30C 0.9800 . ?
C31 H31A 0.9800 . ?
C31 H31B 0.9800 . ?
C31 H31C 0.9800 . ?
C32 C33A 1.489(4) . ?
C32 C33B 1.577(8) . ?
C32 C34A 1.544(4) . ?
C32 C34B 1.537(7) . ?
C32 C35A 1.554(4) . ?
C32 C35B 1.475(8) . ?
C33A H33A 0.9800 . ?
C33A H33B 0.9800 . ?
C33A H33C 0.9800 . ?
C33B H33D 0.9800 . ?
C33B H33E 0.9800 . ?
C33B H33F 0.9800 . ?
C34A H34A 0.9800 . ?
C34A H34B 0.9800 . ?
C34A H34C 0.9800 . ?
C34B H34D 0.9800 . ?
C34B H34E 0.9800 . ?
C34B H34F 0.9800 . ?
C35A H35A 0.9800 . ?
C35A H35B 0.9800 . ?
C35A H35C 0.9800 . ?
C35B H35D 0.9800 . ?
C35B H35E 0.9800 . ?
C35B H35F 0.9800 . ?
C36 C37 1.409(3) . ?
C36 C41 1.407(3) . ?
C37 C38 1.395(3) . ?
C37 C42 1.515(3) . ?
C38 H38 0.9500 . ?
C38 C39 1.382(3) . ?
C39 H39 0.9500 . ?
C39 C40 1.373(3) . ?
C40 H40 0.9500 . ?
C40 C41 1.396(3) . ?
C41 C45 1.522(3) . ?
C42 H42 1.0000 . ?
C42 C43 1.526(3) . ?
C42 C44 1.521(4) . ?
C43 H43A 0.9800 . ?
C43 H43B 0.9800 . ?
C43 H43C 0.9800 . ?
C44 H44A 0.9800 . ?
C44 H44B 0.9800 . ?
C44 H44C 0.9800 . ?
C45 H45 1.0000 . ?
C45 C46 1.498(4) . ?
C45 C47 1.521(4) . ?
C46 H46A 0.9800 . ?
C46 H46B 0.9800 . ?
C46 H46C 0.9800 . ?
C47 H47A 0.9800 . ?
C47 H47B 0.9800 . ?
C47 H47C 0.9800 . ?
C48 C49 1.388(3) . ?
C48 C53 1.531(3) . ?
C48 C59 1.470(3) . ?
C49 H49 1.0000 . ?
C49 C50 1.407(3) . ?
C50 H50 1.0000 . ?
C50 C51 1.461(3) . ?
C51 H51 1.0000 . ?
C51 C52 1.411(3) . ?
C52 H52 1.0000 . ?
C52 C53 1.390(3) . ?
C53 C54 1.471(3) . ?
C54 C55 1.383(3) . ?
C54 C59 1.436(3) . ?
C55 H55 0.9500 . ?
C55 C56 1.396(4) . ?
C56 H56 0.9500 . ?
C56 C57 1.394(4) . ?
C57 H57 0.9500 . ?
C57 C58 1.392(4) . ?
C58 H58 0.9500 . ?
C58 C59 1.387(3) . ?
C60 H60A 0.9900 . ?
C60 H60B 0.9900 . ?
C60 C61 1.513(3) . ?
C61 H61A 0.9900 . ?
C61 H61B 0.9900 . ?
C61 C62 1.482(4) . ?
C62 H62A 0.9900 . ?
C62 H62B 0.9900 . ?
C62 C63 1.502(3) . ?
C63 H63A 0.9900 . ?
C63 H63B 0.9900 . ?
K1 O2 2.784(2) . ?
K1 O3 2.712(2) . ?
K1 O4 2.843(2) . ?
K1 O5A 2.76(2) . ?
K1 O5B 2.724(14) . ?
K1 O6A 2.799(4) . ?
K1 O6B 2.693(8) . ?
O2 C64 1.400(3) . ?
O2 C67 1.406(4) . ?
O3 C68 1.418(4) . ?
O3 C71 1.425(4) . ?
O4 C72 1.435(3) . ?
O4 C75 1.422(3) . ?
O5A C76A 1.45(2) . ?
O5A C79A 1.39(2) . ?
O5B C76B 1.432(14) . ?
O5B C79B 1.446(15) . ?
O6A C80A 1.429(5) . ?
O6A C83A 1.456(6) . ?
O6B C80B 1.406(13) . ?
O6B C83B 1.407(12) . ?
C64 H64A 0.9900 . ?
C64 H64B 0.9900 . ?
C64 C65 1.498(4) . ?
C65 H65A 0.9900 . ?
C65 H65B 0.9900 . ?
C65 C66 1.503(4) . ?
C66 H66A 0.9900 . ?
C66 H66B 0.9900 . ?
C66 C67 1.440(4) . ?
C67 H67A 0.9900 . ?
C67 H67B 0.9900 . ?
C68 H68A 0.9900 . ?
C68 H68B 0.9900 . ?
C68 C69 1.495(5) . ?
C69 H69A 0.9900 . ?
C69 H69B 0.9900 . ?
C69 C70 1.466(5) . ?
C70 H70A 0.9900 . ?
C70 H70B 0.9900 . ?
C70 C71 1.467(4) . ?
C71 H71A 0.9900 . ?
C71 H71B 0.9900 . ?
C72 H72A 0.9900 . ?
C72 H72B 0.9900 . ?
C72 C73 1.495(4) . ?
C73 H73A 0.9900 . ?
C73 H73B 0.9900 . ?
C73 C74 1.505(4) . ?
C74 H74A 0.9900 . ?
C74 H74B 0.9900 . ?
C74 C75 1.484(4) . ?
C75 H75A 0.9900 . ?
C75 H75B 0.9900 . ?
C76A H76A 0.9900 . ?
C76A H76B 0.9900 . ?
C76A C77A 1.505(15) . ?
C76B H76C 0.9900 . ?
C76B H76D 0.9900 . ?
C76B C77B 1.529(9) . ?
C77A H77A 0.9900 . ?
C77A H77B 0.9900 . ?
C77A C78A 1.471(13) . ?
C77B H77C 0.9900 . ?
C77B H77D 0.9900 . ?
C77B C78B 1.467(10) . ?
C78A H78A 0.9900 . ?
C78A H78B 0.9900 . ?
C78A C79A 1.468(15) . ?
C78B H78C 0.9900 . ?
C78B H78D 0.9900 . ?
C78B C79B 1.527(11) . ?
C79A H79A 0.9900 . ?
C79A H79B 0.9900 . ?
C79B H79C 0.9900 . ?
C79B H79D 0.9900 . ?
C80A H80A 0.9900 . ?
C80A H80B 0.9900 . ?
C80A C81A 1.502(6) . ?
C80B H80C 0.9900 . ?
C80B H80D 0.9900 . ?
C80B C81B 1.521(14) . ?
C81A H81A 0.9900 . ?
C81A H81B 0.9900 . ?
C81A C82A 1.491(7) . ?
C81B H81C 0.9900 . ?
C81B H81D 0.9900 . ?
C81B C82B 1.537(14) . ?
C82A H82A 0.9900 . ?
C82A H82B 0.9900 . ?
C82A C83A 1.510(7) . ?
C82B H82C 0.9900 . ?
C82B H82D 0.9900 . ?
C82B C83B 1.478(13) . ?
C83A H83A 0.9900 . ?
C83A H83B 0.9900 . ?
C83B H83C 0.9900 . ?
C83B H83D 0.9900 . ?

loop_
_geom_angle_atom_site_label_1
_geom_angle_atom_site_label_2
_geom_angle_atom_site_label_3
_geom_angle
_geom_angle_site_symmetry_1
_geom_angle_site_symmetry_3
_geom_angle_publ_flag
O1 U1 C48 75.48(6) . . ?
O1 U1 C49 100.71(6) . . ?
O1 U1 C50 129.03(6) . . ?
O1 U1 C51 130.07(6) . . ?
O1 U1 C52 102.33(5) . . ?
O1 U1 C53 76.58(6) . . ?
N1 U1 O1 100.43(5) . . ?
N1 U1 C48 135.30(6) . . ?
N1 U1 C49 143.15(6) . . ?
N1 U1 C50 117.76(6) . . ?
N1 U1 C51 89.03(6) . . ?
N1 U1 C52 83.36(6) . . ?
N1 U1 C53 101.58(6) . . ?
N2 U1 O1 76.60(5) . . ?
N2 U1 N1 66.78(5) . . ?
N2 U1 N3 67.04(5) . . ?
N2 U1 C48 147.30(6) . . ?
N2 U1 C49 148.11(6) . . ?
N2 U1 C50 147.71(6) . . ?
N2 U1 C51 148.30(6) . . ?
N2 U1 C52 149.07(6) . . ?
N2 U1 C53 148.02(6) . . ?
N3 U1 O1 99.01(5) . . ?
N3 U1 N1 123.35(5) . . ?
N3 U1 C48 101.02(6) . . ?
N3 U1 C49 82.34(6) . . ?
N3 U1 C50 87.50(6) . . ?
N3 U1 C51 116.21(6) . . ?
N3 U1 C52 141.76(6) . . ?
N3 U1 C53 134.66(6) . . ?
C48 U1 C49 29.44(7) . . ?
C48 U1 C50 53.76(7) . . ?
C48 U1 C51 64.38(7) . . ?
C48 U1 C52 55.41(6) . . ?
C48 U1 C53 33.75(6) . . ?
C49 U1 C52 62.82(6) . . ?
C50 U1 C49 29.77(6) . . ?
C50 U1 C51 31.91(7) . . ?
C50 U1 C52 54.48(6) . . ?
C51 U1 C49 54.39(7) . . ?
C51 U1 C52 29.75(6) . . ?
C53 U1 C49 55.25(7) . . ?
C53 U1 C50 64.26(7) . . ?
C53 U1 C51 53.52(7) . . ?
C53 U1 C52 29.33(6) . . ?
C60 O1 U1 122.63(12) . . ?
C63 O1 U1 121.44(12) . . ?
C63 O1 C60 109.21(15) . . ?
C1 N1 U1 124.66(11) . . ?
C13 N1 U1 119.35(12) . . ?
C13 N1 C1 115.95(15) . . ?
C18 N2 U1 121.78(11) . . ?
C18 N2 C19 115.22(15) . . ?
C19 N2 U1 121.97(11) . . ?
C22 N3 U1 119.26(12) . . ?
C22 N3 C36 114.47(15) . . ?
C36 N3 U1 125.92(11) . . ?
C2 C1 N1 119.49(17) . . ?
C6 C1 N1 121.31(17) . . ?
C6 C1 C2 119.17(18) . . ?
C1 C2 C7 120.96(18) . . ?
C3 C2 C1 118.4(2) . . ?
C3 C2 C7 120.63(19) . . ?
C2 C3 H3 119.1 . . ?
C4 C3 C2 121.8(2) . . ?
C4 C3 H3 119.1 . . ?
C3 C4 H4 120.2 . . ?
C3 C4 C5 119.6(2) . . ?
C5 C4 H4 120.2 . . ?
C4 C5 H5 119.4 . . ?
C4 C5 C6 121.3(2) . . ?
C6 C5 H5 119.4 . . ?
C1 C6 C10 121.43(18) . . ?
C5 C6 C1 119.74(19) . . ?
C5 C6 C10 118.83(19) . . ?
C2 C7 H7 107.5 . . ?
C2 C7 C8 112.81(19) . . ?
C2 C7 C9 111.4(2) . . ?
C8 C7 H7 107.5 . . ?
C9 C7 H7 107.5 . . ?
C9 C7 C8 109.9(2) . . ?
C7 C8 H8A 109.5 . . ?
C7 C8 H8B 109.5 . . ?
C7 C8 H8C 109.5 . . ?
H8A C8 H8B 109.5 . . ?
H8A C8 H8C 109.5 . . ?
H8B C8 H8C 109.5 . . ?
C7 C9 H9A 109.5 . . ?
C7 C9 H9B 109.5 . . ?
C7 C9 H9C 109.5 . . ?
H9A C9 H9B 109.5 . . ?
H9A C9 H9C 109.5 . . ?
H9B C9 H9C 109.5 . . ?
C6 C10 H10 108.0 . . ?
C6 C10 C11 111.05(19) . . ?
C6 C10 C12 111.2(2) . . ?
C11 C10 H10 108.0 . . ?
C11 C10 C12 110.49(19) . . ?
C12 C10 H10 108.0 . . ?
C10 C11 H11A 109.5 . . ?
C10 C11 H11B 109.5 . . ?
C10 C11 H11C 109.5 . . ?
H11A C11 H11B 109.5 . . ?
H11A C11 H11C 109.5 . . ?
H11B C11 H11C 109.5 . . ?
C10 C12 H12A 109.5 . . ?
C10 C12 H12B 109.5 . . ?
C10 C12 H12C 109.5 . . ?
H12A C12 H12B 109.5 . . ?
H12A C12 H12C 109.5 . . ?
H12B C12 H12C 109.5 . . ?
N1 C13 C18 115.05(16) . . ?
C14 C13 N1 126.35(17) . . ?
C14 C13 C18 118.49(16) . . ?
C13 C14 H14 119.3 . . ?
C13 C14 C15 121.50(18) . . ?
C15 C14 H14 119.3 . . ?
C14 C15 C26 119.04(19) . . ?
C16 C15 C14 118.64(17) . . ?
C16 C15 C26 122.29(18) . . ?
C15 C16 H16 119.3 . . ?
C15 C16 C17 121.32(17) . . ?
C17 C16 H16 119.3 . . ?
C16 C17 C21 123.59(16) . . ?
C18 C17 C16 119.17(18) . . ?
C18 C17 C21 117.17(16) . . ?
N2 C18 C13 115.30(15) . . ?
N2 C18 C17 123.70(16) . . ?
C17 C18 C13 120.83(16) . . ?
N2 C19 C20 123.81(17) . . ?
N2 C19 C22 114.86(15) . . ?
C20 C19 C22 121.15(17) . . ?
C19 C20 C21 116.86(16) . . ?
C19 C20 C25 118.61(17) . . ?
C25 C20 C21 124.44(16) . . ?
C17 C21 C31 107.99(16) . . ?
C20 C21 C17 108.22(15) . . ?
C20 C21 C31 107.85(16) . . ?
C30 C21 C17 112.58(16) . . ?
C30 C21 C20 112.86(16) . . ?
C30 C21 C31 107.12(16) . . ?
N3 C22 C19 115.77(16) . . ?
C23 C22 N3 126.11(17) . . ?
C23 C22 C19 118.05(16) . . ?
C22 C23 H23 119.1 . . ?
C22 C23 C24 121.79(18) . . ?
C24 C23 H23 119.1 . . ?
C23 C24 C32 119.05(18) . . ?
C25 C24 C23 118.45(17) . . ?
C25 C24 C32 122.41(18) . . ?
C20 C25 H25 119.1 . . ?
C24 C25 C20 121.81(17) . . ?
C24 C25 H25 119.1 . . ?
C27 C26 C15 109.38(19) . . ?
C27 C26 C28 108.9(2) . . ?
C27 C26 C29 107.7(2) . . ?
C28 C26 C15 110.64(17) . . ?
C28 C26 C29 107.5(2) . . ?
C29 C26 C15 112.7(2) . . ?
C26 C27 H27A 109.5 . . ?
C26 C27 H27B 109.5 . . ?
C26 C27 H27C 109.5 . . ?
H27A C27 H27B 109.5 . . ?
H27A C27 H27C 109.5 . . ?
H27B C27 H27C 109.5 . . ?
C26 C28 H28A 109.5 . . ?
C26 C28 H28B 109.5 . . ?
C26 C28 H28C 109.5 . . ?
H28A C28 H28B 109.5 . . ?
H28A C28 H28C 109.5 . . ?
H28B C28 H28C 109.5 . . ?
C26 C29 H29A 109.5 . . ?
C26 C29 H29B 109.5 . . ?
C26 C29 H29C 109.5 . . ?
H29A C29 H29B 109.5 . . ?
H29A C29 H29C 109.5 . . ?
H29B C29 H29C 109.5 . . ?
C21 C30 H30A 109.5 . . ?
C21 C30 H30B 109.5 . . ?
C21 C30 H30C 109.5 . . ?
H30A C30 H30B 109.5 . . ?
H30A C30 H30C 109.5 . . ?
H30B C30 H30C 109.5 . . ?
C21 C31 H31A 109.5 . . ?
C21 C31 H31B 109.5 . . ?
C21 C31 H31C 109.5 . . ?
H31A C31 H31B 109.5 . . ?
H31A C31 H31C 109.5 . . ?
H31B C31 H31C 109.5 . . ?
C24 C32 C33B 111.1(3) . . ?
C24 C32 C34A 112.5(2) . . ?
C24 C32 C35A 108.8(2) . . ?
C33A C32 C24 111.6(2) . . ?
C33A C32 C34A 109.3(3) . . ?
C33A C32 C35A 109.2(3) . . ?
C34A C32 C35A 105.3(3) . . ?
C34B C32 C24 111.4(3) . . ?
C34B C32 C33B 104.8(5) . . ?
C35B C32 C24 108.6(4) . . ?
C35B C32 C33B 109.6(5) . . ?
C35B C32 C34B 111.3(5) . . ?
C32 C33A H33A 109.5 . . ?
C32 C33A H33B 109.5 . . ?
C32 C33A H33C 109.5 . . ?
H33A C33A H33B 109.5 . . ?
H33A C33A H33C 109.5 . . ?
H33B C33A H33C 109.5 . . ?
C32 C33B H33D 109.5 . . ?
C32 C33B H33E 109.5 . . ?
C32 C33B H33F 109.5 . . ?
H33D C33B H33E 109.5 . . ?
H33D C33B H33F 109.5 . . ?
H33E C33B H33F 109.5 . . ?
C32 C34A H34A 109.5 . . ?
C32 C34A H34B 109.5 . . ?
C32 C34A H34C 109.5 . . ?
H34A C34A H34B 109.5 . . ?
H34A C34A H34C 109.5 . . ?
H34B C34A H34C 109.5 . . ?
C32 C34B H34D 109.5 . . ?
C32 C34B H34E 109.5 . . ?
C32 C34B H34F 109.5 . . ?
H34D C34B H34E 109.5 . . ?
H34D C34B H34F 109.5 . . ?
H34E C34B H34F 109.5 . . ?
C32 C35A H35A 109.5 . . ?
C32 C35A H35B 109.5 . . ?
C32 C35A H35C 109.5 . . ?
H35A C35A H35B 109.5 . . ?
H35A C35A H35C 109.5 . . ?
H35B C35A H35C 109.5 . . ?
C32 C35B H35D 109.5 . . ?
C32 C35B H35E 109.5 . . ?
C32 C35B H35F 109.5 . . ?
H35D C35B H35E 109.5 . . ?
H35D C35B H35F 109.5 . . ?
H35E C35B H35F 109.5 . . ?
C37 C36 N3 120.75(18) . . ?
C41 C36 N3 119.64(18) . . ?
C41 C36 C37 119.61(18) . . ?
C36 C37 C42 121.04(18) . . ?
C38 C37 C36 118.9(2) . . ?
C38 C37 C42 120.1(2) . . ?
C37 C38 H38 119.3 . . ?
C39 C38 C37 121.4(2) . . ?
C39 C38 H38 119.3 . . ?
C38 C39 H39 120.2 . . ?
C40 C39 C38 119.5(2) . . ?
C40 C39 H39 120.2 . . ?
C39 C40 H40 119.4 . . ?
C39 C40 C41 121.3(2) . . ?
C41 C40 H40 119.4 . . ?
C36 C41 C45 121.55(19) . . ?
C40 C41 C36 119.2(2) . . ?
C40 C41 C45 119.2(2) . . ?
C37 C42 H42 107.5 . . ?
C37 C42 C43 114.9(2) . . ?
C37 C42 C44 110.2(2) . . ?
C43 C42 H42 107.5 . . ?
C44 C42 H42 107.5 . . ?
C44 C42 C43 108.9(2) . . ?
C42 C43 H43A 109.5 . . ?
C42 C43 H43B 109.5 . . ?
C42 C43 H43C 109.5 . . ?
H43A C43 H43B 109.5 . . ?
H43A C43 H43C 109.5 . . ?
H43B C43 H43C 109.5 . . ?
C42 C44 H44A 109.5 . . ?
C42 C44 H44B 109.5 . . ?
C42 C44 H44C 109.5 . . ?
H44A C44 H44B 109.5 . . ?
H44A C44 H44C 109.5 . . ?
H44B C44 H44C 109.5 . . ?
C41 C45 H45 107.8 . . ?
C46 C45 C41 112.1(2) . . ?
C46 C45 H45 107.8 . . ?
C46 C45 C47 109.2(2) . . ?
C47 C45 C41 112.1(2) . . ?
C47 C45 H45 107.8 . . ?
C45 C46 H46A 109.5 . . ?
C45 C46 H46B 109.5 . . ?
C45 C46 H46C 109.5 . . ?
H46A C46 H46B 109.5 . . ?
H46A C46 H46C 109.5 . . ?
H46B C46 H46C 109.5 . . ?
C45 C47 H47A 109.5 . . ?
C45 C47 H47B 109.5 . . ?
C45 C47 H47C 109.5 . . ?
H47A C47 H47B 109.5 . . ?
H47A C47 H47C 109.5 . . ?
H47B C47 H47C 109.5 . . ?
C49 C48 U1 82.07(12) . . ?
C49 C48 C53 119.90(19) . . ?
C49 C48 C59 149.4(2) . . ?
C53 C48 U1 73.79(10) . . ?
C59 C48 U1 120.38(13) . . ?
C59 C48 C53 88.14(17) . . ?
U1 C49 H49 120.4 . . ?
C48 C49 U1 68.49(11) . . ?
C48 C49 H49 120.4 . . ?
C48 C49 C50 117.3(2) . . ?
C50 C49 U1 69.46(11) . . ?
C50 C49 H49 120.4 . . ?
U1 C50 H50 119.4 . . ?
C49 C50 U1 80.77(12) . . ?
C49 C50 H50 119.4 . . ?
C49 C50 C51 121.1(2) . . ?
C51 C50 U1 74.26(11) . . ?
C51 C50 H50 119.4 . . ?
U1 C51 H51 119.3 . . ?
C50 C51 U1 73.83(11) . . ?
C50 C51 H51 119.3 . . ?
C52 C51 U1 80.99(11) . . ?
C52 C51 C50 121.4(2) . . ?
C52 C51 H51 119.3 . . ?
U1 C52 H52 120.6 . . ?
C51 C52 U1 69.26(11) . . ?
C51 C52 H52 120.6 . . ?
C53 C52 U1 68.85(11) . . ?
C53 C52 C51 117.06(19) . . ?
C53 C52 H52 120.6 . . ?
C48 C53 U1 72.46(10) . . ?
C52 C53 U1 81.83(12) . . ?
C52 C53 C48 120.18(19) . . ?
C52 C53 C54 149.2(2) . . ?
C54 C53 U1 121.14(13) . . ?
C54 C53 C48 88.15(17) . . ?
C55 C54 C53 147.2(2) . . ?
C55 C54 C59 121.0(2) . . ?
C59 C54 C53 91.81(18) . . ?
C54 C55 H55 121.4 . . ?
C54 C55 C56 117.1(2) . . ?
C56 C55 H55 121.4 . . ?
C55 C56 H56 119.1 . . ?
C57 C56 C55 121.8(2) . . ?
C57 C56 H56 119.1 . . ?
C56 C57 H57 119.0 . . ?
C58 C57 C56 122.1(3) . . ?
C58 C57 H57 119.0 . . ?
C57 C58 H58 121.6 . . ?
C59 C58 C57 116.8(2) . . ?
C59 C58 H58 121.6 . . ?
C54 C59 C48 91.88(18) . . ?
C58 C59 C48 146.8(2) . . ?
C58 C59 C54 121.3(2) . . ?
O1 C60 H60A 110.5 . . ?
O1 C60 H60B 110.5 . . ?
O1 C60 C61 106.27(19) . . ?
H60A C60 H60B 108.7 . . ?
C61 C60 H60A 110.5 . . ?
C61 C60 H60B 110.5 . . ?
C60 C61 H61A 110.8 . . ?
C60 C61 H61B 110.8 . . ?
H61A C61 H61B 108.8 . . ?
C62 C61 C60 105.0(2) . . ?
C62 C61 H61A 110.8 . . ?
C62 C61 H61B 110.8 . . ?
C61 C62 H62A 110.7 . . ?
C61 C62 H62B 110.7 . . ?
C61 C62 C63 105.3(2) . . ?
H62A C62 H62B 108.8 . . ?
C63 C62 H62A 110.7 . . ?
C63 C62 H62B 110.7 . . ?
O1 C63 C62 103.70(19) . . ?
O1 C63 H63A 111.0 . . ?
O1 C63 H63B 111.0 . . ?
C62 C63 H63A 111.0 . . ?
C62 C63 H63B 111.0 . . ?
H63A C63 H63B 109.0 . . ?
O2 K1 O4 79.06(6) . . ?
O2 K1 O6A 174.36(10) . . ?
O3 K1 O2 83.59(7) . . ?
O3 K1 O4 82.39(7) . . ?
O3 K1 O5A 169.2(5) . . ?
O3 K1 O5B 172.1(4) . . ?
O3 K1 O6A 90.78(10) . . ?
O5A K1 O2 86.2(4) . . ?
O5A K1 O4 92.1(6) . . ?
O5A K1 O6A 99.4(4) . . ?
O5B K1 O2 90.2(3) . . ?
O5B K1 O4 91.6(5) . . ?
O6A K1 O4 100.63(8) . . ?
O6B K1 O2 167.1(2) . . ?
O6B K1 O3 107.9(2) . . ?
O6B K1 O4 96.21(16) . . ?
O6B K1 O5B 77.9(4) . . ?
C64 O2 K1 120.60(17) . . ?
C64 O2 C67 107.6(2) . . ?
C67 O2 K1 130.12(18) . . ?
C68 O3 K1 127.84(18) . . ?
C68 O3 C71 108.3(2) . . ?
C71 O3 K1 121.18(18) . . ?
C72 O4 K1 134.99(16) . . ?
C75 O4 K1 117.42(16) . . ?
C75 O4 C72 107.3(2) . . ?
C76A O5A K1 134.2(13) . . ?
C79A O5A K1 118.3(13) . . ?
C79A O5A C76A 107.1(15) . . ?
C76B O5B K1 126.8(9) . . ?
C76B O5B C79B 108.3(10) . . ?
C79B O5B K1 120.5(8) . . ?
C80A O6A K1 131.8(3) . . ?
C80A O6A C83A 107.5(4) . . ?
C83A O6A K1 120.4(3) . . ?
C80B O6B K1 94.6(7) . . ?
C83B O6B K1 141.8(7) . . ?
C83B O6B C80B 108.9(9) . . ?
O2 C64 H64A 110.0 . . ?
O2 C64 H64B 110.0 . . ?
O2 C64 C65 108.6(2) . . ?
H64A C64 H64B 108.4 . . ?
C65 C64 H64A 110.0 . . ?
C65 C64 H64B 110.0 . . ?
C64 C65 H65A 111.1 . . ?
C64 C65 H65B 111.1 . . ?
C64 C65 C66 103.5(2) . . ?
H65A C65 H65B 109.0 . . ?
C66 C65 H65A 111.1 . . ?
C66 C65 H65B 111.1 . . ?
C65 C66 H66A 110.7 . . ?
C65 C66 H66B 110.7 . . ?
H66A C66 H66B 108.8 . . ?
C67 C66 C65 105.4(3) . . ?
C67 C66 H66A 110.7 . . ?
C67 C66 H66B 110.7 . . ?
O2 C67 C66 107.9(3) . . ?
O2 C67 H67A 110.1 . . ?
O2 C67 H67B 110.1 . . ?
C66 C67 H67A 110.1 . . ?
C66 C67 H67B 110.1 . . ?
H67A C67 H67B 108.4 . . ?
O3 C68 H68A 110.7 . . ?
O3 C68 H68B 110.7 . . ?
O3 C68 C69 105.3(3) . . ?
H68A C68 H68B 108.8 . . ?
C69 C68 H68A 110.7 . . ?
C69 C68 H68B 110.7 . . ?
C68 C69 H69A 110.9 . . ?
C68 C69 H69B 110.9 . . ?
H69A C69 H69B 108.9 . . ?
C70 C69 C68 104.3(3) . . ?
C70 C69 H69A 110.9 . . ?
C70 C69 H69B 110.9 . . ?
C69 C70 H70A 111.0 . . ?
C69 C70 H70B 111.0 . . ?
C69 C70 C71 103.9(3) . . ?
H70A C70 H70B 109.0 . . ?
C71 C70 H70A 111.0 . . ?
C71 C70 H70B 111.0 . . ?
O3 C71 C70 108.5(3) . . ?
O3 C71 H71A 110.0 . . ?
O3 C71 H71B 110.0 . . ?
C70 C71 H71A 110.0 . . ?
C70 C71 H71B 110.0 . . ?
H71A C71 H71B 108.4 . . ?
O4 C72 H72A 110.3 . . ?
O4 C72 H72B 110.3 . . ?
O4 C72 C73 106.9(2) . . ?
H72A C72 H72B 108.6 . . ?
C73 C72 H72A 110.3 . . ?
C73 C72 H72B 110.3 . . ?
C72 C73 H73A 111.4 . . ?
C72 C73 H73B 111.4 . . ?
C72 C73 C74 101.7(2) . . ?
H73A C73 H73B 109.3 . . ?
C74 C73 H73A 111.4 . . ?
C74 C73 H73B 111.4 . . ?
C73 C74 H74A 111.0 . . ?
C73 C74 H74B 111.0 . . ?
H74A C74 H74B 109.0 . . ?
C75 C74 C73 104.0(3) . . ?
C75 C74 H74A 111.0 . . ?
C75 C74 H74B 111.0 . . ?
O4 C75 C74 108.7(3) . . ?
O4 C75 H75A 109.9 . . ?
O4 C75 H75B 109.9 . . ?
C74 C75 H75A 109.9 . . ?
C74 C75 H75B 109.9 . . ?
H75A C75 H75B 108.3 . . ?
O5A C76A H76A 110.5 . . ?
O5A C76A H76B 110.5 . . ?
O5A C76A C77A 106.3(13) . . ?
H76A C76A H76B 108.7 . . ?
C77A C76A H76A 110.5 . . ?
C77A C76A H76B 110.5 . . ?
O5B C76B H76C 110.3 . . ?
O5B C76B H76D 110.3 . . ?
O5B C76B C77B 106.9(8) . . ?
H76C C76B H76D 108.6 . . ?
C77B C76B H76C 110.3 . . ?
C77B C76B H76D 110.3 . . ?
C76A C77A H77A 110.6 . . ?
C76A C77A H77B 110.6 . . ?
H77A C77A H77B 108.7 . . ?
C78A C77A C76A 105.7(10) . . ?
C78A C77A H77A 110.6 . . ?
C78A C77A H77B 110.6 . . ?
C76B C77B H77C 110.9 . . ?
C76B C77B H77D 110.9 . . ?
H77C C77B H77D 108.9 . . ?
C78B C77B C76B 104.2(7) . . ?
C78B C77B H77C 110.9 . . ?
C78B C77B H77D 110.9 . . ?
C77A C78A H78A 110.9 . . ?
C77A C78A H78B 110.9 . . ?
C77A C78A C79A 104.5(9) . . ?
H78A C78A H78B 108.9 . . ?
C79A C78A H78A 110.9 . . ?
C79A C78A H78B 110.9 . . ?
C77B C78B H78C 111.1 . . ?
C77B C78B H78D 111.1 . . ?
C77B C78B C79B 103.5(7) . . ?
H78C C78B H78D 109.0 . . ?
C79B C78B H78C 111.1 . . ?
C79B C78B H78D 111.1 . . ?
O5A C79A C78A 108.1(14) . . ?
O5A C79A H79A 110.1 . . ?
O5A C79A H79B 110.1 . . ?
C78A C79A H79A 110.1 . . ?
C78A C79A H79B 110.1 . . ?
H79A C79A H79B 108.4 . . ?
O5B C79B C78B 102.9(9) . . ?
O5B C79B H79C 111.2 . . ?
O5B C79B H79D 111.2 . . ?
C78B C79B H79C 111.2 . . ?
C78B C79B H79D 111.2 . . ?
H79C C79B H79D 109.1 . . ?
O6A C80A H80A 110.0 . . ?
O6A C80A H80B 110.0 . . ?
O6A C80A C81A 108.3(4) . . ?
H80A C80A H80B 108.4 . . ?
C81A C80A H80A 110.0 . . ?
C81A C80A H80B 110.0 . . ?
O6B C80B H80C 110.5 . . ?
O6B C80B H80D 110.5 . . ?
O6B C80B C81B 106.3(10) . . ?
H80C C80B H80D 108.7 . . ?
C81B C80B H80C 110.5 . . ?
C81B C80B H80D 110.5 . . ?
C80A C81A H81A 111.3 . . ?
C80A C81A H81B 111.3 . . ?
H81A C81A H81B 109.2 . . ?
C82A C81A C80A 102.3(4) . . ?
C82A C81A H81A 111.3 . . ?
C82A C81A H81B 111.3 . . ?
C80B C81B H81C 111.4 . . ?
C80B C81B H81D 111.4 . . ?
C80B C81B C82B 101.6(10) . . ?
H81C C81B H81D 109.3 . . ?
C82B C81B H81C 111.4 . . ?
C82B C81B H81D 111.4 . . ?
C81A C82A H82A 111.2 . . ?
C81A C82A H82B 111.2 . . ?
C81A C82A C83A 102.6(4) . . ?
H82A C82A H82B 109.2 . . ?
C83A C82A H82A 111.2 . . ?
C83A C82A H82B 111.2 . . ?
C81B C82B H82C 110.2 . . ?
C81B C82B H82D 110.2 . . ?
H82C C82B H82D 108.5 . . ?
C83B C82B C81B 107.4(10) . . ?
C83B C82B H82C 110.2 . . ?
C83B C82B H82D 110.2 . . ?
O6A C83A C82A 105.6(4) . . ?
O6A C83A H83A 110.6 . . ?
O6A C83A H83B 110.6 . . ?
C82A C83A H83A 110.6 . . ?
C82A C83A H83B 110.6 . . ?
H83A C83A H83B 108.7 . . ?
O6B C83B C82B 103.8(10) . . ?
O6B C83B H83C 111.0 . . ?
O6B C83B H83D 111.0 . . ?
C82B C83B H83C 111.0 . . ?
C82B C83B H83D 111.0 . . ?
H83C C83B H83D 109.0 . . ?

loop_
_geom_torsion_atom_site_label_1
_geom_torsion_atom_site_label_2
_geom_torsion_atom_site_label_3
_geom_torsion_atom_site_label_4
_geom_torsion
_geom_torsion_site_symmetry_1
_geom_torsion_site_symmetry_2
_geom_torsion_site_symmetry_3
_geom_torsion_site_symmetry_4
_geom_torsion_publ_flag
U1 O1 C60 C61 162.64(15) . . . . ?
U1 O1 C63 C62 -179.15(14) . . . . ?
U1 N1 C1 C2 -79.7(2) . . . . ?
U1 N1 C1 C6 98.31(19) . . . . ?
U1 N1 C13 C14 -176.12(14) . . . . ?
U1 N1 C13 C18 7.6(2) . . . . ?
U1 N2 C18 C13 -12.7(2) . . . . ?
U1 N2 C18 C17 171.87(13) . . . . ?
U1 N2 C19 C20 -172.84(14) . . . . ?
U1 N2 C19 C22 11.9(2) . . . . ?
U1 N3 C22 C19 -2.7(2) . . . . ?
U1 N3 C22 C23 -179.59(15) . . . . ?
U1 N3 C36 C37 -89.2(2) . . . . ?
U1 N3 C36 C41 91.0(2) . . . . ?
U1 C48 C49 C50 -51.07(17) . . . . ?
U1 C48 C53 C52 69.13(16) . . . . ?
U1 C48 C53 C54 -123.56(12) . . . . ?
U1 C48 C59 C54 71.10(17) . . . . ?
U1 C48 C59 C58 -106.2(3) . . . . ?
U1 C49 C50 C51 -65.23(16) . . . . ?
U1 C50 C51 C52 -68.42(17) . . . . ?
U1 C51 C52 C53 -51.19(16) . . . . ?
U1 C52 C53 C48 -64.17(15) . . . . ?
U1 C52 C53 C54 141.2(4) . . . . ?
U1 C53 C54 C55 110.5(3) . . . . ?
U1 C53 C54 C59 -67.03(17) . . . . ?
O1 C60 C61 C62 9.9(3) . . . . ?
N1 C1 C2 C3 175.42(18) . . . . ?
N1 C1 C2 C7 -5.3(3) . . . . ?
N1 C1 C6 C5 -175.30(19) . . . . ?
N1 C1 C6 C10 3.9(3) . . . . ?
N1 C13 C14 C15 -176.31(18) . . . . ?
N1 C13 C18 N2 2.9(2) . . . . ?
N1 C13 C18 C17 178.45(16) . . . . ?
N2 C19 C20 C21 11.6(3) . . . . ?
N2 C19 C20 C25 -171.54(18) . . . . ?
N2 C19 C22 N3 -5.5(2) . . . . ?
N2 C19 C22 C23 171.63(17) . . . . ?
N3 C22 C23 C24 177.87(18) . . . . ?
N3 C36 C37 C38 177.6(2) . . . . ?
N3 C36 C37 C42 -4.0(3) . . . . ?
N3 C36 C41 C40 -177.08(19) . . . . ?
N3 C36 C41 C45 3.4(3) . . . . ?
C1 N1 C13 C14 1.8(3) . . . . ?
C1 N1 C13 C18 -174.53(16) . . . . ?
C1 C2 C3 C4 0.8(3) . . . . ?
C1 C2 C7 C8 158.9(2) . . . . ?
C1 C2 C7 C9 -76.9(3) . . . . ?
C1 C6 C10 C11 -113.5(2) . . . . ?
C1 C6 C10 C12 123.0(2) . . . . ?
C2 C1 C6 C5 2.7(3) . . . . ?
C2 C1 C6 C10 -178.07(19) . . . . ?
C2 C3 C4 C5 1.1(4) . . . . ?
C3 C2 C7 C8 -21.9(3) . . . . ?
C3 C2 C7 C9 102.3(2) . . . . ?
C3 C4 C5 C6 -1.0(4) . . . . ?
C4 C5 C6 C1 -0.9(3) . . . . ?
C4 C5 C6 C10 179.9(2) . . . . ?
C5 C6 C10 C11 65.7(3) . . . . ?
C5 C6 C10 C12 -57.8(3) . . . . ?
C6 C1 C2 C3 -2.6(3) . . . . ?
C6 C1 C2 C7 176.63(19) . . . . ?
C7 C2 C3 C4 -178.5(2) . . . . ?
C13 N1 C1 C2 102.5(2) . . . . ?
C13 N1 C1 C6 -79.5(2) . . . . ?
C13 C14 C15 C16 -1.6(3) . . . . ?
C13 C14 C15 C26 176.64(18) . . . . ?
C14 C13 C18 N2 -173.73(16) . . . . ?
C14 C13 C18 C17 1.8(3) . . . . ?
C14 C15 C16 C17 1.6(3) . . . . ?
C14 C15 C26 C27 -62.9(3) . . . . ?
C14 C15 C26 C28 57.1(3) . . . . ?
C14 C15 C26 C29 177.4(2) . . . . ?
C15 C16 C17 C18 0.1(3) . . . . ?
C15 C16 C17 C21 -176.61(18) . . . . ?
C16 C15 C26 C27 115.2(2) . . . . ?
C16 C15 C26 C28 -124.8(2) . . . . ?
C16 C15 C26 C29 -4.5(3) . . . . ?
C16 C17 C18 N2 173.34(17) . . . . ?
C16 C17 C18 C13 -1.8(3) . . . . ?
C16 C17 C21 C20 -146.47(18) . . . . ?
C16 C17 C21 C30 -21.0(3) . . . . ?
C16 C17 C21 C31 97.0(2) . . . . ?
C18 N2 C19 C20 18.6(3) . . . . ?
C18 N2 C19 C22 -156.70(16) . . . . ?
C18 C13 C14 C15 -0.1(3) . . . . ?
C18 C17 C21 C20 36.8(2) . . . . ?
C18 C17 C21 C30 162.20(17) . . . . ?
C18 C17 C21 C31 -79.8(2) . . . . ?
C19 N2 C18 C13 155.88(16) . . . . ?
C19 N2 C18 C17 -19.5(3) . . . . ?
C19 C20 C21 C17 -37.5(2) . . . . ?
C19 C20 C21 C30 -162.80(18) . . . . ?
C19 C20 C21 C31 79.1(2) . . . . ?
C19 C20 C25 C24 -0.4(3) . . . . ?
C19 C22 C23 C24 1.1(3) . . . . ?
C20 C19 C22 N3 179.07(17) . . . . ?
C20 C19 C22 C23 -3.8(3) . . . . ?
C21 C17 C18 N2 -9.7(3) . . . . ?
C21 C17 C18 C13 175.10(16) . . . . ?
C21 C20 C25 C24 176.23(19) . . . . ?
C22 N3 C36 C37 97.6(2) . . . . ?
C22 N3 C36 C41 -82.1(2) . . . . ?
C22 C19 C20 C21 -173.40(17) . . . . ?
C22 C19 C20 C25 3.5(3) . . . . ?
C22 C23 C24 C25 1.9(3) . . . . ?
C22 C23 C24 C32 -174.75(19) . . . . ?
C23 C24 C25 C20 -2.3(3) . . . . ?
C23 C24 C32 C33A -58.5(3) . . . . ?
C23 C24 C32 C33B -23.7(5) . . . . ?
C23 C24 C32 C34A 178.3(3) . . . . ?
C23 C24 C32 C34B -140.2(4) . . . . ?
C23 C24 C32 C35A 62.0(3) . . . . ?
C23 C24 C32 C35B 97.0(5) . . . . ?
C25 C20 C21 C17 145.83(18) . . . . ?
C25 C20 C21 C30 20.5(3) . . . . ?
C25 C20 C21 C31 -97.6(2) . . . . ?
C25 C24 C32 C33A 125.0(3) . . . . ?
C25 C24 C32 C33B 159.8(5) . . . . ?
C25 C24 C32 C34A 1.8(3) . . . . ?
C25 C24 C32 C34B 43.3(5) . . . . ?
C25 C24 C32 C35A -114.5(3) . . . . ?
C25 C24 C32 C35B -79.6(5) . . . . ?
C26 C15 C16 C17 -176.56(18) . . . . ?
C32 C24 C25 C20 174.26(19) . . . . ?
C36 N3 C22 C19 170.93(16) . . . . ?
C36 N3 C22 C23 -5.9(3) . . . . ?
C36 C37 C38 C39 0.2(4) . . . . ?
C36 C37 C42 C43 145.9(2) . . . . ?
C36 C37 C42 C44 -90.6(3) . . . . ?
C36 C41 C45 C46 -120.3(3) . . . . ?
C36 C41 C45 C47 116.5(3) . . . . ?
C37 C36 C41 C40 3.2(3) . . . . ?
C37 C36 C41 C45 -176.3(2) . . . . ?
C37 C38 C39 C40 1.8(4) . . . . ?
C38 C37 C42 C43 -35.7(3) . . . . ?
C38 C37 C42 C44 87.8(3) . . . . ?
C38 C39 C40 C41 -1.3(4) . . . . ?
C39 C40 C41 C36 -1.2(4) . . . . ?
C39 C40 C41 C45 178.3(2) . . . . ?
C40 C41 C45 C46 60.2(3) . . . . ?
C40 C41 C45 C47 -63.0(3) . . . . ?
C41 C36 C37 C38 -2.7(3) . . . . ?
C41 C36 C37 C42 175.7(2) . . . . ?
C42 C37 C38 C39 -178.2(2) . . . . ?
C48 C49 C50 U1 50.61(17) . . . . ?
C48 C49 C50 C51 -14.6(3) . . . . ?
C48 C53 C54 C55 178.6(3) . . . . ?
C48 C53 C54 C59 1.14(15) . . . . ?
C49 C48 C53 U1 -70.56(16) . . . . ?
C49 C48 C53 C52 -1.4(3) . . . . ?
C49 C48 C53 C54 165.88(18) . . . . ?
C49 C48 C59 C54 -156.3(3) . . . . ?
C49 C48 C59 C58 26.4(6) . . . . ?
C49 C50 C51 U1 68.62(17) . . . . ?
C49 C50 C51 C52 0.2(3) . . . . ?
C50 C51 C52 U1 64.73(16) . . . . ?
C50 C51 C52 C53 13.5(3) . . . . ?
C51 C52 C53 U1 51.39(16) . . . . ?
C51 C52 C53 C48 -12.8(3) . . . . ?
C51 C52 C53 C54 -167.4(3) . . . . ?
C52 C53 C54 C55 -23.1(6) . . . . ?
C52 C53 C54 C59 159.4(3) . . . . ?
C53 C48 C49 U1 66.10(15) . . . . ?
C53 C48 C49 C50 15.0(3) . . . . ?
C53 C48 C59 C54 1.15(15) . . . . ?
C53 C48 C59 C58 -176.1(3) . . . . ?
C53 C54 C55 C56 -176.2(3) . . . . ?
C53 C54 C59 C48 -1.19(15) . . . . ?
C53 C54 C59 C58 177.1(2) . . . . ?
C54 C55 C56 C57 -0.1(4) . . . . ?
C55 C54 C59 C48 -179.62(19) . . . . ?
C55 C54 C59 C58 -1.4(3) . . . . ?
C55 C56 C57 C58 -0.5(4) . . . . ?
C56 C57 C58 C59 0.1(4) . . . . ?
C57 C58 C59 C48 177.6(3) . . . . ?
C57 C58 C59 C54 0.8(3) . . . . ?
C59 C48 C49 U1 -140.1(4) . . . . ?
C59 C48 C49 C50 168.8(3) . . . . ?
C59 C48 C53 U1 122.44(12) . . . . ?
C59 C48 C53 C52 -168.43(18) . . . . ?
C59 C48 C53 C54 -1.12(15) . . . . ?
C59 C54 C55 C56 0.9(3) . . . . ?
C60 O1 C63 C62 -27.2(2) . . . . ?
C60 C61 C62 C63 -26.2(3) . . . . ?
C61 C62 C63 O1 33.0(3) . . . . ?
C63 O1 C60 C61 11.1(2) . . . . ?
K1 O2 C64 C65 -149.2(2) . . . . ?
K1 O2 C67 C66 137.9(3) . . . . ?
K1 O3 C68 C69 -179.5(2) . . . . ?
K1 O3 C71 C70 -163.4(2) . . . . ?
K1 O4 C72 C73 164.36(18) . . . . ?
K1 O4 C75 C74 176.27(19) . . . . ?
K1 O5A C76A C77A -170.1(17) . . . . ?
K1 O5A C79A C78A 157.3(11) . . . . ?
K1 O5B C76B C77B 168.3(11) . . . . ?
K1 O5B C79B C78B 171.3(10) . . . . ?
K1 O6A C80A C81A 167.4(3) . . . . ?
K1 O6A C83A C82A 168.4(3) . . . . ?
K1 O6B C80B C81B -176.8(8) . . . . ?
K1 O6B C83B C82B -160.2(9) . . . . ?
O2 C64 C65 C66 -1.7(4) . . . . ?
O3 C68 C69 C70 -30.3(4) . . . . ?
O4 C72 C73 C74 33.0(3) . . . . ?
O5A C76A C77A C78A -0.1(16) . . . . ?
O5B C76B C77B C78B 12.1(11) . . . . ?
O6A C80A C81A C82A 26.8(4) . . . . ?
O6B C80B C81B C82B -17.3(12) . . . . ?
C64 O2 C67 C66 -27.0(4) . . . . ?
C64 C65 C66 C67 -14.1(4) . . . . ?
C65 C66 C67 O2 25.4(4) . . . . ?
C67 O2 C64 C65 17.4(4) . . . . ?
C68 O3 C71 C70 -0.4(4) . . . . ?
C68 C69 C70 C71 29.4(4) . . . . ?
C69 C70 C71 O3 -18.6(4) . . . . ?
C71 O3 C68 C69 19.0(4) . . . . ?
C72 O4 C75 C74 1.2(3) . . . . ?
C72 C73 C74 C75 -31.1(3) . . . . ?
C73 C74 C75 O4 19.4(3) . . . . ?
C75 O4 C72 C73 -21.9(3) . . . . ?
C76A O5A C79A C78A -29(2) . . . . ?
C76A C77A C78A C79A -16.4(15) . . . . ?
C76B O5B C79B C78B -30.9(14) . . . . ?
C76B C77B C78B C79B -30.2(9) . . . . ?
C77A C78A C79A O5A 28.5(18) . . . . ?
C77B C78B C79B O5B 37.9(12) . . . . ?
C79A O5A C76A C77A 18(2) . . . . ?
C79B O5B C76B C77B 12.3(14) . . . . ?
C80A O6A C83A C82A -17.3(4) . . . . ?
C80A C81A C82A C83A -36.0(4) . . . . ?
C80B O6B C83B C82B -35.2(11) . . . . ?
C80B C81B C82B C83B -3.3(12) . . . . ?
C81A C82A C83A O6A 33.7(4) . . . . ?
C81B C82B C83B O6B 22.6(12) . . . . ?
C83A O6A C80A C81A -5.9(4) . . . . ?
C83B O6B C80B C81B 33.8(12) . . . . ?

_shelx_res_file                  
;
TITL yp199.res in P2(1)/n
    yp199.res
    created by SHELXL-2019/3 at 12:51:58 on 22-Oct-2024
CELL 0.71073 15.803428 22.649289 21.575301 90 96.5821 90
ZERR 4 0.000142 0.000233 0.000239 0 0.0009 0
LATT 1
SYMM 0.5-X,0.5+Y,0.5-Z
SFAC C H K N O U
UNIT 332 472 4 12 24 4
DFIX 1.54 C35A C32 C35B C32 C34A C32 C34B C32 C33A C32 C33B C32
SIMU 0.001 2 2 O2 > O5A O6A C64 > C76A C77A C78A C79A C80A C81A C82A C83A
DFIX 1.44 O5B C79B O5B C76B
DFIX 1.52 C78A C77A
DANG 2.38 O5B C78B O5B C77B C79B C77B C78B C76B
SADI C35A C34A C34A C33A C33A C35A
SADI C33B C34B C34B C35B C35B C33B
DFIX 1.53 C79B C78B C77B C76B
DFIX 1.54 C78B C77B
SIMU 0.005 0.01 2 C32 > C35B
SIMU 0.005 0.01 2 O6A O6B C80A > C83B
DFIX 1.5 C82B C81B
DFIX 1.45 O6A C80A O6A C83A
DFIX 1.5 C81B C80B C82B C83B
DFIX 1.45 O6B C80B O6B C83B
SIMU 0.005 0.01 2 O5B C76B C77B C78B C79B

L.S. 50
PLAN  20
SIZE 0.1 0.2 0.24
TEMP -133.15
CONF
FREE K1 C80B
FREE K1 C50
FREE K1 C51
wpdb -2
MORE -1
BOND $H
fmap 2
acta
OMIT -5 2 1
OMIT -3 6 9
OMIT 1 4 7
REM <olex2.extras>
REM <HklSrc "%.\\YP199.hkl">
REM </olex2.extras>

WGHT    0.034400    1.945900
FVAR       0.44272   0.67887   0.71795   0.42996
U1    6    0.642962    0.319634    0.401964    11.00000    0.01270    0.01396 =
         0.01550   -0.00006    0.00412    0.00081
O1    5    0.630598    0.378678    0.497408    11.00000    0.02087    0.02091 =
         0.02001   -0.00573    0.00441    0.00040
N1    4    0.578249    0.229028    0.429271    11.00000    0.01696    0.01332 =
         0.01642    0.00052    0.00319    0.00128
N2    4    0.496003    0.327403    0.404322    11.00000    0.01443    0.01252 =
         0.01402    0.00219    0.00209    0.00019
N3    4    0.576776    0.387053    0.325715    11.00000    0.01631    0.01603 =
         0.01743    0.00380    0.00563    0.00069
C1    1    0.621036    0.173431    0.435850    11.00000    0.01929    0.01370 =
         0.01879   -0.00029    0.00523    0.00165
C2    1    0.632989    0.140151    0.381761    11.00000    0.02826    0.01262 =
         0.02191   -0.00070    0.00749   -0.00035
C3    1    0.680491    0.087898    0.389093    11.00000    0.04088    0.01791 =
         0.03057   -0.00344    0.01330    0.00580
AFIX  43
H3    2    0.689474    0.065535    0.353174    11.00000   -1.20000
AFIX   0
C4    1    0.714468    0.068103    0.446887    11.00000    0.04045    0.01719 =
         0.04032    0.00389    0.00981    0.01180
AFIX  43
H4    2    0.747275    0.032870    0.450604    11.00000   -1.20000
AFIX   0
C5    1    0.700636    0.099700    0.499414    11.00000    0.03497    0.02468 =
         0.02892    0.00901    0.00426    0.00888
AFIX  43
H5    2    0.723432    0.085556    0.539318    11.00000   -1.20000
AFIX   0
C6    1    0.654178    0.151625    0.495116    11.00000    0.02436    0.01711 =
         0.02129    0.00196    0.00311    0.00353
C7    1    0.594308    0.160202    0.317388    11.00000    0.03978    0.02015 =
         0.02041   -0.00525    0.00642    0.00270
AFIX  13
H7    2    0.601251    0.204023    0.315416    11.00000   -1.20000
AFIX   0
C8    1    0.639177    0.133242    0.264526    11.00000    0.05888    0.02775 =
         0.02321   -0.00569    0.01405   -0.00064
AFIX 137
H8A   2    0.700835    0.138912    0.273551    11.00000   -1.50000
H8B   2    0.618842    0.152693    0.225038    11.00000   -1.50000
H8C   2    0.626464    0.090932    0.261279    11.00000   -1.50000
AFIX   0
C9    1    0.499156    0.146911    0.306661    11.00000    0.04164    0.06981 =
         0.02594   -0.01459   -0.00191    0.00520
AFIX 137
H9A   2    0.490061    0.104311    0.310307    11.00000   -1.50000
H9B   2    0.476229    0.160164    0.264845    11.00000   -1.50000
H9C   2    0.470033    0.167715    0.337936    11.00000   -1.50000
AFIX   0
C10   1    0.640924    0.184388    0.554649    11.00000    0.03550    0.02548 =
         0.01834    0.00180    0.00038    0.00882
AFIX  13
H10   2    0.602948    0.218932    0.543116    11.00000   -1.20000
AFIX   0
C11   1    0.725010    0.207782    0.586944    11.00000    0.04503    0.03415 =
         0.02465    0.00277    0.00149   -0.00857
AFIX 137
H11A  2    0.714266    0.231205    0.623425    11.00000   -1.50000
H11B  2    0.752418    0.232631    0.557861    11.00000   -1.50000
H11C  2    0.762450    0.174562    0.600327    11.00000   -1.50000
AFIX   0
C12   1    0.597018    0.145036    0.599085    11.00000    0.03235    0.05044 =
         0.02385   -0.00107    0.00282   -0.00392
AFIX 137
H12A  2    0.633613    0.111172    0.611661    11.00000   -1.50000
H12B  2    0.542588    0.130969    0.577888    11.00000   -1.50000
H12C  2    0.586770    0.167796    0.636129    11.00000   -1.50000
AFIX   0
C13   1    0.493138    0.229311    0.442119    11.00000    0.01726    0.01510 =
         0.01133   -0.00029    0.00112   -0.00113
C14   1    0.447856    0.181200    0.462044    11.00000    0.02404    0.01526 =
         0.01610    0.00196    0.00214   -0.00224
AFIX  43
H14   2    0.476375    0.144631    0.470306    11.00000   -1.20000
AFIX   0
C15   1    0.361031    0.185715    0.470135    11.00000    0.02401    0.02160 =
         0.01470    0.00200    0.00316   -0.00876
C16   1    0.320554    0.239959    0.459334    11.00000    0.01547    0.02451 =
         0.01616    0.00088    0.00290   -0.00497
AFIX  43
H16   2    0.262297    0.243755    0.465668    11.00000   -1.20000
AFIX   0
C17   1    0.364156    0.289210    0.439250    11.00000    0.01534    0.01903 =
         0.01210   -0.00027    0.00159   -0.00280
C18   1    0.449594    0.283438    0.429915    11.00000    0.01559    0.01471 =
         0.01114   -0.00084    0.00158   -0.00226
C19   1    0.447597    0.370280    0.370420    11.00000    0.01515    0.01421 =
         0.01301   -0.00095    0.00101   -0.00075
C20   1    0.361557    0.380602    0.375601    11.00000    0.01406    0.01748 =
         0.01770   -0.00134    0.00297   -0.00052
C21   1    0.324276    0.350806    0.429982    11.00000    0.01287    0.01961 =
         0.02051    0.00009    0.00386    0.00014
C22   1    0.490261    0.400578    0.325704    11.00000    0.01717    0.01340 =
         0.01631   -0.00044    0.00316    0.00029
C23   1    0.442608    0.438547    0.284299    11.00000    0.02396    0.01673 =
         0.01819    0.00253    0.00334    0.00045
AFIX  43
H23   2    0.470067    0.458695    0.253555    11.00000   -1.20000
AFIX   0
C24   1    0.355239    0.447747    0.286875    11.00000    0.02380    0.01751 =
         0.01909    0.00009   -0.00182    0.00340
C25   1    0.316527    0.419372    0.333232    11.00000    0.01510    0.02113 =
         0.02280   -0.00072   -0.00042    0.00278
AFIX  43
H25   2    0.257901    0.426434    0.336313    11.00000   -1.20000
AFIX   0
C26   1    0.313513    0.130366    0.488622    11.00000    0.02956    0.02704 =
         0.02517    0.00748    0.00028   -0.01393
C27   1    0.312827    0.084175    0.436944    11.00000    0.05972    0.02891 =
         0.03834   -0.00128    0.00338   -0.02135
AFIX 137
H27A  2    0.371429    0.072349    0.432340    11.00000   -1.50000
H27B  2    0.286314    0.100971    0.397568    11.00000   -1.50000
H27C  2    0.280297    0.049581    0.447780    11.00000   -1.50000
AFIX   0
C28   1    0.357380    0.104079    0.549458    11.00000    0.04810    0.04341 =
         0.03333    0.01937   -0.00497   -0.02395
AFIX 137
H28A  2    0.415663    0.092457    0.543595    11.00000   -1.50000
H28B  2    0.325606    0.069353    0.560921    11.00000   -1.50000
H28C  2    0.358917    0.133621    0.582756    11.00000   -1.50000
AFIX   0
C29   1    0.220771    0.143127    0.498488    11.00000    0.03402    0.04850 =
         0.04631    0.01228    0.00896   -0.02040
AFIX 137
H29A  2    0.190364    0.158759    0.459819    11.00000   -1.50000
H29B  2    0.219283    0.172236    0.531953    11.00000   -1.50000
H29C  2    0.193360    0.106549    0.510002    11.00000   -1.50000
AFIX   0
C30   1    0.227121    0.348997    0.421304    11.00000    0.01415    0.03361 =
         0.03159    0.00391    0.00534    0.00113
AFIX 137
H30A  2    0.204788    0.389217    0.415376    11.00000   -1.50000
H30B  2    0.206589    0.331550    0.458367    11.00000   -1.50000
H30C  2    0.207588    0.325064    0.384594    11.00000   -1.50000
AFIX   0
C31   1    0.351300    0.387424    0.489534    11.00000    0.02593    0.02406 =
         0.02064   -0.00333    0.00591   -0.00008
AFIX 137
H31A  2    0.413564    0.390186    0.496222    11.00000   -1.50000
H31B  2    0.330549    0.368120    0.525534    11.00000   -1.50000
H31C  2    0.326900    0.427152    0.484553    11.00000   -1.50000
AFIX   0
C32   1    0.304991    0.485897    0.236375    11.00000    0.02885    0.02177 =
         0.02296    0.00404   -0.00465    0.00653
PART 1
C33A  1    0.341113    0.546523    0.234579    21.00000    0.05881    0.01935 =
         0.03778    0.00310   -0.01639    0.00264
AFIX 137
H33A  2    0.401393    0.544078    0.228125    21.00000   -1.50000
H33B  2    0.335708    0.566606    0.274166    21.00000   -1.50000
H33C  2    0.310006    0.568779    0.200266    21.00000   -1.50000
AFIX   0
PART 2
C33B  1    0.365734    0.529738    0.205797   -21.00000    0.04003    0.03952 =
         0.04663    0.02521   -0.00913   -0.00144
AFIX 137
H33D  2    0.331952    0.554392    0.174870   -21.00000   -1.50000
H33E  2    0.407509    0.507124    0.185314   -21.00000   -1.50000
H33F  2    0.395481    0.554937    0.238209   -21.00000   -1.50000
AFIX   0
PART 1
C34A  1    0.209475    0.490007    0.244889    21.00000    0.03896    0.05170 =
         0.04452    0.01843   -0.00047    0.01861
AFIX 137
H34A  2    0.202950    0.509624    0.284547    21.00000   -1.50000
H34B  2    0.185206    0.450199    0.245065    21.00000   -1.50000
H34C  2    0.179652    0.512808    0.210458    21.00000   -1.50000
AFIX   0
PART 2
C34B  1    0.240499    0.525923    0.264281   -21.00000    0.04129    0.03695 =
         0.02986    0.00682   -0.00325    0.02203
AFIX 137
H34D  2    0.270994    0.553795    0.293575   -21.00000   -1.50000
H34E  2    0.202221    0.501660    0.286339   -21.00000   -1.50000
H34F  2    0.207175    0.547826    0.230718   -21.00000   -1.50000
AFIX   0
PART 1
C35A  1    0.308025    0.455893    0.171878    21.00000    0.05330    0.03353 =
         0.02471   -0.00462   -0.01374    0.00877
AFIX 137
H35A  2    0.269708    0.476714    0.140234    21.00000   -1.50000
H35B  2    0.289967    0.414632    0.174139    21.00000   -1.50000
H35C  2    0.366314    0.457417    0.160596    21.00000   -1.50000
AFIX   0
PART 2
C35B  1    0.262280    0.446538    0.188072   -21.00000    0.04844    0.03493 =
         0.03333    0.00114   -0.01994    0.00545
AFIX 137
H35D  2    0.227152    0.470108    0.156881   -21.00000   -1.50000
H35E  2    0.226073    0.418475    0.207419   -21.00000   -1.50000
H35F  2    0.305235    0.424878    0.167821   -21.00000   -1.50000
AFIX   0
PART 0
C36   1    0.614955    0.411240    0.274279    11.00000    0.01939    0.01736 =
         0.01900    0.00363    0.00637    0.00244
C37   1    0.661834    0.464251    0.280866    11.00000    0.03220    0.01927 =
         0.02091    0.00164    0.01182   -0.00193
C38   1    0.700700    0.485086    0.230241    11.00000    0.05051    0.02521 =
         0.03148    0.00197    0.02088   -0.01278
AFIX  43
H38   2    0.732545    0.520724    0.234409    11.00000   -1.20000
AFIX   0
C39   1    0.693870    0.454991    0.174151    11.00000    0.05726    0.03265 =
         0.02804    0.00487    0.02540   -0.00527
AFIX  43
H39   2    0.722114    0.469245    0.140572    11.00000   -1.20000
AFIX   0
C40   1    0.645958    0.404342    0.167330    11.00000    0.04704    0.03169 =
         0.01858   -0.00050    0.01574   -0.00012
AFIX  43
H40   2    0.640398    0.384179    0.128465    11.00000   -1.20000
AFIX   0
C41   1    0.605262    0.381904    0.216391    11.00000    0.02793    0.02302 =
         0.02009    0.00194    0.00616    0.00037
C42   1    0.668438    0.499232    0.341087    11.00000    0.04770    0.02298 =
         0.02540   -0.00183    0.01519   -0.01329
AFIX  13
H42   2    0.660834    0.470925    0.375585    11.00000   -1.20000
AFIX   0
C43   1    0.753306    0.530798    0.357903    11.00000    0.04499    0.03034 =
         0.04107   -0.00709    0.00195   -0.00151
AFIX 137
H43A  2    0.799897    0.502098    0.359339    11.00000   -1.50000
H43B  2    0.753723    0.549668    0.398812    11.00000   -1.50000
H43C  2    0.760785    0.560894    0.326354    11.00000   -1.50000
AFIX   0
C44   1    0.596744    0.544278    0.338880    11.00000    0.03350    0.05937 =
         0.07864   -0.04938    0.01966   -0.01066
AFIX 137
H44A  2    0.599394    0.570576    0.303084    11.00000   -1.50000
H44B  2    0.602852    0.567534    0.377437    11.00000   -1.50000
H44C  2    0.541804    0.523741    0.334695    11.00000   -1.50000
AFIX   0
C45   1    0.550857    0.326582    0.205864    11.00000    0.04751    0.03730 =
         0.02320   -0.00678    0.01094   -0.01309
AFIX  13
H45   2    0.528358    0.316744    0.246089    11.00000   -1.20000
AFIX   0
C46   1    0.601317    0.274675    0.187716    11.00000    0.05620    0.02465 =
         0.10451   -0.00862   -0.01461   -0.00078
AFIX 137
H46A  2    0.564437    0.239812    0.182740    11.00000   -1.50000
H46B  2    0.648558    0.267165    0.220308    11.00000   -1.50000
H46C  2    0.623977    0.283084    0.148225    11.00000   -1.50000
AFIX   0
C47   1    0.474987    0.335920    0.156783    11.00000    0.04920    0.05774 =
         0.10793   -0.03702   -0.02445    0.00633
AFIX 137
H47A  2    0.495237    0.343136    0.116190    11.00000   -1.50000
H47B  2    0.441953    0.370014    0.168307    11.00000   -1.50000
H47C  2    0.438879    0.300628    0.154222    11.00000   -1.50000
AFIX   0
C48   1    0.793502    0.368711    0.428124    11.00000    0.01591    0.02152 =
         0.03112    0.00126    0.00442   -0.00114
C49   1    0.791780    0.367335    0.363661    11.00000    0.01615    0.02086 =
         0.03537    0.00308    0.01030    0.00053
AFIX  13
H49   2    0.789648    0.404889    0.339159    11.00000   -1.20000
AFIX   0
C50   1    0.771964    0.313121    0.333576    11.00000    0.02374    0.02628 =
         0.02546    0.00074    0.01233    0.00240
AFIX  13
H50   2    0.760044    0.312021    0.287059    11.00000   -1.20000
AFIX   0
C51   1    0.773754    0.257967    0.368798    11.00000    0.02164    0.02140 =
         0.03078   -0.00508    0.00956    0.00349
AFIX  13
H51   2    0.762691    0.219862    0.345884    11.00000   -1.20000
AFIX   0
C52   1    0.795097    0.257031    0.434122    11.00000    0.01522    0.02128 =
         0.03005    0.00262    0.00664    0.00460
AFIX  13
H52   2    0.795062    0.219089    0.457821    11.00000   -1.20000
AFIX   0
C53   1    0.796240    0.310894    0.465065    11.00000    0.01659    0.02369 =
         0.02649    0.00158    0.00190    0.00167
C54   1    0.819561    0.345594    0.522078    11.00000    0.01301    0.02762 =
         0.03047   -0.00191    0.00012    0.00037
C55   1    0.838633    0.345365    0.586276    11.00000    0.02356    0.03664 =
         0.03119   -0.00181   -0.00213   -0.00020
AFIX  43
H55   2    0.842446    0.309560    0.609361    11.00000   -1.20000
AFIX   0
C56   1    0.852034    0.400019    0.615672    11.00000    0.03611    0.04368 =
         0.03232   -0.00847   -0.00397   -0.00072
AFIX  43
H56   2    0.865200    0.401325    0.659732    11.00000   -1.20000
AFIX   0
C57   1    0.846613    0.452739    0.582095    11.00000    0.04027    0.03633 =
         0.04647   -0.01454   -0.00257   -0.00410
AFIX  43
H57   2    0.855786    0.488972    0.604019    11.00000   -1.20000
AFIX   0
C58   1    0.828175    0.453949    0.517439    11.00000    0.02928    0.02699 =
         0.04241   -0.00481    0.00239   -0.00534
AFIX  43
H58   2    0.824641    0.490045    0.494865    11.00000   -1.20000
AFIX   0
C59   1    0.815210    0.399926    0.487553    11.00000    0.01561    0.02750 =
         0.03244   -0.00212    0.00166   -0.00285
C60   1    0.603437    0.440155    0.495219    11.00000    0.02848    0.02151 =
         0.03013   -0.00415    0.00719    0.00348
AFIX  23
H60A  2    0.554701    0.445840    0.462627    11.00000   -1.20000
H60B  2    0.650642    0.466185    0.485802    11.00000   -1.20000
AFIX   0
C61   1    0.577625    0.454163    0.559004    11.00000    0.05900    0.02705 =
         0.03755   -0.01016    0.01912   -0.00160
AFIX  23
H61A  2    0.605783    0.490730    0.575935    11.00000   -1.20000
H61B  2    0.515146    0.459271    0.556906    11.00000   -1.20000
AFIX   0
C62   1    0.606117    0.402592    0.598232    11.00000    0.04944    0.04664 =
         0.02673   -0.00938    0.00673    0.01062
AFIX  23
H62A  2    0.566129    0.394767    0.629391    11.00000   -1.20000
H62B  2    0.663624    0.409528    0.620423    11.00000   -1.20000
AFIX   0
C63   1    0.607306    0.351719    0.553668    11.00000    0.02978    0.02697 =
         0.02775   -0.00095    0.00913    0.00162
AFIX  23
H63A  2    0.649770    0.321717    0.569835    11.00000   -1.20000
H63B  2    0.550565    0.332828    0.546159    11.00000   -1.20000
AFIX   0

K1    3    0.973383    0.275187    0.347680    11.00000    0.03578    0.03464 =
         0.02892    0.00670    0.00359    0.00106
O2    5    0.918360    0.225656    0.231982    11.00000    0.04402    0.08658 =
         0.03710   -0.00960    0.00775   -0.01071
O3    5    0.976528    0.376526    0.281024    11.00000    0.06916    0.04080 =
         0.05420    0.01412   -0.01129   -0.00596
O4    5    1.131478    0.255890    0.299915    11.00000    0.04305    0.03955 =
         0.04303    0.00511    0.00337    0.00023
PART 1
O5A   5    0.971092    0.161696    0.394126    41.00000    0.08226    0.04619 =
         0.11158    0.02558    0.04136    0.01542
PART 2
O5B   5    0.978506    0.165979    0.400886   -41.00000    0.07202    0.04984 =
         0.09066    0.03254    0.01950    0.01143
PART 1
O6A   5    1.028247    0.335780    0.458090    31.00000    0.03330    0.06962 =
         0.04191   -0.00910    0.00939   -0.00732
PART 2
O6B   5    1.039989    0.298463    0.465674   -31.00000    0.03376    0.07249 =
         0.04214   -0.00340    0.00604   -0.00696
PART 0
C64   1    0.972531    0.223442    0.185053    11.00000    0.04004    0.08739 =
         0.03711   -0.00787    0.00700   -0.00775
AFIX  23
H64A  2    1.005219    0.186064    0.188031    11.00000   -1.20000
H64B  2    1.013388    0.256709    0.189920    11.00000   -1.20000
AFIX   0
C65   1    0.919554    0.227276    0.122988    11.00000    0.03884    0.08896 =
         0.03680   -0.00705    0.00731   -0.00775
AFIX  23
H65A  2    0.927969    0.192101    0.097153    11.00000   -1.20000
H65B  2    0.933715    0.263135    0.100047    11.00000   -1.20000
AFIX   0
C66   1    0.829844    0.230016    0.139670    11.00000    0.04129    0.09241 =
         0.04143   -0.00609    0.00707   -0.00754
AFIX  23
H66A  2    0.806706    0.270513    0.133890    11.00000   -1.20000
H66B  2    0.792514    0.202586    0.113331    11.00000   -1.20000
AFIX   0
C67   1    0.835470    0.212861    0.204267    11.00000    0.04379    0.09081 =
         0.04186   -0.01008    0.00984   -0.01005
AFIX  23
H67A  2    0.793149    0.234933    0.225618    11.00000   -1.20000
H67B  2    0.823677    0.170126    0.207656    11.00000   -1.20000
AFIX   0
C68   1    0.927563    0.390778    0.223756    11.00000    0.07184    0.04318 =
         0.05292    0.01044   -0.01028   -0.00671
AFIX  23
H68A  2    0.865972    0.390193    0.228412    11.00000   -1.20000
H68B  2    0.938714    0.362334    0.190810    11.00000   -1.20000
AFIX   0
C69   1    0.955318    0.451485    0.207903    11.00000    0.07854    0.04734 =
         0.05709    0.01154   -0.01204   -0.00650
AFIX  23
H69A  2    1.004269    0.449834    0.183138    11.00000   -1.20000
H69B  2    0.908167    0.473344    0.183899    11.00000   -1.20000
AFIX   0
C70   1    0.979718    0.479418    0.268601    11.00000    0.07993    0.04780 =
         0.06020    0.01054   -0.01210   -0.00664
AFIX  23
H70A  2    0.930463    0.499608    0.283745    11.00000   -1.20000
H70B  2    1.026013    0.508460    0.266074    11.00000   -1.20000
AFIX   0
C71   1    1.008784    0.429978    0.309503    11.00000    0.07687    0.04748 =
         0.05886    0.01254   -0.01420   -0.00736
AFIX  23
H71A  2    1.071810    0.428881    0.315749    11.00000   -1.20000
H71B  2    0.987853    0.434836    0.350728    11.00000   -1.20000
AFIX   0
C72   1    1.183470    0.289396    0.262402    11.00000    0.04682    0.04410 =
         0.04386    0.00668    0.00269   -0.00196
AFIX  23
H72A  2    1.187769    0.330889    0.276850    11.00000   -1.20000
H72B  2    1.158495    0.288953    0.218174    11.00000   -1.20000
AFIX   0
C73   1    1.269514    0.261078    0.269183    11.00000    0.04724    0.04705 =
         0.04749    0.00376    0.00508   -0.00302
AFIX  23
H73A  2    1.305701    0.276170    0.306297    11.00000   -1.20000
H73B  2    1.298955    0.267375    0.231619    11.00000   -1.20000
AFIX   0
C74   1    1.247200    0.197074    0.276755    11.00000    0.05079    0.04792 =
         0.05609    0.00262    0.00756    0.00030
AFIX  23
H74A  2    1.236335    0.177281    0.235702    11.00000   -1.20000
H74B  2    1.293563    0.175998    0.302508    11.00000   -1.20000
AFIX   0
C75   1    1.168788    0.198920    0.308534    11.00000    0.04792    0.04344 =
         0.05169    0.00548    0.00570    0.00123
AFIX  23
H75A  2    1.128114    0.168437    0.290783    11.00000   -1.20000
H75B  2    1.183006    0.190796    0.353611    11.00000   -1.20000
AFIX   0
PART 1
C76A  1    0.966058    0.136812    0.455549    41.00000    0.08234    0.04611 =
         0.11141    0.02553    0.04108    0.01578
AFIX  23
H76A  2    0.908738    0.143325    0.468600    41.00000   -1.20000
H76B  2    1.008837    0.155366    0.486657    41.00000   -1.20000
AFIX   0
PART 2
C76B  1    0.982281    0.152796    0.466045   -41.00000    0.05558    0.04640 =
         0.09015    0.03409    0.00575    0.00421
AFIX  23
H76C  2    0.938830    0.175836    0.485219   -41.00000   -1.20000
H76D  2    1.039154    0.162804    0.487630   -41.00000   -1.20000
AFIX   0
PART 1
C77A  1    0.983568    0.071815    0.450231    41.00000    0.08239    0.04610 =
         0.11166    0.02544    0.04080    0.01570
AFIX  23
H77A  2    1.034511    0.060391    0.478748    41.00000   -1.20000
H77B  2    0.934348    0.048333    0.460766    41.00000   -1.20000
AFIX   0
PART 2
C77B  1    0.965164    0.086636    0.471421   -41.00000    0.08221    0.05865 =
         0.09924    0.02754    0.00646   -0.01079
AFIX  23
H77C  2    1.008187    0.067909    0.502218   -41.00000   -1.20000
H77D  2    0.907796    0.079483    0.484114   -41.00000   -1.20000
AFIX   0
PART 1
C78A  1    0.998027    0.062056    0.384884    41.00000    0.08249    0.04676 =
         0.11220    0.02495    0.04120    0.01502
AFIX  23
H78A  2    0.967617    0.026326    0.367874    41.00000   -1.20000
H78B  2    1.059534    0.057505    0.381126    41.00000   -1.20000
AFIX   0
PART 2
C78B  1    0.971205    0.063696    0.408497   -41.00000    0.10069    0.06473 =
         0.10543    0.01944    0.02110   -0.00480
AFIX  23
H78C  2    0.933403    0.029150    0.399514   -41.00000   -1.20000
H78D  2    1.030422    0.052135    0.403392   -41.00000   -1.20000
AFIX   0
PART 1
C79A  1    0.963891    0.115226    0.352101    41.00000    0.08257    0.04708 =
         0.11193    0.02507    0.04140    0.01488
AFIX  23
H79A  2    0.996321    0.123995    0.316563    41.00000   -1.20000
H79B  2    0.903413    0.109103    0.335726    41.00000   -1.20000
AFIX   0
PART 2
C79B  1    0.942279    0.115636    0.366167   -41.00000    0.08643    0.07218 =
         0.09917    0.02062    0.01966    0.00088
AFIX  23
H79C  2    0.964635    0.112301    0.325282   -41.00000   -1.20000
H79D  2    0.879365    0.118234    0.359365   -41.00000   -1.20000
AFIX   0
PART 1
C80A  1    1.030810    0.397294    0.472928    31.00000    0.03254    0.07019 =
         0.04265   -0.00826    0.01100   -0.00640
AFIX  23
H80A  2    0.975791    0.416066    0.457613    31.00000   -1.20000
H80B  2    1.076403    0.416938    0.452680    31.00000   -1.20000
AFIX   0
PART 2
C80B  1    1.025405    0.359604    0.460867   -31.00000    0.02983    0.07210 =
         0.04017   -0.00462    0.00725   -0.00511
AFIX  23
H80C  2    0.963584    0.367915    0.453266   -31.00000   -1.20000
H80D  2    1.053414    0.376361    0.426061   -31.00000   -1.20000
AFIX   0
PART 1
C81A  1    1.047826    0.403591    0.542552    31.00000    0.03495    0.07089 =
         0.04306   -0.00845    0.01142   -0.00668
AFIX  23
H81A  2    1.082987    0.438898    0.554287    31.00000   -1.20000
H81B  2    0.994087    0.406125    0.561902    31.00000   -1.20000
AFIX   0
PART 2
C81B  1    1.063086    0.386131    0.522716   -31.00000    0.03806    0.07149 =
         0.04352   -0.00795    0.01340   -0.00398
AFIX  23
H81C  2    1.024423    0.415817    0.537985   -31.00000   -1.20000
H81D  2    1.119185    0.404548    0.519339   -31.00000   -1.20000
AFIX   0
PART 1
C82A  1    1.095008    0.348137    0.560978    31.00000    0.03629    0.07109 =
         0.04242   -0.00769    0.01017   -0.00681
AFIX  23
H82A  2    1.088825    0.337268    0.604675    31.00000   -1.20000
H82B  2    1.156287    0.352003    0.556081    31.00000   -1.20000
AFIX   0
PART 2
C82B  1    1.071593    0.331380    0.565037   -31.00000    0.03364    0.07183 =
         0.04286   -0.00302    0.00732   -0.00960
AFIX  23
H82C  2    1.132258    0.323928    0.579913   -31.00000   -1.20000
H82D  2    1.040356    0.337454    0.601761   -31.00000   -1.20000
AFIX   0
PART 1
C83A  1    1.052135    0.303516    0.515798    31.00000    0.03603    0.07005 =
         0.04351   -0.00778    0.01127   -0.00702
AFIX  23
H83A  2    1.091709    0.270910    0.508890    31.00000   -1.20000
H83B  2    1.001122    0.286774    0.531979    31.00000   -1.20000
AFIX   0
PART 2
C83B  1    1.035265    0.280797    0.527696   -31.00000    0.03620    0.07214 =
         0.04634   -0.00432    0.01327   -0.00623
AFIX  23
H83C  2    1.068993    0.244510    0.537741   -31.00000   -1.20000
H83D  2    0.975512    0.273507    0.535190   -31.00000   -1.20000
AFIX   0
HKLF 4


REM  yp199.res in P2(1)/n
REM wR2 = 0.0822, GooF = S = 1.023, Restrained GooF = 1.034 for all data
REM R1 = 0.0399 for 25186 Fo > 4sig(Fo) and 0.0766 for all 36341 data
REM 986 parameters refined using 401 restraints

END

WGHT      0.0345      1.8622

REM Highest difference peak  1.332,  deepest hole -1.371,  1-sigma level  0.118
Q1    1   0.8302  0.2487  0.1965  11.00000  0.05    1.33
Q2    1   1.0461  0.4129  0.2802  11.00000  0.05    1.29
Q3    1   0.9173  0.4597  0.2313  11.00000  0.05    1.14
Q4    1   0.6438  0.3500  0.3974  11.00000  0.05    1.12
Q5    1   1.2620  0.1943  0.3039  11.00000  0.05    1.09
Q6    1   0.6082  0.3181  0.3987  11.00000  0.05    1.00
Q7    1   0.6437  0.2892  0.3974  11.00000  0.05    1.00
Q8    1   0.6225  0.4538  0.5714  11.00000  0.05    0.98
Q9    1   0.6830  0.3219  0.3770  11.00000  0.05    0.96
Q10   1   0.6004  0.3213  0.4219  11.00000  0.05    0.92
Q11   1   1.0227  0.4690  0.2372  11.00000  0.05    0.87
Q12   1   0.8271  0.2070  0.1260  11.00000  0.05    0.82
Q13   1   0.8307  0.2508  0.1465  11.00000  0.05    0.74
Q14   1   0.6783  0.3192  0.4062  11.00000  0.05    0.73
Q15   1   0.4078  0.2843  0.4290  11.00000  0.05    0.73
Q16   1   0.8507  0.2033  0.2178  11.00000  0.05    0.72
Q17   1   1.1700  0.3060  0.2686  11.00000  0.05    0.70
Q18   1   0.6387  0.3302  0.3692  11.00000  0.05    0.69
Q19   1   0.7026  0.2848  0.3662  11.00000  0.05    0.68
Q20   1   1.2422  0.2040  0.2517  11.00000  0.05    0.68
;
_shelx_res_checksum              62447
_olex2_submission_special_instructions 'No special instructions were received'
_oxdiff_exptl_absorpt_empirical_details 
;
Empirical correction (ABSPACK) includes:
- Absorption correction using spherical harmonics
- Frame scaling
- Detector area scaling
- B-factor correction
;
_oxdiff_exptl_absorpt_empirical_full_max 1.955
_oxdiff_exptl_absorpt_empirical_full_min 0.542
####################################################################### 
# 
# This file contains crystal structure data downloaded from the 
# Cambridge Structural Database (CSD) hosted by the Cambridge 
# Crystallographic Data Centre (CCDC).
# 
# Full information about CCDC data access policies and citation 
# guidelines are available at http://www.ccdc.cam.ac.uk/access/V1 
# 
# Audit and citation data items may have been added by the CCDC. 
# Please retain this information to preserve the provenance of 
# this file and to allow appropriate attribution of the data. 
# 
#######################################################################

data_yp194
_database_code_depnum_ccdc_archive 'CCDC 2404453'
loop_
_audit_author_name
_audit_author_address
Rosario
;epfl
Switzerland
;
_audit_update_record             
;
2024-11-21 deposited with the CCDC.	2025-07-23 downloaded from the CCDC.
;
_audit_creation_date             2024-10-22
_audit_creation_method           
;
Olex2 1.5
(compiled 2024.02.16 svn.r378c4104 for OlexSys, GUI svn.r6928)
;
_shelx_SHELXL_version_number     2019/3
_chemical_name_common            ?
_chemical_name_systematic        ?
_chemical_formula_moiety         'C71 H94 K N3 O3 U, 2(C6 H14)'
_chemical_formula_sum            'C83 H122 K N3 O3 U'
_chemical_formula_weight         1486.96
_chemical_melting_point          ?
_chemical_oxdiff_formula         'C83 H122 N3 O3 K1 U1'
loop_
_atom_type_symbol
_atom_type_description
_atom_type_scat_dispersion_real
_atom_type_scat_dispersion_imag
_atom_type_scat_source
C C 0.0181 0.0091 'International Tables Vol C Tables 4.2.6.8 and 6.1.1.4'
H H 0.0000 0.0000 'International Tables Vol C Tables 4.2.6.8 and 6.1.1.4'
K K 0.3868 1.0657 'International Tables Vol C Tables 4.2.6.8 and 6.1.1.4'
N N 0.0311 0.0180 'International Tables Vol C Tables 4.2.6.8 and 6.1.1.4'
O O 0.0492 0.0322 'International Tables Vol C Tables 4.2.6.8 and 6.1.1.4'
U U -4.3638 13.4090 'International Tables Vol C Tables 4.2.6.8 and 6.1.1.4'

_shelx_space_group_comment       
;
The symmetry employed for this shelxl refinement is uniquely defined
by the following loop, which should always be used as a source of
symmetry information in preference to the above space-group names.
They are only intended as comments.
;
_space_group_crystal_system      monoclinic
_space_group_IT_number           14
_space_group_name_H-M_alt        'P 1 21/n 1'
_space_group_name_Hall           '-P 2yn'
loop_
_space_group_symop_operation_xyz
'x, y, z'
'-x+1/2, y+1/2, -z+1/2'
'-x, -y, -z'
'x-1/2, -y-1/2, z-1/2'

_cell_length_a                   14.81503(15)
_cell_length_b                   15.69327(17)
_cell_length_c                   33.7005(3)
_cell_angle_alpha                90
_cell_angle_beta                 93.4484(9)
_cell_angle_gamma                90
_cell_volume                     7821.05(14)
_cell_formula_units_Z            4
_cell_measurement_reflns_used    19382
_cell_measurement_temperature    140.00(10)
_cell_measurement_theta_max      72.4490
_cell_measurement_theta_min      3.0530
_shelx_estimated_absorpt_T_max   0.631
_shelx_estimated_absorpt_T_min   0.294
_exptl_absorpt_coefficient_mu    6.668
_exptl_absorpt_correction_T_max  0.972
_exptl_absorpt_correction_T_min  0.455
_exptl_absorpt_correction_type   gaussian
_exptl_absorpt_process_details   
;
CrysAlisPro 1.171.43.137a (Rigaku Oxford Diffraction, 2024)
Numerical absorption correction based on gaussian integration over
a multifaceted crystal model
Empirical absorption correction using spherical harmonics,
implemented in SCALE3 ABSPACK scaling algorithm.
;
_exptl_absorpt_special_details   ?
_exptl_crystal_colour            'clear dark brown'
_exptl_crystal_density_diffrn    1.263
_exptl_crystal_density_meas      ?
_exptl_crystal_density_method    ?
_exptl_crystal_description       prism
_exptl_crystal_F_000             3104
loop_
_exptl_crystal_face_index_h
_exptl_crystal_face_index_k
_exptl_crystal_face_index_l
_exptl_crystal_face_perp_dist
0 1 2 0.0369
2 -1 0 0.1045
1 0 1 0.1129
1 -1 -1 0.0813
1 0 -22 0.0277
0 -2 -1 0.0228
0 -2 1 0.0347
0 2 -1 0.0581
5 9 -2 0.0781
0 -6 17 0.0399
-2 0 -1 0.1122
2 0 -1 0.1038
-1 2 -1 0.0813

_exptl_crystal_size_max          0.243
_exptl_crystal_size_mid          0.104
_exptl_crystal_size_min          0.076
loop_
_exptl_oxdiff_crystal_face_indexfrac_h
_exptl_oxdiff_crystal_face_indexfrac_k
_exptl_oxdiff_crystal_face_indexfrac_l
_exptl_oxdiff_crystal_face_x
_exptl_oxdiff_crystal_face_y
_exptl_oxdiff_crystal_face_z
-0.0000 1.0000 1.9999 0.0709 0.1110 -0.0262
2.0000 -1.0000 0.0001 -0.0626 -0.0848 -0.2046
1.0000 0.0000 1.0000 0.0041 0.0131 -0.1154
1.0000 -1.0000 -0.9999 -0.0668 -0.0979 -0.0892
1.3514 -0.3165 -21.7865 -0.9477 -0.1764 0.2659
0.0000 -2.0000 -0.9999 -0.0177 -0.2009 -0.0027
0.0000 -2.0000 1.0000 0.0650 -0.1867 -0.0394
-0.0000 2.0000 -1.0000 -0.0650 0.1867 0.0394
4.5506 8.9430 -2.1652 -0.3648 0.8788 -0.3077
0.3804 -6.1713 17.2975 0.7744 -0.4734 -0.4198
-2.0000 -0.0000 -1.0000 0.0331 -0.0192 0.2125
2.0000 0.0000 -1.0000 -0.1158 0.0050 -0.1757
-1.0000 2.0000 -1.0001 -0.0278 0.1807 0.1365

_exptl_transmission_factor_max   ?
_exptl_transmission_factor_min   ?
_diffrn_reflns_av_R_equivalents  0.0531
_diffrn_reflns_av_unetI/netI     0.0495
_diffrn_reflns_Laue_measured_fraction_full 0.996
_diffrn_reflns_Laue_measured_fraction_max 0.971
_diffrn_reflns_limit_h_max       14
_diffrn_reflns_limit_h_min       -18
_diffrn_reflns_limit_k_max       19
_diffrn_reflns_limit_k_min       -18
_diffrn_reflns_limit_l_max       40
_diffrn_reflns_limit_l_min       -41
_diffrn_reflns_number            41957
_diffrn_reflns_point_group_measured_fraction_full 0.996
_diffrn_reflns_point_group_measured_fraction_max 0.971
_diffrn_reflns_theta_full        67.684
_diffrn_reflns_theta_max         72.676
_diffrn_reflns_theta_min         3.107
_diffrn_ambient_environment      N~2~
_diffrn_ambient_temperature      140.00(10)
_diffrn_detector                 'CCD plate'
_diffrn_detector_area_resol_mean 5.2817
_diffrn_detector_type            AtlasS2
_diffrn_measured_fraction_theta_full 0.996
_diffrn_measured_fraction_theta_max 0.971
_diffrn_measurement_details      
;
List of Runs (angles in degrees, time in seconds):

  # Type    Start    End  Width  t~exp~   \w     \q     \k     \f   Frames
#--------------------------------------------------------------------------
  1  \w    -72.00 -28.00   1.00    9.00    --  -40.66 121.00 -41.00   44
  2  \w   -111.00 -86.00   1.00    9.00    --  -40.66-152.00  75.00   25
  3  \w     53.00  78.00   1.00    9.00    --   40.66-152.00  75.00   25
  4  \w     34.00  59.00   1.00    9.00    --   40.66-121.00-124.00   25
  5  \w     47.00  72.00   1.00   35.00    --  104.84-121.00-124.00   25
  6  \w     92.00 131.00   1.00   35.00    --  104.84-152.00  75.00   39
  7  \w     98.00 123.00   1.00   35.00    --  104.84 152.00 118.00   25
  8  \w    122.00 177.00   1.00   35.00    --  104.84 121.00 -41.00   55
  9  \w     -8.00  23.00   1.00    9.00    --  -40.66  38.00-150.00   31
 10  \w   -115.00 -16.00   1.00    9.00    --  -40.66 -38.00  30.00   99
 11  \w    -65.00 -39.00   1.00    9.00    --  -40.66  38.00-150.00   26
 12  \w     28.00  94.00   1.00    9.00    --   40.66-125.00-150.00   66
 13  \w    104.00 176.00   1.00   35.00    --  104.84  77.00 150.00   72
 14  \w    104.00 177.00   1.00   35.00    --  104.84  77.00 -60.00   73
 15  \w     42.00 107.00   1.00   35.00    --  104.84-111.00 -90.00   65
 16  \w    130.00 156.00   1.00   35.00    --  104.84 111.00  60.00   26
 17  \w    125.00 178.00   1.00   35.00    --  104.84 111.00  90.00   53
 18  \w    104.00 130.00   1.00   35.00    --  104.84 111.00-120.00   26
 19  \w     58.00 139.00   1.00   35.00    --  104.84-178.00-150.00   81
 20  \w    108.00 174.00   1.00   35.00    --  104.84  77.00-150.00   66
;
_diffrn_measurement_device       'four-circle diffractometer'
_diffrn_measurement_device_type  'SuperNova, Dual, Cu at home/near, AtlasS2'
_diffrn_measurement_method       '\w scans'
_diffrn_orient_matrix_type       
'CrysAlisPro convention (1999,Acta A55,543-557)'
_diffrn_orient_matrix_UB_11      -0.0372303000
_diffrn_orient_matrix_UB_12      -0.0118380000
_diffrn_orient_matrix_UB_13      0.0413626000
_diffrn_orient_matrix_UB_21      0.0060528000
_diffrn_orient_matrix_UB_22      0.0968927000
_diffrn_orient_matrix_UB_23      0.0070667000
_diffrn_orient_matrix_UB_31      -0.0970582000
_diffrn_orient_matrix_UB_32      0.0105301000
_diffrn_orient_matrix_UB_33      -0.0183788000
_diffrn_radiation_monochromator  mirror
_diffrn_radiation_probe          x-ray
_diffrn_radiation_type           'Cu K\a'
_diffrn_radiation_wavelength     1.54184
_diffrn_source                   'micro-focus sealed X-ray tube'
_diffrn_source_type              'SuperNova (Cu) X-ray Source'
_reflns_Friedel_coverage         0.000
_reflns_Friedel_fraction_full    .
_reflns_Friedel_fraction_max     .
_reflns_number_gt                12580
_reflns_number_total             15116
_reflns_special_details          
;
 Reflections were merged by SHELXL according to the crystal
 class for the calculation of statistics and refinement.
 
 _reflns_Friedel_fraction is defined as the number of unique
 Friedel pairs measured divided by the number that would be
 possible theoretically, ignoring centric projections and
 systematic absences.
;
_reflns_threshold_expression     'I > 2\s(I)'
_computing_cell_refinement       'CrysAlisPro 1.171.43.137a (Rigaku OD, 2024)'
_computing_data_collection       
'CrysAlisPro system (CCD 43.137a 64-bit (release 10-09-2024))'
_computing_data_reduction        'CrysAlisPro 1.171.43.137a (Rigaku OD, 2024)'
_computing_molecular_graphics    'Olex2 1.5 (Dolomanov et al., 2009)'
_computing_publication_material  'Olex2 1.5 (Dolomanov et al., 2009)'
_computing_structure_refinement  'SHELXL 2019/3 (Sheldrick, 2015)'
_computing_structure_solution    'SHELXT  (Sheldrick, 2015)'
_refine_diff_density_max         1.928
_refine_diff_density_min         -2.402
_refine_diff_density_rms         0.105
_refine_ls_extinction_coef       .
_refine_ls_extinction_method     none
_refine_ls_goodness_of_fit_ref   1.054
_refine_ls_hydrogen_treatment    constr
_refine_ls_matrix_type           full
_refine_ls_number_parameters     924
_refine_ls_number_reflns         15116
_refine_ls_number_restraints     215
_refine_ls_R_factor_all          0.0513
_refine_ls_R_factor_gt           0.0402
_refine_ls_restrained_S_all      1.052
_refine_ls_shift/su_max          0.001
_refine_ls_shift/su_mean         0.000
_refine_ls_structure_factor_coef Fsqd
_refine_ls_weighting_details     
'w=1/[\s^2^(Fo^2^)+(0.0627P)^2^+1.3814P] where P=(Fo^2^+2Fc^2^)/3'
_refine_ls_weighting_scheme      calc
_refine_ls_wR_factor_gt          0.1008
_refine_ls_wR_factor_ref         0.1080
_refine_special_details          ?
_olex2_refinement_description    
;
1. Restrained distances
 C81-C83 = C82-C84 = C83-C85 = C84-C86 = C91-C93 = C92-C94 = C93-C95 = C94-C96
 2.5 with sigma of 0.04
 C82-C81 \\sim C83-C82 \\sim C84-C83 \\sim C85-C84 \\sim C86-C85 \\sim C91-C92
\\sim C92-C93 \\sim C93-C94
 \\sim C94-C95 \\sim C95-C96
 with sigma of 0.02
2. Uiso/Uaniso restraints and constraints
C14 \\sim C15 \\sim C16 \\sim C17 \\sim C18 \\sim C19 \\sim C20: within 2A with
sigma of 0.02 and sigma for terminal atoms of 0.04 within 2A
Uanis(C82) \\sim Ueq, Uanis(C83) \\sim Ueq, Uanis(C91) \\sim Ueq: with sigma of
0.01 and sigma for terminal atoms of 0.02
Uanis(C94) \\sim Ueq: with sigma of 0.01 and sigma for terminal atoms of 0.02
Uanis(C96) \\sim Ueq: with sigma of 0.01 and sigma for terminal atoms of 0.02
Uanis(C80) \\sim Ueq: with sigma of 0.01 and sigma for terminal atoms of 0.02
3. Rigid body (RIGU) restrains
 C81, C82, C83, C84, C85, C86, C91, C92, C93, C94, C95, C96
 with sigma for 1-2 distances of 0.001 and sigma for 1-3 distances of 0.001
4. Others
 Sof(C18)=Sof(H18A)=Sof(H18B)=Sof(H18C)=Sof(C19)=Sof(H19A)=Sof(H19B)=Sof(H19C)=
 Sof(C20)=Sof(H20A)=Sof(H20B)=Sof(H20C)=1-FVAR(1)
 Sof(C15)=Sof(H15A)=Sof(H15B)=Sof(H15C)=Sof(C16)=Sof(H16A)=Sof(H16B)=Sof(H16C)=
 Sof(C17)=Sof(H17A)=Sof(H17B)=Sof(H17C)=FVAR(1)
 Sof(C91)=Sof(H91A)=Sof(H91B)=Sof(H91C)=Sof(C92)=Sof(H92A)=Sof(H92B)=Sof(C93)=
 Sof(H93A)=Sof(H93B)=Sof(C94)=Sof(H94A)=Sof(H94B)=Sof(C95)=Sof(H95A)=Sof(H95B)=
 Sof(C96)=Sof(H96A)=Sof(H96B)=Sof(H96C)=1-FVAR(2)
 Sof(C81)=Sof(H81A)=Sof(H81B)=Sof(H81C)=Sof(C82)=Sof(H82A)=Sof(H82B)=Sof(C83)=
 Sof(H83A)=Sof(H83B)=Sof(C84)=Sof(H84A)=Sof(H84B)=Sof(C85)=Sof(H85A)=Sof(H85B)=
 Sof(C86)=Sof(H86A)=Sof(H86B)=Sof(H86C)=FVAR(2)
 Fixed X: U1(0.666821)
 Fixed Y: U1(0.712529)
 Fixed Z: U1(0.664721)
5.a Ternary CH refined with riding coordinates:
 C33(H33), C36(H36), C45(H45), C48(H48)
5.b Secondary CH2 refined with riding coordinates:
 C63(H63A,H63B), C64(H64A,H64B), C65(H65A,H65B), C66(H66A,H66B), C67(H67A,
 H67B), C68(H68A,H68B), C69(H69A,H69B), C70(H70A,H70B), C71(H71A,H71B),
 C72(H72A,H72B), C73(H73A,H73B), C74(H74A,H74B), C76(H76A,H76B), C77(H77A,H77B),
  C78(H78A,H78B), C79(H79A,H79B), C82(H82A,H82B), C83(H83A,H83B), C84(H84A,
 H84B), C85(H85A,H85B), C92(H92A,H92B), C93(H93A,H93B), C94(H94A,H94B),
 C95(H95A,H95B)
5.c Me refined with riding coordinates:
 C96(H96A,H96B,H96C)
5.d Aromatic/amide H refined with riding coordinates:
 C2(H2), C4(H4), C11(H11), C13(H13), C29(H29), C30(H30), C31(H31), C41(H41),
 C42(H42), C43(H43), C52(H52), C53(H53), C54(H54), C55(H55), C59(H59), C60(H60),
  C61(H61), C62(H62)
5.e Idealised Me refined as rotating group:
 C15(H15A,H15B,H15C), C16(H16A,H16B,H16C), C17(H17A,H17B,H17C), C18(H18A,H18B,
 H18C), C19(H19A,H19B,H19C), C20(H20A,H20B,H20C), C21(H21A,H21B,H21C), C22(H22A,
 H22B,H22C), C24(H24A,H24B,H24C), C25(H25A,H25B,H25C), C26(H26A,H26B,H26C),
 C34(H34A,H34B,H34C), C35(H35A,H35B,H35C), C37(H37A,H37B,H37C), C38(H38A,H38B,
 H38C), C46(H46A,H46B,H46C), C47(H47A,H47B,H47C), C49(H49A,H49B,H49C), C50(H50A,
 H50B,H50C), C75(H75A,H75B,H75C), C80(H80A,H80B,H80C), C81(H81A,H81B,H81C),
 C86(H86A,H86B,H86C), C91(H91A,H91B,H91C)
;
_atom_sites_solution_hydrogens   geom
_atom_sites_solution_primary     dual
_atom_sites_solution_secondary   ?
loop_
_atom_site_label
_atom_site_type_symbol
_atom_site_fract_x
_atom_site_fract_y
_atom_site_fract_z
_atom_site_U_iso_or_equiv
_atom_site_adp_type
_atom_site_occupancy
_atom_site_site_symmetry_order
_atom_site_calc_flag
_atom_site_refinement_flags_posn
_atom_site_refinement_flags_adp
_atom_site_refinement_flags_occupancy
_atom_site_disorder_assembly
_atom_site_disorder_group
U1 U 0.666821 0.712529 0.664721 0.02955(6) Uani 1 1 d . . . . .
K1 K 0.40572(7) 0.59299(10) 0.60836(3) 0.0539(3) Uani 1 1 d . . . . .
O1 O 0.7321(2) 0.7953(2) 0.72622(10) 0.0414(7) Uani 1 1 d . . . . .
O2 O 0.2524(3) 0.6707(3) 0.58040(14) 0.0650(11) Uani 1 1 d . . . . .
O3 O 0.3297(3) 0.4858(3) 0.55581(14) 0.0743(13) Uani 1 1 d . . . . .
N1 N 0.7990(2) 0.6521(2) 0.64228(11) 0.0318(7) Uani 1 1 d . . . . .
N2 N 0.6549(2) 0.5673(2) 0.65224(11) 0.0291(7) Uani 1 1 d . . . . .
N3 N 0.5482(2) 0.6478(2) 0.69584(11) 0.0326(7) Uani 1 1 d . . . . .
C1 C 0.7987(3) 0.5710(3) 0.62602(12) 0.0311(8) Uani 1 1 d . . . . .
C2 C 0.8692(3) 0.5322(3) 0.60669(14) 0.0363(9) Uani 1 1 d . . . . .
H2 H 0.923960 0.562577 0.603874 0.044 Uiso 1 1 calc R U . . .
C3 C 0.8601(3) 0.4491(3) 0.59142(13) 0.0364(9) Uani 1 1 d . . . . .
C4 C 0.7783(3) 0.4071(3) 0.59470(14) 0.0350(9) Uani 1 1 d . . . . .
H4 H 0.771107 0.351618 0.583676 0.042 Uiso 1 1 calc R U . . .
C5 C 0.7059(3) 0.4437(3) 0.61374(13) 0.0331(9) Uani 1 1 d . . . . .
C6 C 0.7181(3) 0.5247(3) 0.63014(12) 0.0317(8) Uani 1 1 d . . . . .
C7 C 0.6159(3) 0.3957(3) 0.61608(14) 0.0361(9) Uani 1 1 d . . . . .
C8 C 0.5558(3) 0.4415(3) 0.64526(13) 0.0341(9) Uani 1 1 d . . . . .
C9 C 0.5773(3) 0.5218(3) 0.65954(12) 0.0295(8) Uani 1 1 d . . . . .
C10 C 0.5203(3) 0.5655(3) 0.68570(12) 0.0310(8) Uani 1 1 d . . . . .
C11 C 0.4432(3) 0.5235(3) 0.69718(13) 0.0343(9) Uani 1 1 d . . . . .
H11 H 0.406069 0.550583 0.715416 0.041 Uiso 1 1 calc R U . . .
C12 C 0.4189(3) 0.4425(3) 0.68267(14) 0.0360(9) Uani 1 1 d . . . . .
C13 C 0.4748(3) 0.4036(3) 0.65634(13) 0.0341(9) Uani 1 1 d . . . . .
H13 H 0.457822 0.349644 0.645460 0.041 Uiso 1 1 calc R U . . .
C14 C 0.9397(3) 0.4039(4) 0.57336(15) 0.0443(11) Uani 1 1 d . U . . .
C15 C 1.0196(7) 0.4595(9) 0.5695(5) 0.067(4) Uani 0.533(14) 1 d . U P A 1
H15A H 1.041474 0.479714 0.595865 0.100 Uiso 0.533(14) 1 calc R U P A 1
H15B H 1.002629 0.508372 0.552573 0.100 Uiso 0.533(14) 1 calc R U P A 1
H15C H 1.067569 0.427095 0.557523 0.100 Uiso 0.533(14) 1 calc R U P A 1
C16 C 0.9693(10) 0.3307(11) 0.6037(4) 0.069(4) Uani 0.533(14) 1 d . U P A 1
H16A H 1.025300 0.304295 0.595616 0.104 Uiso 0.533(14) 1 calc R U P A 1
H16B H 0.921544 0.287478 0.603863 0.104 Uiso 0.533(14) 1 calc R U P A 1
H16C H 0.979441 0.354843 0.630404 0.104 Uiso 0.533(14) 1 calc R U P A 1
C17 C 0.9111(8) 0.3615(10) 0.5342(4) 0.050(3) Uani 0.533(14) 1 d . U P A 1
H17A H 0.894156 0.405300 0.514377 0.075 Uiso 0.533(14) 1 calc R U P A 1
H17B H 0.859182 0.324241 0.537839 0.075 Uiso 0.533(14) 1 calc R U P A 1
H17C H 0.961409 0.327722 0.525046 0.075 Uiso 0.533(14) 1 calc R U P A 1
C18 C 0.9786(11) 0.4657(11) 0.5406(5) 0.072(5) Uani 0.467(14) 1 d . U P A 2
H18A H 1.004869 0.516524 0.553684 0.108 Uiso 0.467(14) 1 calc R U P A 2
H18B H 0.929491 0.482645 0.521491 0.108 Uiso 0.467(14) 1 calc R U P A 2
H18C H 1.025377 0.435720 0.526691 0.108 Uiso 0.467(14) 1 calc R U P A 2
C19 C 1.0140(10) 0.3891(14) 0.6037(5) 0.074(5) Uani 0.467(14) 1 d . U P A 2
H19A H 1.064175 0.360570 0.591533 0.111 Uiso 0.467(14) 1 calc R U P A 2
H19B H 0.992288 0.353128 0.624958 0.111 Uiso 0.467(14) 1 calc R U P A 2
H19C H 1.034731 0.443830 0.614937 0.111 Uiso 0.467(14) 1 calc R U P A 2
C20 C 0.9128(11) 0.3247(13) 0.5507(6) 0.069(5) Uani 0.467(14) 1 d . U P A 2
H20A H 0.858683 0.336270 0.533310 0.103 Uiso 0.467(14) 1 calc R U P A 2
H20B H 0.899730 0.279109 0.569353 0.103 Uiso 0.467(14) 1 calc R U P A 2
H20C H 0.962277 0.306974 0.534492 0.103 Uiso 0.467(14) 1 calc R U P A 2
C21 C 0.6334(4) 0.3024(3) 0.62899(18) 0.0467(12) Uani 1 1 d . . . . .
H21A H 0.665019 0.272471 0.608375 0.070 Uiso 1 1 calc R U . . .
H21B H 0.575646 0.274021 0.632778 0.070 Uiso 1 1 calc R U . . .
H21C H 0.670784 0.301388 0.653995 0.070 Uiso 1 1 calc R U . . .
C22 C 0.5670(3) 0.3933(4) 0.57445(15) 0.0462(12) Uani 1 1 d . . . . .
H22A H 0.556005 0.451704 0.565002 0.069 Uiso 1 1 calc R U . . .
H22B H 0.509102 0.363528 0.575822 0.069 Uiso 1 1 calc R U . . .
H22C H 0.604622 0.363303 0.556029 0.069 Uiso 1 1 calc R U . . .
C23 C 0.3328(3) 0.3994(3) 0.69680(15) 0.0412(10) Uani 1 1 d . . . . .
C24 C 0.3449(4) 0.3869(5) 0.74193(17) 0.0601(16) Uani 1 1 d . . . . .
H24A H 0.399219 0.352747 0.748300 0.090 Uiso 1 1 calc R U . . .
H24B H 0.291954 0.357465 0.751354 0.090 Uiso 1 1 calc R U . . .
H24C H 0.351345 0.442597 0.754974 0.090 Uiso 1 1 calc R U . . .
C25 C 0.3153(4) 0.3123(4) 0.6776(2) 0.0614(16) Uani 1 1 d . . . . .
H25A H 0.308115 0.318831 0.648645 0.092 Uiso 1 1 calc R U . . .
H25B H 0.260136 0.287639 0.687385 0.092 Uiso 1 1 calc R U . . .
H25C H 0.366633 0.274514 0.684393 0.092 Uiso 1 1 calc R U . . .
C26 C 0.2513(3) 0.4557(4) 0.6866(2) 0.0556(14) Uani 1 1 d . . . . .
H26A H 0.259642 0.510864 0.699924 0.083 Uiso 1 1 calc R U . . .
H26B H 0.196719 0.428108 0.695518 0.083 Uiso 1 1 calc R U . . .
H26C H 0.244909 0.464364 0.657770 0.083 Uiso 1 1 calc R U . . .
C27 C 0.8809(3) 0.6981(3) 0.64808(14) 0.0333(9) Uani 1 1 d . . . . .
C28 C 0.9491(3) 0.6702(3) 0.67627(14) 0.0365(9) Uani 1 1 d . . . . .
C29 C 1.0265(3) 0.7211(3) 0.68363(15) 0.0418(10) Uani 1 1 d . . . . .
H29 H 1.073762 0.701750 0.701716 0.050 Uiso 1 1 calc R U . . .
C30 C 1.0349(3) 0.7984(4) 0.66508(16) 0.0465(12) Uani 1 1 d . . . . .
H30 H 1.086523 0.833043 0.671057 0.056 Uiso 1 1 calc R U . . .
C31 C 0.9675(3) 0.8257(3) 0.63755(15) 0.0439(11) Uani 1 1 d . . . . .
H31 H 0.973797 0.879160 0.624782 0.053 Uiso 1 1 calc R U . . .
C32 C 0.8911(3) 0.7766(3) 0.62827(15) 0.0387(10) Uani 1 1 d . . . . .
C33 C 0.9389(3) 0.5892(3) 0.70067(15) 0.0420(10) Uani 1 1 d . . . . .
H33 H 0.885964 0.556989 0.688536 0.050 Uiso 1 1 calc R U . . .
C34 C 1.0211(5) 0.5316(5) 0.6997(2) 0.0701(18) Uani 1 1 d . . . . .
H34A H 1.033383 0.519292 0.672010 0.105 Uiso 1 1 calc R U . . .
H34B H 1.009369 0.478189 0.713537 0.105 Uiso 1 1 calc R U . . .
H34C H 1.073573 0.560119 0.712854 0.105 Uiso 1 1 calc R U . . .
C35 C 0.9186(5) 0.6103(4) 0.74329(18) 0.0669(17) Uani 1 1 d . . . . .
H35A H 0.967424 0.645508 0.755427 0.100 Uiso 1 1 calc R U . . .
H35B H 0.913868 0.557420 0.758494 0.100 Uiso 1 1 calc R U . . .
H35C H 0.861348 0.641586 0.743402 0.100 Uiso 1 1 calc R U . . .
C36 C 0.8207(4) 0.8064(3) 0.59653(16) 0.0460(11) Uani 1 1 d . . . . .
H36 H 0.760435 0.787723 0.605169 0.055 Uiso 1 1 calc R U . . .
C37 C 0.8353(5) 0.7612(5) 0.55725(18) 0.0675(17) Uani 1 1 d . . . . .
H37A H 0.893490 0.778707 0.547503 0.101 Uiso 1 1 calc R U . . .
H37B H 0.786495 0.776525 0.537633 0.101 Uiso 1 1 calc R U . . .
H37C H 0.835294 0.699423 0.561448 0.101 Uiso 1 1 calc R U . . .
C38 C 0.8160(5) 0.9029(4) 0.5911(2) 0.0647(16) Uani 1 1 d . . . . .
H38A H 0.815830 0.930487 0.617181 0.097 Uiso 1 1 calc R U . . .
H38B H 0.760477 0.917827 0.575340 0.097 Uiso 1 1 calc R U . . .
H38C H 0.868569 0.922315 0.577284 0.097 Uiso 1 1 calc R U . . .
C39 C 0.5096(3) 0.6904(3) 0.72787(13) 0.0321(9) Uani 1 1 d . . . . .
C40 C 0.4476(3) 0.7585(3) 0.72106(14) 0.0367(9) Uani 1 1 d . . . . .
C41 C 0.4200(3) 0.8055(3) 0.75291(16) 0.0439(11) Uani 1 1 d . . . . .
H41 H 0.380371 0.852409 0.748052 0.053 Uiso 1 1 calc R U . . .
C42 C 0.4487(4) 0.7858(4) 0.79164(16) 0.0468(12) Uani 1 1 d . . . . .
H42 H 0.429748 0.819245 0.813104 0.056 Uiso 1 1 calc R U . . .
C43 C 0.5055(3) 0.7164(3) 0.79871(15) 0.0417(10) Uani 1 1 d . . . . .
H43 H 0.524039 0.701570 0.825290 0.050 Uiso 1 1 calc R U . . .
C44 C 0.5359(3) 0.6682(3) 0.76745(14) 0.0366(9) Uani 1 1 d . . . . .
C45 C 0.4047(3) 0.7774(3) 0.67994(15) 0.0442(11) Uani 1 1 d . . . . .
H45 H 0.446106 0.755371 0.659914 0.053 Uiso 1 1 calc R U . . .
C46 C 0.3876(4) 0.8717(4) 0.67139(18) 0.0581(14) Uani 1 1 d . . . . .
H46A H 0.342666 0.893397 0.689015 0.087 Uiso 1 1 calc R U . . .
H46B H 0.365068 0.878802 0.643649 0.087 Uiso 1 1 calc R U . . .
H46C H 0.444233 0.903522 0.676003 0.087 Uiso 1 1 calc R U . . .
C47 C 0.3152(4) 0.7268(4) 0.67515(19) 0.0574(15) Uani 1 1 d . . . . .
H47A H 0.327123 0.666400 0.680767 0.086 Uiso 1 1 calc R U . . .
H47B H 0.289202 0.732989 0.647880 0.086 Uiso 1 1 calc R U . . .
H47C H 0.272610 0.748840 0.693783 0.086 Uiso 1 1 calc R U . . .
C48 C 0.5956(3) 0.5915(3) 0.77780(15) 0.0423(10) Uani 1 1 d . . . . .
H48 H 0.608692 0.562267 0.752412 0.051 Uiso 1 1 calc R U . . .
C49 C 0.6858(4) 0.6173(4) 0.7987(2) 0.0659(17) Uani 1 1 d . . . . .
H49A H 0.719095 0.653862 0.781093 0.099 Uiso 1 1 calc R U . . .
H49B H 0.721556 0.566061 0.805286 0.099 Uiso 1 1 calc R U . . .
H49C H 0.674753 0.648337 0.823162 0.099 Uiso 1 1 calc R U . . .
C50 C 0.5464(5) 0.5284(4) 0.8032(2) 0.0621(16) Uani 1 1 d . . . . .
H50A H 0.537431 0.553946 0.829259 0.093 Uiso 1 1 calc R U . . .
H50B H 0.582539 0.476414 0.806794 0.093 Uiso 1 1 calc R U . . .
H50C H 0.487513 0.514427 0.790038 0.093 Uiso 1 1 calc R U . . .
C51 C 0.6161(3) 0.8611(3) 0.64579(15) 0.0402(10) Uani 1 1 d . . . . .
C52 C 0.6317(4) 0.9361(4) 0.66630(17) 0.0491(12) Uani 1 1 d . . . . .
H52 H 0.665493 0.932625 0.691122 0.059 Uiso 1 1 calc R U . . .
C53 C 0.6026(4) 1.0164(3) 0.65389(18) 0.0514(13) Uani 1 1 d . . . . .
H53 H 0.618505 1.065873 0.668984 0.062 Uiso 1 1 calc R U . . .
C54 C 0.5489(4) 1.0219(4) 0.61836(19) 0.0571(14) Uani 1 1 d . . . . .
H54 H 0.526290 1.075584 0.609258 0.068 Uiso 1 1 calc R U . . .
C55 C 0.5290(4) 0.9497(4) 0.59675(16) 0.0488(12) Uani 1 1 d . . . . .
H55 H 0.492925 0.954171 0.572563 0.059 Uiso 1 1 calc R U . . .
C56 C 0.5604(3) 0.8692(3) 0.60936(14) 0.0402(10) Uani 1 1 d . . . . .
C57 C 0.5418(3) 0.7917(3) 0.58539(15) 0.0395(10) Uani 1 1 d . . . . .
C58 C 0.5875(3) 0.7157(3) 0.59742(14) 0.0352(9) Uani 1 1 d . . . . .
C59 C 0.5778(3) 0.6460(3) 0.57122(15) 0.0431(10) Uani 1 1 d . . . . .
H59 H 0.610247 0.595115 0.577566 0.052 Uiso 1 1 calc R U . . .
C60 C 0.5221(3) 0.6489(4) 0.53612(15) 0.0463(11) Uani 1 1 d . . . . .
H60 H 0.518832 0.601081 0.518792 0.056 Uiso 1 1 calc R U . . .
C61 C 0.4714(3) 0.7220(4) 0.52659(16) 0.0480(12) Uani 1 1 d . . . . .
H61 H 0.429541 0.722969 0.504083 0.058 Uiso 1 1 calc R U . . .
C62 C 0.4834(4) 0.7919(4) 0.55043(18) 0.0495(12) Uani 1 1 d . . . . .
H62 H 0.451432 0.842652 0.543341 0.059 Uiso 1 1 calc R U . . .
C63 C 0.8220(3) 0.8334(4) 0.72350(16) 0.0475(12) Uani 1 1 d . . . . .
H63A H 0.821157 0.877218 0.702348 0.057 Uiso 1 1 calc R U . . .
H63B H 0.867256 0.789372 0.717794 0.057 Uiso 1 1 calc R U . . .
C64 C 0.8430(4) 0.8729(4) 0.76382(16) 0.0489(12) Uani 1 1 d . . . . .
H64A H 0.887874 0.919414 0.762522 0.059 Uiso 1 1 calc R U . . .
H64B H 0.865644 0.829907 0.783480 0.059 Uiso 1 1 calc R U . . .
C65 C 0.7507(4) 0.9068(4) 0.77359(17) 0.0487(12) Uani 1 1 d . . . . .
H65A H 0.747228 0.915093 0.802584 0.058 Uiso 1 1 calc R U . . .
H65B H 0.737260 0.961535 0.759859 0.058 Uiso 1 1 calc R U . . .
C66 C 0.6864(4) 0.8374(4) 0.75833(16) 0.0490(12) Uani 1 1 d . . . . .
H66A H 0.674861 0.796324 0.779745 0.059 Uiso 1 1 calc R U . . .
H66B H 0.628071 0.862116 0.748155 0.059 Uiso 1 1 calc R U . . .
C67 C 0.2369(5) 0.7467(5) 0.5593(2) 0.0704(18) Uani 1 1 d . . . . .
H67A H 0.242771 0.737462 0.530481 0.084 Uiso 1 1 calc R U . . .
H67B H 0.280614 0.791089 0.568647 0.084 Uiso 1 1 calc R U . . .
C68 C 0.1418(5) 0.7730(5) 0.5672(3) 0.080(2) Uani 1 1 d . . . . .
H68A H 0.113309 0.804860 0.544371 0.096 Uiso 1 1 calc R U . . .
H68B H 0.140850 0.808713 0.591362 0.096 Uiso 1 1 calc R U . . .
C69 C 0.0943(4) 0.6887(5) 0.5729(2) 0.0646(16) Uani 1 1 d . . . . .
H69A H 0.044410 0.694929 0.590974 0.078 Uiso 1 1 calc R U . . .
H69B H 0.069800 0.665247 0.547184 0.078 Uiso 1 1 calc R U . . .
C70 C 0.1684(4) 0.6337(5) 0.5910(2) 0.0723(19) Uani 1 1 d . . . . .
H70A H 0.165553 0.631890 0.620238 0.087 Uiso 1 1 calc R U . . .
H70B H 0.162568 0.574838 0.580558 0.087 Uiso 1 1 calc R U . . .
C71 C 0.3089(5) 0.5087(5) 0.5150(2) 0.0713(18) Uani 1 1 d . . . . .
H71A H 0.364780 0.510552 0.500330 0.086 Uiso 1 1 calc R U . . .
H71B H 0.279743 0.565423 0.513296 0.086 Uiso 1 1 calc R U . . .
C72 C 0.2467(5) 0.4425(6) 0.4981(2) 0.078(2) Uani 1 1 d . . . . .
H72A H 0.258385 0.430550 0.470042 0.094 Uiso 1 1 calc R U . . .
H72B H 0.182790 0.460060 0.499676 0.094 Uiso 1 1 calc R U . . .
C73 C 0.2680(5) 0.3671(5) 0.5237(2) 0.0714(18) Uani 1 1 d . . . . .
H73A H 0.214606 0.329452 0.525027 0.086 Uiso 1 1 calc R U . . .
H73B H 0.318633 0.333920 0.513666 0.086 Uiso 1 1 calc R U . . .
C74 C 0.2935(5) 0.4044(5) 0.56327(18) 0.0651(16) Uani 1 1 d . . . . .
H74A H 0.239900 0.409437 0.579271 0.078 Uiso 1 1 calc R U . . .
H74B H 0.339155 0.368356 0.577886 0.078 Uiso 1 1 calc R U . . .
C75 C 0.6234(7) 0.8225(7) 0.4267(4) 0.111(3) Uani 1 1 d . . . . .
H75A H 0.622637 0.859797 0.403358 0.167 Uiso 1 1 calc R U . . .
H75B H 0.574947 0.780162 0.423119 0.167 Uiso 1 1 calc R U . . .
H75C H 0.681901 0.793290 0.429817 0.167 Uiso 1 1 calc R U . . .
C76 C 0.6095(6) 0.8740(7) 0.4626(3) 0.101(3) Uani 1 1 d . . . . .
H76A H 0.613430 0.835918 0.486042 0.121 Uiso 1 1 calc R U . . .
H76B H 0.547521 0.897910 0.460308 0.121 Uiso 1 1 calc R U . . .
C77 C 0.6749(5) 0.9457(6) 0.4698(3) 0.092(3) Uani 1 1 d . . . . .
H77A H 0.736431 0.921276 0.473850 0.110 Uiso 1 1 calc R U . . .
H77B H 0.673985 0.981383 0.445596 0.110 Uiso 1 1 calc R U . . .
C78 C 0.6586(6) 1.0020(7) 0.5044(3) 0.097(3) Uani 1 1 d . . . . .
H78A H 0.655568 0.965881 0.528363 0.117 Uiso 1 1 calc R U . . .
H78B H 0.598757 1.029448 0.499558 0.117 Uiso 1 1 calc R U . . .
C79 C 0.7277(7) 1.0703(7) 0.5130(3) 0.109(3) Uani 1 1 d . . . . .
H79A H 0.786989 1.042018 0.518145 0.131 Uiso 1 1 calc R U . . .
H79B H 0.731690 1.104617 0.488525 0.131 Uiso 1 1 calc R U . . .
C80 C 0.7151(9) 1.1302(8) 0.5463(4) 0.134(4) Uani 1 1 d . U . . .
H80A H 0.668716 1.172311 0.538215 0.201 Uiso 1 1 calc R U . . .
H80B H 0.772284 1.159501 0.553364 0.201 Uiso 1 1 calc R U . . .
H80C H 0.695999 1.098465 0.569419 0.201 Uiso 1 1 calc R U . . .
C81 C 0.246(2) 0.5844(15) 0.8022(7) 0.153(10) Uani 0.667(17) 1 d D . P B 1
H81A H 0.232225 0.542982 0.780852 0.230 Uiso 0.667(17) 1 calc R U P B 1
H81B H 0.285812 0.628725 0.792653 0.230 Uiso 0.667(17) 1 calc R U P B 1
H81C H 0.189509 0.610409 0.810017 0.230 Uiso 0.667(17) 1 calc R U P B 1
C82 C 0.2909(11) 0.5408(10) 0.8366(5) 0.108(4) Uani 0.667(17) 1 d D U P B 1
H82A H 0.336602 0.500809 0.827152 0.129 Uiso 0.667(17) 1 calc R U P B 1
H82B H 0.245576 0.507068 0.850261 0.129 Uiso 0.667(17) 1 calc R U P B 1
C83 C 0.3356(9) 0.6011(9) 0.8653(4) 0.098(4) Uani 0.667(17) 1 d D U P B 1
H83A H 0.289025 0.639759 0.875094 0.118 Uiso 0.667(17) 1 calc R U P B 1
H83B H 0.378535 0.636457 0.851012 0.118 Uiso 0.667(17) 1 calc R U P B 1
C84 C 0.3852(11) 0.5612(14) 0.9000(5) 0.112(5) Uani 0.667(17) 1 d D . P B 1
H84A H 0.431392 0.522313 0.890110 0.135 Uiso 0.667(17) 1 calc R U P B 1
H84B H 0.342077 0.526138 0.914278 0.135 Uiso 0.667(17) 1 calc R U P B 1
C85 C 0.4308(13) 0.6212(12) 0.9289(5) 0.137(6) Uani 0.667(17) 1 d D . P B 1
H85A H 0.477923 0.651882 0.914951 0.164 Uiso 0.667(17) 1 calc R U P B 1
H85B H 0.385534 0.663984 0.936124 0.164 Uiso 0.667(17) 1 calc R U P B 1
C86 C 0.474(2) 0.586(2) 0.9662(7) 0.182(12) Uani 0.667(17) 1 d D . P B 1
H86A H 0.534780 0.566345 0.961455 0.273 Uiso 0.667(17) 1 calc R U P B 1
H86B H 0.437585 0.538381 0.975206 0.273 Uiso 0.667(17) 1 calc R U P B 1
H86C H 0.476945 0.630729 0.986610 0.273 Uiso 0.667(17) 1 calc R U P B 1
C91 C 0.214(5) 0.580(4) 0.7951(13) 0.177(17) Uani 0.333(17) 1 d D U P B 2
H91A H 0.218330 0.520025 0.786931 0.266 Uiso 0.333(17) 1 calc R U P B 2
H91B H 0.254237 0.614560 0.779584 0.266 Uiso 0.333(17) 1 calc R U P B 2
H91C H 0.151763 0.599620 0.790460 0.266 Uiso 0.333(17) 1 calc R U P B 2
C92 C 0.242(3) 0.587(3) 0.8375(12) 0.178(17) Uani 0.333(17) 1 d D . P B 2
H92A H 0.186674 0.578259 0.852274 0.214 Uiso 0.333(17) 1 calc R U P B 2
H92B H 0.260134 0.647368 0.842165 0.214 Uiso 0.333(17) 1 calc R U P B 2
C93 C 0.314(3) 0.533(2) 0.8571(11) 0.127(11) Uani 0.333(17) 1 d D . P B 2
H93A H 0.286541 0.481719 0.868307 0.152 Uiso 0.333(17) 1 calc R U P B 2
H93B H 0.355891 0.514268 0.836951 0.152 Uiso 0.333(17) 1 calc R U P B 2
C94 C 0.366(3) 0.579(3) 0.8892(13) 0.137(13) Uani 0.333(17) 1 d D U P B 2
H94A H 0.408276 0.617787 0.876132 0.164 Uiso 0.333(17) 1 calc R U P B 2
H94B H 0.322514 0.616378 0.902212 0.164 Uiso 0.333(17) 1 calc R U P B 2
C95 C 0.419(3) 0.535(2) 0.9210(13) 0.160(16) Uani 0.333(17) 1 d D . P B 2
H95A H 0.456596 0.491338 0.908507 0.192 Uiso 0.333(17) 1 calc R U P B 2
H95B H 0.376364 0.504070 0.937361 0.192 Uiso 0.333(17) 1 calc R U P B 2
C96 C 0.480(5) 0.586(4) 0.9482(16) 0.166(17) Uani 0.333(17) 1 d D U P B 2
H96A H 0.510633 0.548380 0.967868 0.249 Uiso 0.333(17) 1 calc R U P B 2
H96B H 0.524464 0.615332 0.932933 0.249 Uiso 0.333(17) 1 calc R U P B 2
H96C H 0.443857 0.628123 0.961920 0.249 Uiso 0.333(17) 1 calc R U P B 2

loop_
_atom_site_aniso_label
_atom_site_aniso_U_11
_atom_site_aniso_U_22
_atom_site_aniso_U_33
_atom_site_aniso_U_23
_atom_site_aniso_U_13
_atom_site_aniso_U_12
U1 0.02812(8) 0.02967(8) 0.03080(8) -0.00222(5) 0.00136(5) -0.00039(5)
K1 0.0363(5) 0.0838(8) 0.0410(5) -0.0006(6) -0.0023(4) 0.0020(5)
O1 0.0489(18) 0.0418(17) 0.0333(16) -0.0074(14) -0.0002(14) -0.0039(14)
O2 0.044(2) 0.090(3) 0.061(3) 0.002(2) 0.0002(18) 0.002(2)
O3 0.086(3) 0.074(3) 0.060(3) 0.004(2) -0.023(2) -0.008(3)
N1 0.0260(16) 0.0318(18) 0.0376(18) -0.0015(15) 0.0020(14) 0.0011(14)
N2 0.0215(15) 0.0299(16) 0.0365(18) 0.0003(15) 0.0071(13) 0.0016(13)
N3 0.0323(17) 0.0332(18) 0.0334(18) 0.0006(15) 0.0124(14) -0.0009(14)
C1 0.0294(19) 0.034(2) 0.0295(19) 0.0004(17) 0.0013(16) 0.0001(17)
C2 0.029(2) 0.043(2) 0.037(2) -0.0036(19) 0.0055(17) -0.0003(18)
C3 0.033(2) 0.044(2) 0.033(2) -0.0004(19) 0.0044(17) 0.0046(19)
C4 0.033(2) 0.036(2) 0.037(2) -0.0053(19) 0.0034(17) 0.0019(18)
C5 0.034(2) 0.035(2) 0.031(2) -0.0002(18) 0.0032(17) -0.0004(18)
C6 0.032(2) 0.035(2) 0.0287(19) -0.0045(17) 0.0034(16) 0.0006(17)
C7 0.036(2) 0.035(2) 0.037(2) -0.0087(18) 0.0068(18) -0.0052(18)
C8 0.036(2) 0.036(2) 0.031(2) -0.0005(18) 0.0053(17) -0.0008(18)
C9 0.0259(18) 0.036(2) 0.0265(18) -0.0003(17) 0.0030(15) 0.0006(16)
C10 0.0272(19) 0.035(2) 0.0308(19) -0.0002(17) 0.0032(16) 0.0002(16)
C11 0.030(2) 0.043(2) 0.030(2) 0.0020(18) 0.0045(16) 0.0019(18)
C12 0.032(2) 0.039(2) 0.037(2) 0.0045(19) 0.0043(17) -0.0018(18)
C13 0.031(2) 0.035(2) 0.036(2) -0.0009(18) 0.0016(17) -0.0042(17)
C14 0.035(2) 0.056(3) 0.043(3) -0.011(2) 0.0085(19) 0.007(2)
C15 0.035(5) 0.087(8) 0.081(9) -0.031(7) 0.024(6) -0.004(5)
C16 0.062(7) 0.091(9) 0.056(6) 0.001(7) 0.009(6) 0.043(7)
C17 0.037(5) 0.069(8) 0.044(6) -0.014(5) 0.006(5) 0.008(6)
C18 0.066(8) 0.080(9) 0.074(10) 0.000(8) 0.039(8) 0.007(7)
C19 0.047(7) 0.115(13) 0.059(8) -0.020(9) -0.003(6) 0.027(8)
C20 0.055(7) 0.075(10) 0.079(11) -0.027(9) 0.030(8) 0.008(8)
C21 0.049(3) 0.035(2) 0.057(3) -0.009(2) 0.014(2) -0.004(2)
C22 0.041(2) 0.060(3) 0.038(2) -0.016(2) 0.006(2) -0.012(2)
C23 0.036(2) 0.046(3) 0.042(2) 0.003(2) 0.0100(19) -0.007(2)
C24 0.050(3) 0.082(4) 0.049(3) 0.015(3) 0.012(2) -0.014(3)
C25 0.051(3) 0.053(3) 0.082(4) -0.004(3) 0.024(3) -0.016(3)
C26 0.036(2) 0.059(3) 0.073(4) 0.014(3) 0.013(2) -0.004(2)
C27 0.031(2) 0.033(2) 0.036(2) -0.0039(17) 0.0049(17) -0.0024(17)
C28 0.035(2) 0.042(2) 0.033(2) -0.0038(19) 0.0005(17) 0.0006(19)
C29 0.036(2) 0.050(3) 0.039(2) -0.004(2) -0.0012(19) -0.001(2)
C30 0.034(2) 0.058(3) 0.047(3) -0.007(2) -0.001(2) -0.013(2)
C31 0.046(3) 0.042(2) 0.044(3) 0.000(2) 0.010(2) -0.009(2)
C32 0.041(2) 0.037(2) 0.039(2) 0.0010(19) 0.0047(19) -0.0030(19)
C33 0.039(2) 0.042(2) 0.044(3) 0.006(2) -0.004(2) 0.001(2)
C34 0.069(4) 0.064(4) 0.078(4) 0.013(4) 0.007(3) 0.020(3)
C35 0.095(5) 0.063(4) 0.044(3) 0.011(3) 0.016(3) 0.001(3)
C36 0.047(3) 0.045(3) 0.046(3) 0.006(2) 0.002(2) -0.002(2)
C37 0.079(4) 0.083(5) 0.038(3) -0.002(3) -0.012(3) 0.008(4)
C38 0.069(4) 0.051(3) 0.074(4) 0.017(3) 0.000(3) 0.003(3)
C39 0.0260(19) 0.035(2) 0.036(2) -0.0035(18) 0.0047(16) -0.0003(16)
C40 0.031(2) 0.040(2) 0.039(2) -0.003(2) 0.0028(18) 0.0002(18)
C41 0.039(2) 0.045(3) 0.048(3) -0.008(2) 0.002(2) 0.010(2)
C42 0.045(3) 0.055(3) 0.041(3) -0.015(2) 0.005(2) 0.011(2)
C43 0.039(2) 0.049(3) 0.036(2) -0.003(2) 0.0006(19) 0.004(2)
C44 0.036(2) 0.038(2) 0.037(2) 0.0012(19) 0.0036(18) -0.0002(18)
C45 0.041(2) 0.054(3) 0.038(2) -0.006(2) 0.000(2) 0.015(2)
C46 0.062(3) 0.057(3) 0.056(3) 0.011(3) 0.011(3) 0.022(3)
C47 0.040(3) 0.078(4) 0.053(3) -0.004(3) -0.011(2) 0.003(3)
C48 0.046(3) 0.043(2) 0.038(2) -0.001(2) 0.007(2) 0.010(2)
C49 0.056(3) 0.067(4) 0.074(4) 0.003(3) -0.003(3) 0.021(3)
C50 0.075(4) 0.050(3) 0.062(4) 0.018(3) 0.016(3) 0.010(3)
C51 0.042(2) 0.036(2) 0.043(2) -0.003(2) 0.0056(19) -0.001(2)
C52 0.047(3) 0.049(3) 0.050(3) -0.002(2) -0.007(2) 0.003(2)
C53 0.053(3) 0.041(3) 0.059(3) -0.004(2) -0.009(2) 0.001(2)
C54 0.069(4) 0.041(3) 0.059(3) 0.008(3) -0.012(3) 0.011(3)
C55 0.054(3) 0.047(3) 0.044(3) 0.001(2) -0.010(2) 0.005(2)
C56 0.042(2) 0.044(3) 0.034(2) 0.005(2) 0.0011(18) 0.007(2)
C57 0.034(2) 0.047(3) 0.038(2) 0.000(2) 0.0028(18) -0.0035(19)
C58 0.032(2) 0.039(2) 0.035(2) -0.0010(19) 0.0023(17) -0.0058(17)
C59 0.044(2) 0.047(3) 0.039(2) -0.005(2) 0.0027(19) 0.000(2)
C60 0.045(3) 0.056(3) 0.039(2) -0.008(2) 0.003(2) -0.004(2)
C61 0.037(2) 0.071(4) 0.036(2) -0.005(2) -0.0033(19) -0.006(2)
C62 0.050(3) 0.046(3) 0.051(3) 0.005(2) -0.010(2) 0.003(2)
C63 0.042(2) 0.053(3) 0.048(3) -0.008(2) 0.002(2) -0.003(2)
C64 0.049(3) 0.050(3) 0.047(3) -0.007(2) -0.004(2) -0.010(2)
C65 0.055(3) 0.044(3) 0.046(3) -0.012(2) 0.000(2) -0.003(2)
C66 0.049(3) 0.053(3) 0.046(3) -0.008(2) 0.010(2) -0.009(2)
C67 0.061(4) 0.090(5) 0.062(4) 0.007(4) 0.010(3) -0.003(4)
C68 0.063(4) 0.079(5) 0.100(6) 0.019(4) 0.019(4) 0.013(4)
C69 0.043(3) 0.080(4) 0.071(4) -0.003(4) 0.007(3) 0.007(3)
C70 0.045(3) 0.081(5) 0.090(5) 0.005(4) -0.004(3) -0.007(3)
C71 0.082(4) 0.070(4) 0.063(4) 0.004(3) 0.005(3) 0.001(4)
C72 0.085(5) 0.093(5) 0.055(4) 0.007(4) -0.005(3) -0.001(4)
C73 0.079(4) 0.079(5) 0.056(4) -0.005(4) 0.000(3) -0.011(4)
C74 0.069(4) 0.083(5) 0.043(3) 0.002(3) -0.001(3) 0.000(3)
C75 0.091(6) 0.097(7) 0.144(10) -0.010(7) -0.011(6) 0.007(6)
C76 0.076(5) 0.115(8) 0.113(7) 0.052(6) 0.015(5) 0.013(5)
C77 0.070(4) 0.106(7) 0.100(6) 0.044(6) 0.020(4) 0.015(4)
C78 0.092(6) 0.120(7) 0.080(5) 0.044(6) 0.011(4) 0.030(6)
C79 0.110(7) 0.109(8) 0.110(8) 0.033(7) 0.020(6) 0.000(6)
C80 0.190(11) 0.113(8) 0.102(7) 0.008(7) 0.025(8) 0.028(8)
C81 0.22(3) 0.079(10) 0.158(10) -0.035(8) -0.011(12) 0.009(12)
C82 0.107(7) 0.087(7) 0.132(7) -0.026(5) 0.040(5) -0.008(6)
C83 0.092(6) 0.082(6) 0.127(7) -0.018(5) 0.052(5) -0.017(5)
C84 0.085(7) 0.132(12) 0.126(7) -0.009(6) 0.052(5) -0.015(6)
C85 0.114(11) 0.145(15) 0.155(10) -0.018(10) 0.027(8) -0.020(10)
C86 0.152(19) 0.23(3) 0.167(13) 0.003(16) -0.003(13) -0.046(17)
C91 0.18(2) 0.18(3) 0.166(17) -0.002(16) -0.017(14) -0.003(18)
C92 0.22(3) 0.13(3) 0.177(19) -0.03(2) -0.037(18) 0.04(3)
C93 0.149(19) 0.096(19) 0.137(15) 0.011(12) 0.029(14) -0.004(12)
C94 0.137(15) 0.136(15) 0.140(14) 0.000(9) 0.024(9) 0.002(9)
C95 0.18(3) 0.14(2) 0.161(19) 0.001(14) 0.00(2) 0.008(15)
C96 0.18(2) 0.16(2) 0.16(2) 0.007(16) -0.006(15) -0.003(17)

_geom_special_details            
;
 All esds (except the esd in the dihedral angle between two l.s. planes)
 are estimated using the full covariance matrix.  The cell esds are taken
 into account individually in the estimation of esds in distances, angles
 and torsion angles; correlations between esds in cell parameters are only
 used when they are defined by crystal symmetry.  An approximate (isotropic)
 treatment of cell esds is used for estimating esds involving l.s. planes.
;
loop_
_geom_bond_atom_site_label_1
_geom_bond_atom_site_label_2
_geom_bond_distance
_geom_bond_site_symmetry_2
_geom_bond_publ_flag
U1 O1 2.584(3) . ?
U1 N1 2.342(3) . ?
U1 N2 2.322(4) . ?
U1 N3 2.333(3) . ?
U1 C51 2.520(5) . ?
U1 C58 2.491(5) . ?
K1 O2 2.698(4) . ?
K1 O3 2.644(5) . ?
K1 C8 3.437(5) . ?
K1 C9 3.187(4) . ?
K1 C10 3.054(4) . ?
K1 C11 3.203(4) . ?
K1 C12 3.439(5) . ?
K1 C13 3.507(5) . ?
K1 C58 3.349(4) . ?
K1 C59 3.024(5) . ?
K1 C60 3.190(5) . ?
O1 C63 1.468(6) . ?
O1 C66 1.467(6) . ?
O2 C67 1.401(9) . ?
O2 C70 1.438(8) . ?
O3 C71 1.436(8) . ?
O3 C74 1.414(8) . ?
N1 C1 1.385(5) . ?
N1 C27 1.415(6) . ?
N2 C6 1.400(5) . ?
N2 C9 1.388(5) . ?
N3 C10 1.392(6) . ?
N3 C39 1.418(5) . ?
C1 C2 1.403(6) . ?
C1 C6 1.412(6) . ?
C2 H2 0.9500 . ?
C2 C3 1.405(7) . ?
C3 C4 1.390(6) . ?
C3 C14 1.533(6) . ?
C4 H4 0.9500 . ?
C4 C5 1.406(6) . ?
C5 C6 1.394(6) . ?
C5 C7 1.538(6) . ?
C7 C8 1.544(6) . ?
C7 C21 1.545(7) . ?
C7 C22 1.541(7) . ?
C8 C9 1.379(6) . ?
C8 C13 1.411(6) . ?
C9 C10 1.432(5) . ?
C10 C11 1.393(6) . ?
C11 H11 0.9500 . ?
C11 C12 1.401(7) . ?
C12 C13 1.391(6) . ?
C12 C23 1.545(6) . ?
C13 H13 0.9500 . ?
C14 C15 1.483(13) . ?
C14 C16 1.582(14) . ?
C14 C17 1.515(13) . ?
C14 C18 1.602(16) . ?
C14 C19 1.476(15) . ?
C14 C20 1.500(18) . ?
C15 H15A 0.9800 . ?
C15 H15B 0.9800 . ?
C15 H15C 0.9800 . ?
C16 H16A 0.9800 . ?
C16 H16B 0.9800 . ?
C16 H16C 0.9800 . ?
C17 H17A 0.9800 . ?
C17 H17B 0.9800 . ?
C17 H17C 0.9800 . ?
C18 H18A 0.9800 . ?
C18 H18B 0.9800 . ?
C18 H18C 0.9800 . ?
C19 H19A 0.9800 . ?
C19 H19B 0.9800 . ?
C19 H19C 0.9800 . ?
C20 H20A 0.9800 . ?
C20 H20B 0.9800 . ?
C20 H20C 0.9800 . ?
C21 H21A 0.9800 . ?
C21 H21B 0.9800 . ?
C21 H21C 0.9800 . ?
C22 H22A 0.9800 . ?
C22 H22B 0.9800 . ?
C22 H22C 0.9800 . ?
C23 C24 1.533(7) . ?
C23 C25 1.529(8) . ?
C23 C26 1.518(7) . ?
C24 H24A 0.9800 . ?
C24 H24B 0.9800 . ?
C24 H24C 0.9800 . ?
C25 H25A 0.9800 . ?
C25 H25B 0.9800 . ?
C25 H25C 0.9800 . ?
C26 H26A 0.9800 . ?
C26 H26B 0.9800 . ?
C26 H26C 0.9800 . ?
C27 C28 1.414(7) . ?
C27 C32 1.413(6) . ?
C28 C29 1.408(7) . ?
C28 C33 1.527(7) . ?
C29 H29 0.9500 . ?
C29 C30 1.373(7) . ?
C30 H30 0.9500 . ?
C30 C31 1.389(8) . ?
C31 H31 0.9500 . ?
C31 C32 1.389(7) . ?
C32 C36 1.522(7) . ?
C33 H33 1.0000 . ?
C33 C34 1.518(8) . ?
C33 C35 1.522(8) . ?
C34 H34A 0.9800 . ?
C34 H34B 0.9800 . ?
C34 H34C 0.9800 . ?
C35 H35A 0.9800 . ?
C35 H35B 0.9800 . ?
C35 H35C 0.9800 . ?
C36 H36 1.0000 . ?
C36 C37 1.529(8) . ?
C36 C38 1.526(8) . ?
C37 H37A 0.9800 . ?
C37 H37B 0.9800 . ?
C37 H37C 0.9800 . ?
C38 H38A 0.9800 . ?
C38 H38B 0.9800 . ?
C38 H38C 0.9800 . ?
C39 C40 1.419(6) . ?
C39 C44 1.410(7) . ?
C40 C41 1.384(7) . ?
C40 C45 1.518(7) . ?
C41 H41 0.9500 . ?
C41 C42 1.383(8) . ?
C42 H42 0.9500 . ?
C42 C43 1.388(7) . ?
C43 H43 0.9500 . ?
C43 C44 1.393(7) . ?
C44 C48 1.522(7) . ?
C45 H45 1.0000 . ?
C45 C46 1.527(7) . ?
C45 C47 1.546(8) . ?
C46 H46A 0.9800 . ?
C46 H46B 0.9800 . ?
C46 H46C 0.9800 . ?
C47 H47A 0.9800 . ?
C47 H47B 0.9800 . ?
C47 H47C 0.9800 . ?
C48 H48 1.0000 . ?
C48 C49 1.527(8) . ?
C48 C50 1.524(7) . ?
C49 H49A 0.9800 . ?
C49 H49B 0.9800 . ?
C49 H49C 0.9800 . ?
C50 H50A 0.9800 . ?
C50 H50B 0.9800 . ?
C50 H50C 0.9800 . ?
C51 C52 1.379(7) . ?
C51 C56 1.443(7) . ?
C52 H52 0.9500 . ?
C52 C53 1.388(8) . ?
C53 H53 0.9500 . ?
C53 C54 1.400(8) . ?
C54 H54 0.9500 . ?
C54 C55 1.370(8) . ?
C55 H55 0.9500 . ?
C55 C56 1.403(7) . ?
C56 C57 1.476(7) . ?
C57 C58 1.419(7) . ?
C57 C62 1.419(7) . ?
C58 C59 1.407(7) . ?
C59 H59 0.9500 . ?
C59 C60 1.402(7) . ?
C60 H60 0.9500 . ?
C60 C61 1.399(8) . ?
C61 H61 0.9500 . ?
C61 C62 1.365(8) . ?
C62 H62 0.9500 . ?
C63 H63A 0.9900 . ?
C63 H63B 0.9900 . ?
C63 C64 1.509(7) . ?
C64 H64A 0.9900 . ?
C64 H64B 0.9900 . ?
C64 C65 1.522(8) . ?
C65 H65A 0.9900 . ?
C65 H65B 0.9900 . ?
C65 C66 1.517(7) . ?
C66 H66A 0.9900 . ?
C66 H66B 0.9900 . ?
C67 H67A 0.9900 . ?
C67 H67B 0.9900 . ?
C67 C68 1.507(9) . ?
C68 H68A 0.9900 . ?
C68 H68B 0.9900 . ?
C68 C69 1.515(10) . ?
C69 H69A 0.9900 . ?
C69 H69B 0.9900 . ?
C69 C70 1.498(9) . ?
C70 H70A 0.9900 . ?
C70 H70B 0.9900 . ?
C71 H71A 0.9900 . ?
C71 H71B 0.9900 . ?
C71 C72 1.480(11) . ?
C72 H72A 0.9900 . ?
C72 H72B 0.9900 . ?
C72 C73 1.488(11) . ?
C73 H73A 0.9900 . ?
C73 H73B 0.9900 . ?
C73 C74 1.483(9) . ?
C74 H74A 0.9900 . ?
C74 H74B 0.9900 . ?
C75 H75A 0.9800 . ?
C75 H75B 0.9800 . ?
C75 H75C 0.9800 . ?
C75 C76 1.481(14) . ?
C76 H76A 0.9900 . ?
C76 H76B 0.9900 . ?
C76 C77 1.495(13) . ?
C77 H77A 0.9900 . ?
C77 H77B 0.9900 . ?
C77 C78 1.493(13) . ?
C78 H78A 0.9900 . ?
C78 H78B 0.9900 . ?
C78 C79 1.499(14) . ?
C79 H79A 0.9900 . ?
C79 H79B 0.9900 . ?
C79 C80 1.486(15) . ?
C80 H80A 0.9800 . ?
C80 H80B 0.9800 . ?
C80 H80C 0.9800 . ?
C81 H81A 0.9800 . ?
C81 H81B 0.9800 . ?
C81 H81C 0.9800 . ?
C81 C82 1.472(15) . ?
C82 H82A 0.9900 . ?
C82 H82B 0.9900 . ?
C82 C83 1.480(13) . ?
C83 H83A 0.9900 . ?
C83 H83B 0.9900 . ?
C83 C84 1.483(14) . ?
C84 H84A 0.9900 . ?
C84 H84B 0.9900 . ?
C84 C85 1.486(15) . ?
C85 H85A 0.9900 . ?
C85 H85B 0.9900 . ?
C85 C86 1.480(16) . ?
C86 H86A 0.9800 . ?
C86 H86B 0.9800 . ?
C86 H86C 0.9800 . ?
C91 H91A 0.9800 . ?
C91 H91B 0.9800 . ?
C91 H91C 0.9800 . ?
C91 C92 1.468(17) . ?
C92 H92A 0.9900 . ?
C92 H92B 0.9900 . ?
C92 C93 1.493(17) . ?
C93 H93A 0.9900 . ?
C93 H93B 0.9900 . ?
C93 C94 1.479(17) . ?
C94 H94A 0.9900 . ?
C94 H94B 0.9900 . ?
C94 C95 1.470(17) . ?
C95 H95A 0.9900 . ?
C95 H95B 0.9900 . ?
C95 C96 1.479(17) . ?
C96 H96A 0.9800 . ?
C96 H96B 0.9800 . ?
C96 H96C 0.9800 . ?

loop_
_geom_angle_atom_site_label_1
_geom_angle_atom_site_label_2
_geom_angle_atom_site_label_3
_geom_angle
_geom_angle_site_symmetry_1
_geom_angle_site_symmetry_3
_geom_angle_publ_flag
N1 U1 O1 100.53(12) . . ?
N1 U1 C51 122.37(14) . . ?
N1 U1 C58 94.12(14) . . ?
N2 U1 O1 131.25(12) . . ?
N2 U1 N1 66.43(12) . . ?
N2 U1 N3 66.61(12) . . ?
N2 U1 C51 147.54(15) . . ?
N2 U1 C58 80.09(14) . . ?
N3 U1 O1 96.55(12) . . ?
N3 U1 N1 129.51(13) . . ?
N3 U1 C51 107.16(14) . . ?
N3 U1 C58 95.21(14) . . ?
C51 U1 O1 80.19(14) . . ?
C58 U1 O1 148.59(13) . . ?
C58 U1 C51 68.52(16) . . ?
O2 K1 C8 162.21(14) . . ?
O2 K1 C9 167.14(13) . . ?
O2 K1 C10 140.79(13) . . ?
O2 K1 C11 125.14(13) . . ?
O2 K1 C12 125.07(13) . . ?
O2 K1 C13 139.52(13) . . ?
O2 K1 C58 111.55(14) . . ?
O2 K1 C59 116.37(15) . . ?
O2 K1 C60 95.25(14) . . ?
O3 K1 O2 74.82(16) . . ?
O3 K1 C8 92.45(14) . . ?
O3 K1 C9 115.68(14) . . ?
O3 K1 C10 132.39(15) . . ?
O3 K1 C11 116.90(15) . . ?
O3 K1 C12 93.11(14) . . ?
O3 K1 C13 82.55(14) . . ?
O3 K1 C58 127.21(15) . . ?
O3 K1 C59 103.50(16) . . ?
O3 K1 C60 83.78(16) . . ?
C8 K1 C12 41.79(10) . . ?
C8 K1 C13 23.42(10) . . ?
C9 K1 C8 23.65(11) . . ?
C9 K1 C11 44.51(10) . . ?
C9 K1 C12 49.97(10) . . ?
C9 K1 C13 41.61(10) . . ?
C9 K1 C58 68.93(11) . . ?
C9 K1 C60 93.39(12) . . ?
C10 K1 C8 43.88(11) . . ?
C10 K1 C9 26.42(10) . . ?
C10 K1 C11 25.58(11) . . ?
C10 K1 C12 43.72(11) . . ?
C10 K1 C13 49.85(12) . . ?
C10 K1 C58 76.45(12) . . ?
C10 K1 C60 113.08(12) . . ?
C11 K1 C8 49.77(11) . . ?
C11 K1 C12 24.01(12) . . ?
C11 K1 C13 41.50(11) . . ?
C11 K1 C58 101.72(12) . . ?
C12 K1 C13 23.08(10) . . ?
C58 K1 C8 86.00(11) . . ?
C58 K1 C12 117.65(12) . . ?
C58 K1 C13 108.89(11) . . ?
C59 K1 C8 78.27(13) . . ?
C59 K1 C9 69.85(12) . . ?
C59 K1 C10 87.31(12) . . ?
C59 K1 C11 112.16(13) . . ?
C59 K1 C12 118.56(13) . . ?
C59 K1 C13 101.20(13) . . ?
C59 K1 C58 24.84(12) . . ?
C59 K1 C60 25.90(13) . . ?
C60 K1 C8 95.65(12) . . ?
C60 K1 C11 137.35(13) . . ?
C60 K1 C12 137.30(13) . . ?
C60 K1 C13 115.39(13) . . ?
C60 K1 C58 44.17(12) . . ?
C63 O1 U1 116.9(3) . . ?
C66 O1 U1 130.6(3) . . ?
C66 O1 C63 108.9(4) . . ?
C67 O2 K1 132.2(4) . . ?
C67 O2 C70 110.6(5) . . ?
C70 O2 K1 117.0(4) . . ?
C71 O3 K1 122.7(4) . . ?
C74 O3 K1 127.3(4) . . ?
C74 O3 C71 109.5(5) . . ?
C1 N1 U1 121.1(3) . . ?
C1 N1 C27 120.4(3) . . ?
C27 N1 U1 118.4(3) . . ?
C6 N2 U1 121.2(3) . . ?
C9 N2 U1 121.8(3) . . ?
C9 N2 C6 115.9(3) . . ?
C10 N3 U1 120.9(2) . . ?
C10 N3 C39 119.8(3) . . ?
C39 N3 U1 119.1(3) . . ?
N1 C1 C2 126.7(4) . . ?
N1 C1 C6 114.6(4) . . ?
C2 C1 C6 118.7(4) . . ?
C1 C2 H2 119.5 . . ?
C1 C2 C3 121.0(4) . . ?
C3 C2 H2 119.5 . . ?
C2 C3 C14 121.1(4) . . ?
C4 C3 C2 118.4(4) . . ?
C4 C3 C14 120.4(4) . . ?
C3 C4 H4 118.8 . . ?
C3 C4 C5 122.4(4) . . ?
C5 C4 H4 118.8 . . ?
C4 C5 C7 120.7(4) . . ?
C6 C5 C4 118.0(4) . . ?
C6 C5 C7 121.3(4) . . ?
N2 C6 C1 113.8(4) . . ?
C5 C6 N2 124.8(4) . . ?
C5 C6 C1 121.4(4) . . ?
C5 C7 C8 109.8(3) . . ?
C5 C7 C21 110.4(4) . . ?
C5 C7 C22 109.1(4) . . ?
C8 C7 C21 110.9(4) . . ?
C22 C7 C8 109.5(4) . . ?
C22 C7 C21 107.2(4) . . ?
C7 C8 K1 118.5(3) . . ?
C9 C8 K1 68.0(3) . . ?
C9 C8 C7 121.3(4) . . ?
C9 C8 C13 118.4(4) . . ?
C13 C8 K1 81.1(3) . . ?
C13 C8 C7 120.3(4) . . ?
N2 C9 K1 111.5(3) . . ?
N2 C9 C10 112.9(4) . . ?
C8 C9 K1 88.4(3) . . ?
C8 C9 N2 125.8(4) . . ?
C8 C9 C10 121.3(4) . . ?
C10 C9 K1 71.6(2) . . ?
N3 C10 K1 102.7(3) . . ?
N3 C10 C9 114.7(4) . . ?
N3 C10 C11 127.4(4) . . ?
C9 C10 K1 82.0(2) . . ?
C11 C10 K1 83.2(3) . . ?
C11 C10 C9 117.9(4) . . ?
K1 C11 H11 112.2 . . ?
C10 C11 K1 71.2(2) . . ?
C10 C11 H11 119.0 . . ?
C10 C11 C12 122.1(4) . . ?
C12 C11 K1 87.5(3) . . ?
C12 C11 H11 119.0 . . ?
C11 C12 K1 68.5(3) . . ?
C11 C12 C23 119.3(4) . . ?
C13 C12 K1 81.2(3) . . ?
C13 C12 C11 118.1(4) . . ?
C13 C12 C23 122.6(4) . . ?
C23 C12 K1 120.9(3) . . ?
K1 C13 H13 120.9 . . ?
C8 C13 K1 75.5(3) . . ?
C8 C13 H13 118.9 . . ?
C12 C13 K1 75.7(3) . . ?
C12 C13 C8 122.1(4) . . ?
C12 C13 H13 118.9 . . ?
C3 C14 C16 105.6(5) . . ?
C3 C14 C18 108.1(6) . . ?
C15 C14 C3 113.5(6) . . ?
C15 C14 C16 107.0(9) . . ?
C15 C14 C17 111.4(8) . . ?
C17 C14 C3 111.6(6) . . ?
C17 C14 C16 107.3(9) . . ?
C19 C14 C3 110.9(6) . . ?
C19 C14 C18 106.8(11) . . ?
C19 C14 C20 112.8(12) . . ?
C20 C14 C3 113.5(7) . . ?
C20 C14 C18 104.3(10) . . ?
C14 C15 H15A 109.5 . . ?
C14 C15 H15B 109.5 . . ?
C14 C15 H15C 109.5 . . ?
H15A C15 H15B 109.5 . . ?
H15A C15 H15C 109.5 . . ?
H15B C15 H15C 109.5 . . ?
C14 C16 H16A 109.5 . . ?
C14 C16 H16B 109.5 . . ?
C14 C16 H16C 109.5 . . ?
H16A C16 H16B 109.5 . . ?
H16A C16 H16C 109.5 . . ?
H16B C16 H16C 109.5 . . ?
C14 C17 H17A 109.5 . . ?
C14 C17 H17B 109.5 . . ?
C14 C17 H17C 109.5 . . ?
H17A C17 H17B 109.5 . . ?
H17A C17 H17C 109.5 . . ?
H17B C17 H17C 109.5 . . ?
C14 C18 H18A 109.5 . . ?
C14 C18 H18B 109.5 . . ?
C14 C18 H18C 109.5 . . ?
H18A C18 H18B 109.5 . . ?
H18A C18 H18C 109.5 . . ?
H18B C18 H18C 109.5 . . ?
C14 C19 H19A 109.5 . . ?
C14 C19 H19B 109.5 . . ?
C14 C19 H19C 109.5 . . ?
H19A C19 H19B 109.5 . . ?
H19A C19 H19C 109.5 . . ?
H19B C19 H19C 109.5 . . ?
C14 C20 H20A 109.5 . . ?
C14 C20 H20B 109.5 . . ?
C14 C20 H20C 109.5 . . ?
H20A C20 H20B 109.5 . . ?
H20A C20 H20C 109.5 . . ?
H20B C20 H20C 109.5 . . ?
C7 C21 H21A 109.5 . . ?
C7 C21 H21B 109.5 . . ?
C7 C21 H21C 109.5 . . ?
H21A C21 H21B 109.5 . . ?
H21A C21 H21C 109.5 . . ?
H21B C21 H21C 109.5 . . ?
C7 C22 H22A 109.5 . . ?
C7 C22 H22B 109.5 . . ?
C7 C22 H22C 109.5 . . ?
H22A C22 H22B 109.5 . . ?
H22A C22 H22C 109.5 . . ?
H22B C22 H22C 109.5 . . ?
C24 C23 C12 108.2(4) . . ?
C25 C23 C12 112.5(4) . . ?
C25 C23 C24 108.2(5) . . ?
C26 C23 C12 109.6(4) . . ?
C26 C23 C24 110.1(5) . . ?
C26 C23 C25 108.2(5) . . ?
C23 C24 H24A 109.5 . . ?
C23 C24 H24B 109.5 . . ?
C23 C24 H24C 109.5 . . ?
H24A C24 H24B 109.5 . . ?
H24A C24 H24C 109.5 . . ?
H24B C24 H24C 109.5 . . ?
C23 C25 H25A 109.5 . . ?
C23 C25 H25B 109.5 . . ?
C23 C25 H25C 109.5 . . ?
H25A C25 H25B 109.5 . . ?
H25A C25 H25C 109.5 . . ?
H25B C25 H25C 109.5 . . ?
C23 C26 H26A 109.5 . . ?
C23 C26 H26B 109.5 . . ?
C23 C26 H26C 109.5 . . ?
H26A C26 H26B 109.5 . . ?
H26A C26 H26C 109.5 . . ?
H26B C26 H26C 109.5 . . ?
C28 C27 N1 120.5(4) . . ?
C32 C27 N1 119.6(4) . . ?
C32 C27 C28 119.7(4) . . ?
C27 C28 C33 122.0(4) . . ?
C29 C28 C27 119.0(5) . . ?
C29 C28 C33 118.9(4) . . ?
C28 C29 H29 119.5 . . ?
C30 C29 C28 121.1(5) . . ?
C30 C29 H29 119.5 . . ?
C29 C30 H30 120.2 . . ?
C29 C30 C31 119.7(5) . . ?
C31 C30 H30 120.2 . . ?
C30 C31 H31 119.3 . . ?
C30 C31 C32 121.5(5) . . ?
C32 C31 H31 119.3 . . ?
C27 C32 C36 120.8(4) . . ?
C31 C32 C27 119.1(5) . . ?
C31 C32 C36 120.1(5) . . ?
C28 C33 H33 107.5 . . ?
C34 C33 C28 112.3(4) . . ?
C34 C33 H33 107.5 . . ?
C34 C33 C35 110.8(5) . . ?
C35 C33 C28 111.0(4) . . ?
C35 C33 H33 107.5 . . ?
C33 C34 H34A 109.5 . . ?
C33 C34 H34B 109.5 . . ?
C33 C34 H34C 109.5 . . ?
H34A C34 H34B 109.5 . . ?
H34A C34 H34C 109.5 . . ?
H34B C34 H34C 109.5 . . ?
C33 C35 H35A 109.5 . . ?
C33 C35 H35B 109.5 . . ?
C33 C35 H35C 109.5 . . ?
H35A C35 H35B 109.5 . . ?
H35A C35 H35C 109.5 . . ?
H35B C35 H35C 109.5 . . ?
C32 C36 H36 106.9 . . ?
C32 C36 C37 109.8(5) . . ?
C32 C36 C38 114.5(5) . . ?
C37 C36 H36 106.9 . . ?
C38 C36 H36 106.9 . . ?
C38 C36 C37 111.4(5) . . ?
C36 C37 H37A 109.5 . . ?
C36 C37 H37B 109.5 . . ?
C36 C37 H37C 109.5 . . ?
H37A C37 H37B 109.5 . . ?
H37A C37 H37C 109.5 . . ?
H37B C37 H37C 109.5 . . ?
C36 C38 H38A 109.5 . . ?
C36 C38 H38B 109.5 . . ?
C36 C38 H38C 109.5 . . ?
H38A C38 H38B 109.5 . . ?
H38A C38 H38C 109.5 . . ?
H38B C38 H38C 109.5 . . ?
N3 C39 C40 121.2(4) . . ?
C44 C39 N3 120.2(4) . . ?
C44 C39 C40 118.5(4) . . ?
C39 C40 C45 121.7(4) . . ?
C41 C40 C39 119.6(5) . . ?
C41 C40 C45 118.5(4) . . ?
C40 C41 H41 119.2 . . ?
C42 C41 C40 121.6(5) . . ?
C42 C41 H41 119.2 . . ?
C41 C42 H42 120.5 . . ?
C41 C42 C43 119.1(5) . . ?
C43 C42 H42 120.5 . . ?
C42 C43 H43 119.5 . . ?
C42 C43 C44 121.1(5) . . ?
C44 C43 H43 119.5 . . ?
C39 C44 C48 122.3(4) . . ?
C43 C44 C39 119.9(4) . . ?
C43 C44 C48 117.8(4) . . ?
C40 C45 H45 108.0 . . ?
C40 C45 C46 114.7(5) . . ?
C40 C45 C47 107.7(5) . . ?
C46 C45 H45 108.0 . . ?
C46 C45 C47 110.3(5) . . ?
C47 C45 H45 108.0 . . ?
C45 C46 H46A 109.5 . . ?
C45 C46 H46B 109.5 . . ?
C45 C46 H46C 109.5 . . ?
H46A C46 H46B 109.5 . . ?
H46A C46 H46C 109.5 . . ?
H46B C46 H46C 109.5 . . ?
C45 C47 H47A 109.5 . . ?
C45 C47 H47B 109.5 . . ?
C45 C47 H47C 109.5 . . ?
H47A C47 H47B 109.5 . . ?
H47A C47 H47C 109.5 . . ?
H47B C47 H47C 109.5 . . ?
C44 C48 H48 107.9 . . ?
C44 C48 C49 112.2(5) . . ?
C44 C48 C50 110.6(4) . . ?
C49 C48 H48 107.9 . . ?
C50 C48 H48 107.9 . . ?
C50 C48 C49 110.3(5) . . ?
C48 C49 H49A 109.5 . . ?
C48 C49 H49B 109.5 . . ?
C48 C49 H49C 109.5 . . ?
H49A C49 H49B 109.5 . . ?
H49A C49 H49C 109.5 . . ?
H49B C49 H49C 109.5 . . ?
C48 C50 H50A 109.5 . . ?
C48 C50 H50B 109.5 . . ?
C48 C50 H50C 109.5 . . ?
H50A C50 H50B 109.5 . . ?
H50A C50 H50C 109.5 . . ?
H50B C50 H50C 109.5 . . ?
C52 C51 U1 128.7(4) . . ?
C52 C51 C56 114.9(5) . . ?
C56 C51 U1 116.4(3) . . ?
C51 C52 H52 117.1 . . ?
C51 C52 C53 125.8(5) . . ?
C53 C52 H52 117.1 . . ?
C52 C53 H53 121.2 . . ?
C52 C53 C54 117.7(5) . . ?
C54 C53 H53 121.2 . . ?
C53 C54 H54 120.1 . . ?
C55 C54 C53 119.8(5) . . ?
C55 C54 H54 120.1 . . ?
C54 C55 H55 119.1 . . ?
C54 C55 C56 121.8(5) . . ?
C56 C55 H55 119.1 . . ?
C51 C56 C57 118.1(4) . . ?
C55 C56 C51 120.0(5) . . ?
C55 C56 C57 121.9(5) . . ?
C58 C57 C56 117.8(4) . . ?
C58 C57 C62 119.7(5) . . ?
C62 C57 C56 122.5(5) . . ?
U1 C58 K1 103.11(14) . . ?
C57 C58 U1 117.9(3) . . ?
C57 C58 K1 98.2(3) . . ?
C59 C58 U1 125.5(4) . . ?
C59 C58 K1 64.5(3) . . ?
C59 C58 C57 116.4(5) . . ?
K1 C59 H59 95.9 . . ?
C58 C59 K1 90.6(3) . . ?
C58 C59 H59 118.7 . . ?
C60 C59 K1 83.7(3) . . ?
C60 C59 C58 122.5(5) . . ?
C60 C59 H59 118.7 . . ?
K1 C60 H60 104.0 . . ?
C59 C60 K1 70.4(3) . . ?
C59 C60 H60 120.0 . . ?
C61 C60 K1 95.3(3) . . ?
C61 C60 C59 120.1(5) . . ?
C61 C60 H60 120.0 . . ?
C60 C61 H61 120.8 . . ?
C62 C61 C60 118.3(5) . . ?
C62 C61 H61 120.8 . . ?
C57 C62 H62 118.7 . . ?
C61 C62 C57 122.6(5) . . ?
C61 C62 H62 118.7 . . ?
O1 C63 H63A 110.9 . . ?
O1 C63 H63B 110.9 . . ?
O1 C63 C64 104.5(4) . . ?
H63A C63 H63B 108.9 . . ?
C64 C63 H63A 110.9 . . ?
C64 C63 H63B 110.9 . . ?
C63 C64 H64A 111.5 . . ?
C63 C64 H64B 111.5 . . ?
C63 C64 C65 101.5(4) . . ?
H64A C64 H64B 109.3 . . ?
C65 C64 H64A 111.5 . . ?
C65 C64 H64B 111.5 . . ?
C64 C65 H65A 111.1 . . ?
C64 C65 H65B 111.1 . . ?
H65A C65 H65B 109.1 . . ?
C66 C65 C64 103.2(4) . . ?
C66 C65 H65A 111.1 . . ?
C66 C65 H65B 111.1 . . ?
O1 C66 C65 105.4(4) . . ?
O1 C66 H66A 110.7 . . ?
O1 C66 H66B 110.7 . . ?
C65 C66 H66A 110.7 . . ?
C65 C66 H66B 110.7 . . ?
H66A C66 H66B 108.8 . . ?
O2 C67 H67A 110.6 . . ?
O2 C67 H67B 110.6 . . ?
O2 C67 C68 105.6(6) . . ?
H67A C67 H67B 108.7 . . ?
C68 C67 H67A 110.6 . . ?
C68 C67 H67B 110.6 . . ?
C67 C68 H68A 111.1 . . ?
C67 C68 H68B 111.1 . . ?
C67 C68 C69 103.3(6) . . ?
H68A C68 H68B 109.1 . . ?
C69 C68 H68A 111.1 . . ?
C69 C68 H68B 111.1 . . ?
C68 C69 H69A 111.2 . . ?
C68 C69 H69B 111.2 . . ?
H69A C69 H69B 109.1 . . ?
C70 C69 C68 102.7(6) . . ?
C70 C69 H69A 111.2 . . ?
C70 C69 H69B 111.2 . . ?
O2 C70 C69 106.9(6) . . ?
O2 C70 H70A 110.3 . . ?
O2 C70 H70B 110.3 . . ?
C69 C70 H70A 110.3 . . ?
C69 C70 H70B 110.3 . . ?
H70A C70 H70B 108.6 . . ?
O3 C71 H71A 110.4 . . ?
O3 C71 H71B 110.4 . . ?
O3 C71 C72 106.6(6) . . ?
H71A C71 H71B 108.6 . . ?
C72 C71 H71A 110.4 . . ?
C72 C71 H71B 110.4 . . ?
C71 C72 H72A 111.1 . . ?
C71 C72 H72B 111.1 . . ?
C71 C72 C73 103.2(6) . . ?
H72A C72 H72B 109.1 . . ?
C73 C72 H72A 111.1 . . ?
C73 C72 H72B 111.1 . . ?
C72 C73 H73A 111.0 . . ?
C72 C73 H73B 111.0 . . ?
H73A C73 H73B 109.0 . . ?
C74 C73 C72 103.9(6) . . ?
C74 C73 H73A 111.0 . . ?
C74 C73 H73B 111.0 . . ?
O3 C74 C73 106.1(6) . . ?
O3 C74 H74A 110.5 . . ?
O3 C74 H74B 110.5 . . ?
C73 C74 H74A 110.5 . . ?
C73 C74 H74B 110.5 . . ?
H74A C74 H74B 108.7 . . ?
H75A C75 H75B 109.5 . . ?
H75A C75 H75C 109.5 . . ?
H75B C75 H75C 109.5 . . ?
C76 C75 H75A 109.5 . . ?
C76 C75 H75B 109.5 . . ?
C76 C75 H75C 109.5 . . ?
C75 C76 H76A 108.5 . . ?
C75 C76 H76B 108.5 . . ?
C75 C76 C77 115.1(8) . . ?
H76A C76 H76B 107.5 . . ?
C77 C76 H76A 108.5 . . ?
C77 C76 H76B 108.5 . . ?
C76 C77 H77A 108.3 . . ?
C76 C77 H77B 108.3 . . ?
H77A C77 H77B 107.4 . . ?
C78 C77 C76 116.0(8) . . ?
C78 C77 H77A 108.3 . . ?
C78 C77 H77B 108.3 . . ?
C77 C78 H78A 108.4 . . ?
C77 C78 H78B 108.4 . . ?
C77 C78 C79 115.7(8) . . ?
H78A C78 H78B 107.4 . . ?
C79 C78 H78A 108.4 . . ?
C79 C78 H78B 108.4 . . ?
C78 C79 H79A 107.6 . . ?
C78 C79 H79B 107.6 . . ?
H79A C79 H79B 107.0 . . ?
C80 C79 C78 118.9(10) . . ?
C80 C79 H79A 107.6 . . ?
C80 C79 H79B 107.6 . . ?
C79 C80 H80A 109.5 . . ?
C79 C80 H80B 109.5 . . ?
C79 C80 H80C 109.5 . . ?
H80A C80 H80B 109.5 . . ?
H80A C80 H80C 109.5 . . ?
H80B C80 H80C 109.5 . . ?
H81A C81 H81B 109.5 . . ?
H81A C81 H81C 109.5 . . ?
H81B C81 H81C 109.5 . . ?
C82 C81 H81A 109.5 . . ?
C82 C81 H81B 109.5 . . ?
C82 C81 H81C 109.5 . . ?
C81 C82 H82A 109.1 . . ?
C81 C82 H82B 109.1 . . ?
C81 C82 C83 112.4(15) . . ?
H82A C82 H82B 107.9 . . ?
C83 C82 H82A 109.1 . . ?
C83 C82 H82B 109.1 . . ?
C82 C83 H83A 108.5 . . ?
C82 C83 H83B 108.5 . . ?
C82 C83 C84 115.2(14) . . ?
H83A C83 H83B 107.5 . . ?
C84 C83 H83A 108.5 . . ?
C84 C83 H83B 108.5 . . ?
C83 C84 H84A 108.4 . . ?
C83 C84 H84B 108.4 . . ?
C83 C84 C85 115.7(17) . . ?
H84A C84 H84B 107.4 . . ?
C85 C84 H84A 108.4 . . ?
C85 C84 H84B 108.4 . . ?
C84 C85 H85A 107.7 . . ?
C84 C85 H85B 107.7 . . ?
H85A C85 H85B 107.1 . . ?
C86 C85 C84 118(2) . . ?
C86 C85 H85A 107.7 . . ?
C86 C85 H85B 107.7 . . ?
C85 C86 H86A 109.5 . . ?
C85 C86 H86B 109.5 . . ?
C85 C86 H86C 109.5 . . ?
H86A C86 H86B 109.5 . . ?
H86A C86 H86C 109.5 . . ?
H86B C86 H86C 109.5 . . ?
H91A C91 H91B 109.5 . . ?
H91A C91 H91C 109.5 . . ?
H91B C91 H91C 109.5 . . ?
C92 C91 H91A 109.5 . . ?
C92 C91 H91B 109.5 . . ?
C92 C91 H91C 109.5 . . ?
C91 C92 H92A 106.8 . . ?
C91 C92 H92B 106.8 . . ?
C91 C92 C93 122(3) . . ?
H92A C92 H92B 106.6 . . ?
C93 C92 H92A 106.8 . . ?
C93 C92 H92B 106.8 . . ?
C92 C93 H93A 109.3 . . ?
C92 C93 H93B 109.3 . . ?
H93A C93 H93B 107.9 . . ?
C94 C93 C92 112(2) . . ?
C94 C93 H93A 109.3 . . ?
C94 C93 H93B 109.3 . . ?
C93 C94 H94A 106.8 . . ?
C93 C94 H94B 106.8 . . ?
H94A C94 H94B 106.6 . . ?
C95 C94 C93 122(3) . . ?
C95 C94 H94A 106.8 . . ?
C95 C94 H94B 106.8 . . ?
C94 C95 H95A 107.8 . . ?
C94 C95 H95B 107.8 . . ?
C94 C95 C96 118(3) . . ?
H95A C95 H95B 107.1 . . ?
C96 C95 H95A 107.8 . . ?
C96 C95 H95B 107.8 . . ?
C95 C96 H96A 109.5 . . ?
C95 C96 H96B 109.5 . . ?
C95 C96 H96C 109.5 . . ?
H96A C96 H96B 109.5 . . ?
H96A C96 H96C 109.5 . . ?
H96B C96 H96C 109.5 . . ?

loop_
_geom_torsion_atom_site_label_1
_geom_torsion_atom_site_label_2
_geom_torsion_atom_site_label_3
_geom_torsion_atom_site_label_4
_geom_torsion
_geom_torsion_site_symmetry_1
_geom_torsion_site_symmetry_2
_geom_torsion_site_symmetry_3
_geom_torsion_site_symmetry_4
_geom_torsion_publ_flag
U1 O1 C63 C64 -177.4(3) . . . . ?
U1 O1 C66 C65 -153.9(3) . . . . ?
U1 N1 C1 C2 170.7(4) . . . . ?
U1 N1 C1 C6 -9.7(5) . . . . ?
U1 N1 C27 C28 108.8(4) . . . . ?
U1 N1 C27 C32 -65.3(5) . . . . ?
U1 N2 C6 C1 16.1(5) . . . . ?
U1 N2 C6 C5 -164.8(3) . . . . ?
U1 N2 C9 K1 60.5(3) . . . . ?
U1 N2 C9 C8 164.7(3) . . . . ?
U1 N2 C9 C10 -17.9(5) . . . . ?
U1 N3 C10 K1 -78.8(3) . . . . ?
U1 N3 C10 C9 8.1(5) . . . . ?
U1 N3 C10 C11 -169.9(4) . . . . ?
U1 N3 C39 C40 78.1(5) . . . . ?
U1 N3 C39 C44 -98.8(4) . . . . ?
U1 C51 C52 C53 179.2(4) . . . . ?
U1 C51 C56 C55 179.8(4) . . . . ?
U1 C51 C56 C57 -3.1(5) . . . . ?
U1 C58 C59 K1 88.2(3) . . . . ?
U1 C58 C59 C60 171.1(4) . . . . ?
K1 O2 C67 C68 -157.1(5) . . . . ?
K1 O2 C70 C69 178.8(4) . . . . ?
K1 O3 C71 C72 -165.3(5) . . . . ?
K1 O3 C74 C73 -174.3(4) . . . . ?
K1 C8 C9 N2 -115.5(4) . . . . ?
K1 C8 C9 C10 67.2(4) . . . . ?
K1 C8 C13 C12 -62.4(4) . . . . ?
K1 C9 C10 N3 -100.3(4) . . . . ?
K1 C9 C10 C11 77.9(4) . . . . ?
K1 C10 C11 C12 74.5(4) . . . . ?
K1 C11 C12 C13 66.7(4) . . . . ?
K1 C11 C12 C23 -114.3(4) . . . . ?
K1 C12 C13 C8 62.3(4) . . . . ?
K1 C12 C23 C24 -142.7(4) . . . . ?
K1 C12 C23 C25 97.9(5) . . . . ?
K1 C12 C23 C26 -22.6(6) . . . . ?
K1 C58 C59 C60 82.9(5) . . . . ?
K1 C59 C60 C61 84.7(5) . . . . ?
K1 C60 C61 C62 75.8(5) . . . . ?
O1 C63 C64 C65 -37.6(5) . . . . ?
O2 C67 C68 C69 -30.7(9) . . . . ?
O3 C71 C72 C73 -25.0(8) . . . . ?
N1 C1 C2 C3 -180.0(4) . . . . ?
N1 C1 C6 N2 -3.8(6) . . . . ?
N1 C1 C6 C5 177.0(4) . . . . ?
N1 C27 C28 C29 -174.8(4) . . . . ?
N1 C27 C28 C33 1.6(6) . . . . ?
N1 C27 C32 C31 172.9(4) . . . . ?
N1 C27 C32 C36 -8.5(7) . . . . ?
N2 C9 C10 K1 106.2(3) . . . . ?
N2 C9 C10 N3 5.8(6) . . . . ?
N2 C9 C10 C11 -176.0(4) . . . . ?
N3 C10 C11 K1 100.8(5) . . . . ?
N3 C10 C11 C12 175.3(4) . . . . ?
N3 C39 C40 C41 -172.0(4) . . . . ?
N3 C39 C40 C45 12.7(7) . . . . ?
N3 C39 C44 C43 172.9(4) . . . . ?
N3 C39 C44 C48 -8.3(7) . . . . ?
C1 N1 C27 C28 -67.1(6) . . . . ?
C1 N1 C27 C32 118.8(5) . . . . ?
C1 C2 C3 C4 2.2(7) . . . . ?
C1 C2 C3 C14 -174.9(4) . . . . ?
C2 C1 C6 N2 175.8(4) . . . . ?
C2 C1 C6 C5 -3.3(7) . . . . ?
C2 C3 C4 C5 -2.0(7) . . . . ?
C2 C3 C14 C15 -7.0(10) . . . . ?
C2 C3 C14 C16 109.9(9) . . . . ?
C2 C3 C14 C17 -133.8(8) . . . . ?
C2 C3 C14 C18 -52.1(10) . . . . ?
C2 C3 C14 C19 64.6(12) . . . . ?
C2 C3 C14 C20 -167.2(11) . . . . ?
C3 C4 C5 C6 -0.7(7) . . . . ?
C3 C4 C5 C7 178.9(4) . . . . ?
C4 C3 C14 C15 176.0(8) . . . . ?
C4 C3 C14 C16 -67.1(9) . . . . ?
C4 C3 C14 C17 49.1(9) . . . . ?
C4 C3 C14 C18 130.9(9) . . . . ?
C4 C3 C14 C19 -112.4(11) . . . . ?
C4 C3 C14 C20 15.8(12) . . . . ?
C4 C5 C6 N2 -175.6(4) . . . . ?
C4 C5 C6 C1 3.4(7) . . . . ?
C4 C5 C7 C8 168.8(4) . . . . ?
C4 C5 C7 C21 46.3(6) . . . . ?
C4 C5 C7 C22 -71.2(6) . . . . ?
C5 C7 C8 K1 91.7(4) . . . . ?
C5 C7 C8 C9 11.5(6) . . . . ?
C5 C7 C8 C13 -171.8(4) . . . . ?
C6 N2 C9 K1 -107.8(3) . . . . ?
C6 N2 C9 C8 -3.6(6) . . . . ?
C6 N2 C9 C10 173.8(4) . . . . ?
C6 C1 C2 C3 0.4(7) . . . . ?
C6 C5 C7 C8 -11.5(6) . . . . ?
C6 C5 C7 C21 -134.0(5) . . . . ?
C6 C5 C7 C22 108.5(5) . . . . ?
C7 C5 C6 N2 4.7(7) . . . . ?
C7 C5 C6 C1 -176.3(4) . . . . ?
C7 C8 C9 K1 110.9(4) . . . . ?
C7 C8 C9 N2 -4.6(7) . . . . ?
C7 C8 C9 C10 178.2(4) . . . . ?
C7 C8 C13 K1 -117.9(4) . . . . ?
C7 C8 C13 C12 179.7(4) . . . . ?
C8 C9 C10 K1 -76.3(4) . . . . ?
C8 C9 C10 N3 -176.6(4) . . . . ?
C8 C9 C10 C11 1.6(6) . . . . ?
C9 N2 C6 C1 -175.5(4) . . . . ?
C9 N2 C6 C5 3.6(6) . . . . ?
C9 C8 C13 K1 58.9(4) . . . . ?
C9 C8 C13 C12 -3.5(7) . . . . ?
C9 C10 C11 K1 -77.1(4) . . . . ?
C9 C10 C11 C12 -2.7(7) . . . . ?
C10 N3 C39 C40 -107.4(5) . . . . ?
C10 N3 C39 C44 75.7(5) . . . . ?
C10 C11 C12 K1 -66.0(4) . . . . ?
C10 C11 C12 C13 0.7(7) . . . . ?
C10 C11 C12 C23 179.7(4) . . . . ?
C11 C12 C13 K1 -59.8(4) . . . . ?
C11 C12 C13 C8 2.4(7) . . . . ?
C11 C12 C23 C24 -61.5(6) . . . . ?
C11 C12 C23 C25 179.0(5) . . . . ?
C11 C12 C23 C26 58.6(6) . . . . ?
C13 C8 C9 K1 -65.9(4) . . . . ?
C13 C8 C9 N2 178.6(4) . . . . ?
C13 C8 C9 C10 1.4(7) . . . . ?
C13 C12 C23 C24 117.5(5) . . . . ?
C13 C12 C23 C25 -2.0(7) . . . . ?
C13 C12 C23 C26 -122.5(5) . . . . ?
C14 C3 C4 C5 175.1(4) . . . . ?
C21 C7 C8 K1 -146.1(3) . . . . ?
C21 C7 C8 C9 133.7(5) . . . . ?
C21 C7 C8 C13 -49.6(6) . . . . ?
C22 C7 C8 K1 -28.0(5) . . . . ?
C22 C7 C8 C9 -108.2(5) . . . . ?
C22 C7 C8 C13 68.5(6) . . . . ?
C23 C12 C13 K1 121.2(4) . . . . ?
C23 C12 C13 C8 -176.6(4) . . . . ?
C27 N1 C1 C2 -13.5(7) . . . . ?
C27 N1 C1 C6 166.1(4) . . . . ?
C27 C28 C29 C30 2.6(7) . . . . ?
C27 C28 C33 C34 130.6(5) . . . . ?
C27 C28 C33 C35 -104.8(6) . . . . ?
C27 C32 C36 C37 -79.7(6) . . . . ?
C27 C32 C36 C38 154.2(5) . . . . ?
C28 C27 C32 C31 -1.3(7) . . . . ?
C28 C27 C32 C36 177.4(4) . . . . ?
C28 C29 C30 C31 -2.3(8) . . . . ?
C29 C28 C33 C34 -53.0(7) . . . . ?
C29 C28 C33 C35 71.6(6) . . . . ?
C29 C30 C31 C32 0.2(8) . . . . ?
C30 C31 C32 C27 1.6(7) . . . . ?
C30 C31 C32 C36 -177.1(5) . . . . ?
C31 C32 C36 C37 99.0(6) . . . . ?
C31 C32 C36 C38 -27.2(7) . . . . ?
C32 C27 C28 C29 -0.8(6) . . . . ?
C32 C27 C28 C33 175.7(4) . . . . ?
C33 C28 C29 C30 -174.0(5) . . . . ?
C39 N3 C10 K1 106.8(4) . . . . ?
C39 N3 C10 C9 -166.2(4) . . . . ?
C39 N3 C10 C11 15.7(7) . . . . ?
C39 C40 C41 C42 -2.5(8) . . . . ?
C39 C40 C45 C46 -145.9(5) . . . . ?
C39 C40 C45 C47 90.9(5) . . . . ?
C39 C44 C48 C49 116.9(5) . . . . ?
C39 C44 C48 C50 -119.6(5) . . . . ?
C40 C39 C44 C43 -4.1(7) . . . . ?
C40 C39 C44 C48 174.7(4) . . . . ?
C40 C41 C42 C43 -0.9(8) . . . . ?
C41 C40 C45 C46 38.8(7) . . . . ?
C41 C40 C45 C47 -84.4(6) . . . . ?
C41 C42 C43 C44 1.8(8) . . . . ?
C42 C43 C44 C39 0.7(7) . . . . ?
C42 C43 C44 C48 -178.1(5) . . . . ?
C43 C44 C48 C49 -64.3(6) . . . . ?
C43 C44 C48 C50 59.3(6) . . . . ?
C44 C39 C40 C41 5.0(7) . . . . ?
C44 C39 C40 C45 -170.3(4) . . . . ?
C45 C40 C41 C42 172.9(5) . . . . ?
C51 C52 C53 C54 3.2(9) . . . . ?
C51 C56 C57 C58 -6.5(6) . . . . ?
C51 C56 C57 C62 176.0(5) . . . . ?
C52 C51 C56 C55 1.8(7) . . . . ?
C52 C51 C56 C57 179.0(4) . . . . ?
C52 C53 C54 C55 -1.7(9) . . . . ?
C53 C54 C55 C56 0.5(9) . . . . ?
C54 C55 C56 C51 -0.7(8) . . . . ?
C54 C55 C56 C57 -177.7(5) . . . . ?
C55 C56 C57 C58 170.6(5) . . . . ?
C55 C56 C57 C62 -6.9(8) . . . . ?
C56 C51 C52 C53 -3.2(8) . . . . ?
C56 C57 C58 U1 13.0(5) . . . . ?
C56 C57 C58 K1 122.6(4) . . . . ?
C56 C57 C58 C59 -171.8(4) . . . . ?
C56 C57 C62 C61 175.0(5) . . . . ?
C57 C58 C59 K1 -86.5(4) . . . . ?
C57 C58 C59 C60 -3.6(7) . . . . ?
C58 C57 C62 C61 -2.5(8) . . . . ?
C58 C59 C60 K1 -86.7(4) . . . . ?
C58 C59 C60 C61 -2.0(8) . . . . ?
C59 C60 C61 C62 5.4(8) . . . . ?
C60 C61 C62 C57 -3.2(8) . . . . ?
C62 C57 C58 U1 -169.4(4) . . . . ?
C62 C57 C58 K1 -59.8(5) . . . . ?
C62 C57 C58 C59 5.7(6) . . . . ?
C63 O1 C66 C65 3.3(6) . . . . ?
C63 C64 C65 C66 39.3(6) . . . . ?
C64 C65 C66 O1 -26.7(6) . . . . ?
C66 O1 C63 C64 21.8(6) . . . . ?
C67 O2 C70 C69 3.4(8) . . . . ?
C67 C68 C69 C70 31.8(8) . . . . ?
C68 C69 C70 O2 -22.3(8) . . . . ?
C70 O2 C67 C68 17.3(9) . . . . ?
C71 O3 C74 C73 13.3(8) . . . . ?
C71 C72 C73 C74 32.4(8) . . . . ?
C72 C73 C74 O3 -28.6(8) . . . . ?
C74 O3 C71 C72 7.6(8) . . . . ?
C75 C76 C77 C78 176.2(8) . . . . ?
C76 C77 C78 C79 176.3(8) . . . . ?
C77 C78 C79 C80 178.6(9) . . . . ?
C81 C82 C83 C84 -178(2) . . . . ?
C82 C83 C84 C85 179.7(15) . . . . ?
C83 C84 C85 C86 174(2) . . . . ?
C91 C92 C93 C94 147(6) . . . . ?
C92 C93 C94 C95 159(5) . . . . ?
C93 C94 C95 C96 171(6) . . . . ?

_shelx_res_file                  
;
TITL YP194 in P2(1)/n
    yp194.res
    created by SHELXL-2019/3 at 14:26:02 on 22-Oct-2024
CELL 1.54184 14.81503 15.69327 33.7005 90 93.4484 90
ZERR 4 0.00015 0.00017 0.0003 0 0.0009 0
LATT 1
SYMM 0.5-X,0.5+Y,0.5-Z
SFAC C H K N O U
UNIT 332 488 4 12 12 4
SIMU 0.02 0.04 2 C14 > C20
SADI C82 C81 C83 C82 C84 C83 C85 C84 C86 C85 C91 C92 C92 C93 C93 C94 C94 =
 C95 C95 C96
DANG 2.5 C81 C83 C82 C84 C83 C85 C84 C86 C91 C93 C92 C94 C93 C95 C94 C96
RIGU 0.001 0.001 C81 > C96
ISOR 0.01 0.02 C82 C83 C91
ISOR 0.01 0.02 C94
ISOR 0.01 0.02 C96
ISOR 0.01 0.02 C80

L.S. 10
PLAN  10
SIZE 0.243 0.104 0.076
TEMP -133
CONF
FREE K1 C47
BOND
list 4
MORE -1
BOND $H
fmap 2 53
acta
REM <olex2.extras>
REM <HklSrc "%.\\yp194.hkl">
REM </olex2.extras>

WGHT    0.062700    1.381400
FVAR       1.44586   0.53309   0.66673
U1    6   10.666821   10.712529   10.664721    11.00000    0.02812    0.02967 =
         0.03080   -0.00222    0.00136   -0.00039
K1    3    0.405716    0.592992    0.608360    11.00000    0.03633    0.08379 =
         0.04099   -0.00057   -0.00231    0.00195
O1    5    0.732072    0.795317    0.726219    11.00000    0.04895    0.04179 =
         0.03328   -0.00741   -0.00020   -0.00391
O2    5    0.252419    0.670739    0.580404    11.00000    0.04356    0.09022 =
         0.06080    0.00175    0.00019    0.00189
O3    5    0.329716    0.485843    0.555815    11.00000    0.08557    0.07434 =
         0.05979    0.00417   -0.02276   -0.00769
N1    4    0.799035    0.652117    0.642279    11.00000    0.02601    0.03177 =
         0.03761   -0.00147    0.00199    0.00105
N2    4    0.654915    0.567330    0.652241    11.00000    0.02149    0.02985 =
         0.03649    0.00029    0.00707    0.00158
N3    4    0.548156    0.647795    0.695838    11.00000    0.03226    0.03324 =
         0.03342    0.00056    0.01235   -0.00093
C1    1    0.798698    0.571035    0.626020    11.00000    0.02945    0.03432 =
         0.02947    0.00037    0.00130    0.00006
C2    1    0.869232    0.532224    0.606686    11.00000    0.02904    0.04346 =
         0.03681   -0.00359    0.00552   -0.00026
AFIX  43
H2    2    0.923960    0.562577    0.603874    11.00000   -1.20000
AFIX   0
C3    1    0.860118    0.449123    0.591422    11.00000    0.03306    0.04374 =
         0.03265   -0.00042    0.00440    0.00464
C4    1    0.778326    0.407091    0.594698    11.00000    0.03286    0.03580 =
         0.03659   -0.00532    0.00342    0.00192
AFIX  43
H4    2    0.771107    0.351618    0.583676    11.00000   -1.20000
AFIX   0
C5    1    0.705881    0.443721    0.613739    11.00000    0.03378    0.03508 =
         0.03058   -0.00023    0.00317   -0.00040
C6    1    0.718096    0.524747    0.630145    11.00000    0.03203    0.03457 =
         0.02872   -0.00452    0.00339    0.00059
C7    1    0.615918    0.395656    0.616084    11.00000    0.03587    0.03542 =
         0.03747   -0.00867    0.00677   -0.00521
C8    1    0.555844    0.441537    0.645264    11.00000    0.03616    0.03552 =
         0.03115   -0.00045    0.00528   -0.00078
C9    1    0.577303    0.521831    0.659540    11.00000    0.02593    0.03617 =
         0.02650   -0.00032    0.00302    0.00065
C10   1    0.520272    0.565526    0.685705    11.00000    0.02719    0.03517 =
         0.03083   -0.00020    0.00322    0.00023
C11   1    0.443249    0.523500    0.697179    11.00000    0.02994    0.04308 =
         0.03014    0.00196    0.00446    0.00192
AFIX  43
H11   2    0.406069    0.550583    0.715416    11.00000   -1.20000
AFIX   0
C12   1    0.418891    0.442541    0.682670    11.00000    0.03229    0.03868 =
         0.03719    0.00452    0.00428   -0.00179
C13   1    0.474787    0.403566    0.656336    11.00000    0.03145    0.03495 =
         0.03599   -0.00092    0.00159   -0.00418
AFIX  43
H13   2    0.457822    0.349644    0.645460    11.00000   -1.20000
AFIX   0
C14   1    0.939691    0.403864    0.573357    11.00000    0.03502    0.05573 =
         0.04292   -0.01103    0.00848    0.00658
PART 1
C15   1    1.019618    0.459477    0.569503    21.00000    0.03503    0.08721 =
         0.08079   -0.03139    0.02381   -0.00379
AFIX 137
H15A  2    1.041474    0.479714    0.595865    21.00000   -1.50000
H15B  2    1.002629    0.508372    0.552573    21.00000   -1.50000
H15C  2    1.067569    0.427095    0.557523    21.00000   -1.50000
AFIX   0
C16   1    0.969314    0.330652    0.603698    21.00000    0.06167    0.09061 =
         0.05593    0.00106    0.00870    0.04337
AFIX 137
H16A  2    1.025300    0.304295    0.595616    21.00000   -1.50000
H16B  2    0.921544    0.287478    0.603863    21.00000   -1.50000
H16C  2    0.979441    0.354843    0.630404    21.00000   -1.50000
AFIX   0
C17   1    0.911085    0.361546    0.534198    21.00000    0.03685    0.06916 =
         0.04404   -0.01391    0.00570    0.00824
AFIX 137
H17A  2    0.894156    0.405300    0.514377    21.00000   -1.50000
H17B  2    0.859182    0.324241    0.537839    21.00000   -1.50000
H17C  2    0.961409    0.327722    0.525046    21.00000   -1.50000
AFIX   0
PART 2
C18   1    0.978639    0.465692    0.540628   -21.00000    0.06578    0.08009 =
         0.07414   -0.00007    0.03934    0.00730
AFIX 137
H18A  2    1.004869    0.516524    0.553684   -21.00000   -1.50000
H18B  2    0.929491    0.482645    0.521491   -21.00000   -1.50000
H18C  2    1.025377    0.435720    0.526691   -21.00000   -1.50000
AFIX   0
C19   1    1.013958    0.389109    0.603748   -21.00000    0.04684    0.11504 =
         0.05947   -0.02014   -0.00323    0.02706
AFIX 137
H19A  2    1.064175    0.360570    0.591533   -21.00000   -1.50000
H19B  2    0.992288    0.353128    0.624958   -21.00000   -1.50000
H19C  2    1.034731    0.443830    0.614937   -21.00000   -1.50000
AFIX   0
C20   1    0.912760    0.324688    0.550660   -21.00000    0.05507    0.07492 =
         0.07916   -0.02745    0.02952    0.00839
AFIX 137
H20A  2    0.858683    0.336270    0.533310   -21.00000   -1.50000
H20B  2    0.899730    0.279109    0.569353   -21.00000   -1.50000
H20C  2    0.962277    0.306974    0.534492   -21.00000   -1.50000
AFIX   0
PART 0
C21   1    0.633444    0.302355    0.628987    11.00000    0.04927    0.03477 =
         0.05738   -0.00943    0.01441   -0.00411
AFIX 137
H21A  2    0.665019    0.272471    0.608375    11.00000   -1.50000
H21B  2    0.575646    0.274021    0.632778    11.00000   -1.50000
H21C  2    0.670784    0.301388    0.653995    11.00000   -1.50000
AFIX   0
C22   1    0.566957    0.393337    0.574445    11.00000    0.04081    0.05965 =
         0.03850   -0.01610    0.00638   -0.01228
AFIX 137
H22A  2    0.556005    0.451704    0.565002    11.00000   -1.50000
H22B  2    0.509102    0.363528    0.575822    11.00000   -1.50000
H22C  2    0.604622    0.363303    0.556029    11.00000   -1.50000
AFIX   0
C23   1    0.332756    0.399444    0.696795    11.00000    0.03640    0.04572 =
         0.04248    0.00271    0.01003   -0.00663
C24   1    0.344916    0.386934    0.741928    11.00000    0.05030    0.08241 =
         0.04869    0.01461    0.01160   -0.01433
AFIX 137
H24A  2    0.399219    0.352747    0.748300    11.00000   -1.50000
H24B  2    0.291954    0.357465    0.751354    11.00000   -1.50000
H24C  2    0.351345    0.442597    0.754974    11.00000   -1.50000
AFIX   0
C25   1    0.315348    0.312287    0.677581    11.00000    0.05124    0.05331 =
         0.08211   -0.00390    0.02405   -0.01562
AFIX 137
H25A  2    0.308115    0.318831    0.648645    11.00000   -1.50000
H25B  2    0.260136    0.287639    0.687385    11.00000   -1.50000
H25C  2    0.366633    0.274514    0.684393    11.00000   -1.50000
AFIX   0
C26   1    0.251291    0.455676    0.686599    11.00000    0.03573    0.05923 =
         0.07317    0.01382    0.01319   -0.00383
AFIX 137
H26A  2    0.259642    0.510864    0.699924    11.00000   -1.50000
H26B  2    0.196719    0.428108    0.695518    11.00000   -1.50000
H26C  2    0.244909    0.464364    0.657770    11.00000   -1.50000
AFIX   0
C27   1    0.880935    0.698094    0.648084    11.00000    0.03126    0.03348 =
         0.03561   -0.00391    0.00490   -0.00237
C28   1    0.949106    0.670197    0.676267    11.00000    0.03522    0.04157 =
         0.03253   -0.00383    0.00054    0.00057
C29   1    1.026535    0.721146    0.683627    11.00000    0.03586    0.04958 =
         0.03946   -0.00385   -0.00120   -0.00091
AFIX  43
H29   2    1.073762    0.701750    0.701716    11.00000   -1.20000
AFIX   0
C30   1    1.034891    0.798410    0.665084    11.00000    0.03425    0.05791 =
         0.04694   -0.00663   -0.00066   -0.01288
AFIX  43
H30   2    1.086523    0.833043    0.671057    11.00000   -1.20000
AFIX   0
C31   1    0.967507    0.825705    0.637553    11.00000    0.04603    0.04228 =
         0.04439   -0.00017    0.00975   -0.00873
AFIX  43
H31   2    0.973797    0.879160    0.624782    11.00000   -1.20000
AFIX   0
C32   1    0.891111    0.776577    0.628273    11.00000    0.04114    0.03652 =
         0.03860    0.00104    0.00468   -0.00304
C33   1    0.938944    0.589184    0.700673    11.00000    0.03941    0.04171 =
         0.04398    0.00592   -0.00439    0.00128
AFIX  13
H33   2    0.885964    0.556989    0.688536    11.00000   -1.20000
AFIX   0
C34   1    1.021096    0.531594    0.699680    11.00000    0.06852    0.06420 =
         0.07788    0.01339    0.00671    0.02004
AFIX 137
H34A  2    1.033383    0.519292    0.672010    11.00000   -1.50000
H34B  2    1.009369    0.478189    0.713537    11.00000   -1.50000
H34C  2    1.073573    0.560119    0.712854    11.00000   -1.50000
AFIX   0
C35   1    0.918584    0.610304    0.743292    11.00000    0.09538    0.06295 =
         0.04372    0.01099    0.01592    0.00098
AFIX 137
H35A  2    0.967424    0.645508    0.755427    11.00000   -1.50000
H35B  2    0.913868    0.557420    0.758494    11.00000   -1.50000
H35C  2    0.861348    0.641586    0.743402    11.00000   -1.50000
AFIX   0
C36   1    0.820716    0.806447    0.596529    11.00000    0.04671    0.04505 =
         0.04620    0.00615    0.00172   -0.00175
AFIX  13
H36   2    0.760435    0.787723    0.605169    11.00000   -1.20000
AFIX   0
C37   1    0.835308    0.761217    0.557254    11.00000    0.07945    0.08305 =
         0.03817   -0.00206   -0.01170    0.00789
AFIX 137
H37A  2    0.893490    0.778707    0.547503    11.00000   -1.50000
H37B  2    0.786495    0.776525    0.537633    11.00000   -1.50000
H37C  2    0.835294    0.699423    0.561448    11.00000   -1.50000
AFIX   0
C38   1    0.815974    0.902893    0.591098    11.00000    0.06885    0.05091 =
         0.07386    0.01660    0.00043    0.00271
AFIX 137
H38A  2    0.815830    0.930487    0.617181    11.00000   -1.50000
H38B  2    0.760477    0.917827    0.575340    11.00000   -1.50000
H38C  2    0.868569    0.922315    0.577284    11.00000   -1.50000
AFIX   0
C39   1    0.509622    0.690359    0.727868    11.00000    0.02598    0.03519 =
         0.03550   -0.00354    0.00468   -0.00032
C40   1    0.447587    0.758475    0.721056    11.00000    0.03088    0.03973 =
         0.03944   -0.00333    0.00280    0.00023
C41   1    0.419994    0.805468    0.752911    11.00000    0.03861    0.04465 =
         0.04837   -0.00803    0.00235    0.01024
AFIX  43
H41   2    0.380371    0.852409    0.748052    11.00000   -1.20000
AFIX   0
C42   1    0.448687    0.785768    0.791638    11.00000    0.04529    0.05473 =
         0.04076   -0.01530    0.00478    0.01062
AFIX  43
H42   2    0.429748    0.819245    0.813104    11.00000   -1.20000
AFIX   0
C43   1    0.505530    0.716417    0.798707    11.00000    0.03885    0.04946 =
         0.03647   -0.00346    0.00062    0.00367
AFIX  43
H43   2    0.524039    0.701570    0.825290    11.00000   -1.20000
AFIX   0
C44   1    0.535883    0.668225    0.767446    11.00000    0.03574    0.03754 =
         0.03665    0.00120    0.00359   -0.00024
C45   1    0.404741    0.777375    0.679940    11.00000    0.04059    0.05358 =
         0.03805   -0.00554    0.00023    0.01477
AFIX  13
H45   2    0.446106    0.755371    0.659914    11.00000   -1.20000
AFIX   0
C46   1    0.387647    0.871719    0.671386    11.00000    0.06201    0.05675 =
         0.05633    0.01101    0.01094    0.02164
AFIX 137
H46A  2    0.342666    0.893397    0.689015    11.00000   -1.50000
H46B  2    0.365068    0.878802    0.643649    11.00000   -1.50000
H46C  2    0.444233    0.903522    0.676003    11.00000   -1.50000
AFIX   0
C47   1    0.315228    0.726770    0.675155    11.00000    0.04009    0.07794 =
         0.05269   -0.00366   -0.01055    0.00261
AFIX 137
H47A  2    0.327123    0.666400    0.680767    11.00000   -1.50000
H47B  2    0.289202    0.732989    0.647880    11.00000   -1.50000
H47C  2    0.272610    0.748840    0.693783    11.00000   -1.50000
AFIX   0
C48   1    0.595621    0.591527    0.777795    11.00000    0.04635    0.04340 =
         0.03778   -0.00110    0.00672    0.00954
AFIX  13
H48   2    0.608692    0.562267    0.752412    11.00000   -1.20000
AFIX   0
C49   1    0.685839    0.617251    0.798708    11.00000    0.05566    0.06709 =
         0.07398    0.00267   -0.00325    0.02103
AFIX 137
H49A  2    0.719095    0.653862    0.781093    11.00000   -1.50000
H49B  2    0.721556    0.566061    0.805286    11.00000   -1.50000
H49C  2    0.674753    0.648337    0.823162    11.00000   -1.50000
AFIX   0
C50   1    0.546382    0.528449    0.803243    11.00000    0.07539    0.04995 =
         0.06234    0.01810    0.01566    0.01019
AFIX 137
H50A  2    0.537431    0.553946    0.829259    11.00000   -1.50000
H50B  2    0.582539    0.476414    0.806794    11.00000   -1.50000
H50C  2    0.487513    0.514427    0.790038    11.00000   -1.50000
AFIX   0
C51   1    0.616054    0.861057    0.645787    11.00000    0.04176    0.03617 =
         0.04300   -0.00315    0.00558   -0.00114
C52   1    0.631740    0.936140    0.666301    11.00000    0.04702    0.04907 =
         0.05000   -0.00203   -0.00659    0.00319
AFIX  43
H52   2    0.665493    0.932625    0.691122    11.00000   -1.20000
AFIX   0
C53   1    0.602577    1.016409    0.653892    11.00000    0.05330    0.04076 =
         0.05871   -0.00424   -0.00879    0.00147
AFIX  43
H53   2    0.618505    1.065873    0.668984    11.00000   -1.20000
AFIX   0
C54   1    0.548865    1.021931    0.618356    11.00000    0.06899    0.04120 =
         0.05911    0.00788   -0.01164    0.01063
AFIX  43
H54   2    0.526290    1.075584    0.609258    11.00000   -1.20000
AFIX   0
C55   1    0.528983    0.949664    0.596752    11.00000    0.05350    0.04708 =
         0.04437    0.00119   -0.00963    0.00549
AFIX  43
H55   2    0.492925    0.954171    0.572563    11.00000   -1.20000
AFIX   0
C56   1    0.560402    0.869192    0.609363    11.00000    0.04163    0.04439 =
         0.03433    0.00512    0.00114    0.00740
C57   1    0.541822    0.791723    0.585391    11.00000    0.03353    0.04672 =
         0.03844    0.00043    0.00285   -0.00347
C58   1    0.587495    0.715668    0.597424    11.00000    0.03176    0.03939 =
         0.03461   -0.00103    0.00230   -0.00580
C59   1    0.577803    0.646018    0.571224    11.00000    0.04392    0.04676 =
         0.03861   -0.00485    0.00274    0.00031
AFIX  43
H59   2    0.610247    0.595115    0.577566    11.00000   -1.20000
AFIX   0
C60   1    0.522108    0.648868    0.536123    11.00000    0.04469    0.05562 =
         0.03870   -0.00755    0.00286   -0.00391
AFIX  43
H60   2    0.518832    0.601081    0.518792    11.00000   -1.20000
AFIX   0
C61   1    0.471351    0.721979    0.526585    11.00000    0.03718    0.07066 =
         0.03555   -0.00529   -0.00327   -0.00616
AFIX  43
H61   2    0.429541    0.722969    0.504083    11.00000   -1.20000
AFIX   0
C62   1    0.483407    0.791889    0.550430    11.00000    0.04974    0.04624 =
         0.05088    0.00481   -0.01026    0.00284
AFIX  43
H62   2    0.451432    0.842652    0.543341    11.00000   -1.20000
AFIX   0
C63   1    0.821970    0.833403    0.723501    11.00000    0.04178    0.05302 =
         0.04755   -0.00834    0.00181   -0.00263
AFIX  23
H63A  2    0.821157    0.877218    0.702348    11.00000   -1.20000
H63B  2    0.867256    0.789372    0.717794    11.00000   -1.20000
AFIX   0
C64   1    0.843006    0.872900    0.763817    11.00000    0.04939    0.04980 =
         0.04666   -0.00662   -0.00415   -0.01023
AFIX  23
H64A  2    0.887874    0.919414    0.762522    11.00000   -1.20000
H64B  2    0.865644    0.829907    0.783480    11.00000   -1.20000
AFIX   0
C65   1    0.750698    0.906819    0.773593    11.00000    0.05548    0.04429 =
         0.04601   -0.01240   -0.00039   -0.00350
AFIX  23
H65A  2    0.747228    0.915093    0.802584    11.00000   -1.20000
H65B  2    0.737260    0.961535    0.759859    11.00000   -1.20000
AFIX   0
C66   1    0.686425    0.837366    0.758326    11.00000    0.04883    0.05270 =
         0.04637   -0.00816    0.01043   -0.00918
AFIX  23
H66A  2    0.674861    0.796324    0.779745    11.00000   -1.20000
H66B  2    0.628071    0.862116    0.748155    11.00000   -1.20000
AFIX   0
C67   1    0.236876    0.746712    0.559269    11.00000    0.06062    0.08952 =
         0.06178    0.00726    0.01019   -0.00323
AFIX  23
H67A  2    0.242771    0.737462    0.530481    11.00000   -1.20000
H67B  2    0.280614    0.791089    0.568647    11.00000   -1.20000
AFIX   0
C68   1    0.141777    0.772980    0.567181    11.00000    0.06330    0.07931 =
         0.10003    0.01924    0.01860    0.01327
AFIX  23
H68A  2    0.113309    0.804860    0.544371    11.00000   -1.20000
H68B  2    0.140850    0.808713    0.591362    11.00000   -1.20000
AFIX   0
C69   1    0.094254    0.688741    0.572893    11.00000    0.04317    0.07979 =
         0.07132   -0.00327    0.00706    0.00666
AFIX  23
H69A  2    0.044410    0.694929    0.590974    11.00000   -1.20000
H69B  2    0.069800    0.665247    0.547184    11.00000   -1.20000
AFIX   0
C70   1    0.168394    0.633691    0.590975    11.00000    0.04513    0.08060 =
         0.09030    0.00518   -0.00380   -0.00740
AFIX  23
H70A  2    0.165553    0.631890    0.620238    11.00000   -1.20000
H70B  2    0.162568    0.574838    0.580558    11.00000   -1.20000
AFIX   0
C71   1    0.308922    0.508683    0.515022    11.00000    0.08155    0.06978 =
         0.06255    0.00374    0.00489    0.00055
AFIX  23
H71A  2    0.364780    0.510552    0.500330    11.00000   -1.20000
H71B  2    0.279743    0.565423    0.513296    11.00000   -1.20000
AFIX   0
C72   1    0.246671    0.442533    0.498112    11.00000    0.08541    0.09289 =
         0.05496    0.00655   -0.00481   -0.00065
AFIX  23
H72A  2    0.258385    0.430550    0.470042    11.00000   -1.20000
H72B  2    0.182790    0.460060    0.499676    11.00000   -1.20000
AFIX   0
C73   1    0.267978    0.367089    0.523742    11.00000    0.07875    0.07900 =
         0.05612   -0.00488    0.00046   -0.01077
AFIX  23
H73A  2    0.214606    0.329452    0.525027    11.00000   -1.20000
H73B  2    0.318633    0.333920    0.513666    11.00000   -1.20000
AFIX   0
C74   1    0.293539    0.404442    0.563267    11.00000    0.06863    0.08278 =
         0.04334    0.00246   -0.00064    0.00010
AFIX  23
H74A  2    0.239900    0.409437    0.579271    11.00000   -1.20000
H74B  2    0.339155    0.368356    0.577886    11.00000   -1.20000
AFIX   0

C75   1    0.623418    0.822462    0.426687    11.00000    0.09129    0.09702 =
         0.14361   -0.01042   -0.01113    0.00736
AFIX 137
H75A  2    0.622637    0.859797    0.403358    11.00000   -1.50000
H75B  2    0.574947    0.780162    0.423119    11.00000   -1.50000
H75C  2    0.681901    0.793290    0.429817    11.00000   -1.50000
AFIX   0
C76   1    0.609472    0.874042    0.462597    11.00000    0.07575    0.11510 =
         0.11287    0.05202    0.01452    0.01321
AFIX  23
H76A  2    0.613430    0.835918    0.486042    11.00000   -1.20000
H76B  2    0.547521    0.897910    0.460308    11.00000   -1.20000
AFIX   0
C77   1    0.674941    0.945688    0.469839    11.00000    0.06965    0.10640 =
         0.10038    0.04370    0.01984    0.01535
AFIX  23
H77A  2    0.736431    0.921276    0.473850    11.00000   -1.20000
H77B  2    0.673985    0.981383    0.445596    11.00000   -1.20000
AFIX   0
C78   1    0.658571    1.001991    0.504391    11.00000    0.09249    0.12025 =
         0.07965    0.04373    0.01081    0.02992
AFIX  23
H78A  2    0.655568    0.965881    0.528363    11.00000   -1.20000
H78B  2    0.598757    1.029448    0.499558    11.00000   -1.20000
AFIX   0
C79   1    0.727702    1.070294    0.513005    11.00000    0.10998    0.10907 =
         0.11032    0.03283    0.01971    0.00042
AFIX  23
H79A  2    0.786989    1.042018    0.518145    11.00000   -1.20000
H79B  2    0.731690    1.104617    0.488525    11.00000   -1.20000
AFIX   0
C80   1    0.715103    1.130243    0.546336    11.00000    0.18981    0.11283 =
         0.10213    0.00763    0.02503    0.02777
AFIX 137
H80A  2    0.668716    1.172311    0.538215    11.00000   -1.50000
H80B  2    0.772284    1.159501    0.553364    11.00000   -1.50000
H80C  2    0.695999    1.098465    0.569419    11.00000   -1.50000
AFIX   0

PART 1
C81   1    0.245843    0.584371    0.802151    31.00000    0.21967    0.07874 =
         0.15813   -0.03550   -0.01063    0.00886
AFIX 137
H81A  2    0.232225    0.542982    0.780852    31.00000   -1.50000
H81B  2    0.285812    0.628725    0.792653    31.00000   -1.50000
H81C  2    0.189509    0.610409    0.810017    31.00000   -1.50000
AFIX   0
C82   1    0.290877    0.540808    0.836594    31.00000    0.10683    0.08730 =
         0.13249   -0.02576    0.04046   -0.00831
AFIX  23
H82A  2    0.336602    0.500809    0.827152    31.00000   -1.20000
H82B  2    0.245576    0.507068    0.850261    31.00000   -1.20000
AFIX   0
C83   1    0.335570    0.601132    0.865268    31.00000    0.09195    0.08194 =
         0.12656   -0.01830    0.05218   -0.01673
AFIX  23
H83A  2    0.289025    0.639759    0.875094    31.00000   -1.20000
H83B  2    0.378535    0.636457    0.851012    31.00000   -1.20000
AFIX   0
C84   1    0.385194    0.561242    0.899997    31.00000    0.08542    0.13162 =
         0.12579   -0.00854    0.05172   -0.01481
AFIX  23
H84A  2    0.431392    0.522313    0.890110    31.00000   -1.20000
H84B  2    0.342077    0.526138    0.914278    31.00000   -1.20000
AFIX   0
C85   1    0.430755    0.621158    0.928865    31.00000    0.11385    0.14471 =
         0.15498   -0.01816    0.02750   -0.01966
AFIX  23
H85A  2    0.477923    0.651882    0.914951    31.00000   -1.20000
H85B  2    0.385534    0.663984    0.936124    31.00000   -1.20000
AFIX   0
C86   1    0.473638    0.586201    0.966186    31.00000    0.15234    0.22537 =
         0.16724    0.00295   -0.00314   -0.04601
AFIX 137
H86A  2    0.534780    0.566345    0.961455    31.00000   -1.50000
H86B  2    0.437585    0.538381    0.975206    31.00000   -1.50000
H86C  2    0.476945    0.630729    0.986610    31.00000   -1.50000
AFIX   0

PART 2
C91   1    0.214222    0.579763    0.795101   -31.00000    0.18494    0.17737 =
         0.16633   -0.00188   -0.01732   -0.00285
AFIX 137
H91A  2    0.218330    0.520025    0.786931   -31.00000   -1.50000
H91B  2    0.254237    0.614560    0.779584   -31.00000   -1.50000
H91C  2    0.151763    0.599620    0.790460   -31.00000   -1.50000
AFIX   0
C92   1    0.241691    0.587379    0.837540   -31.00000    0.22178    0.12944 =
         0.17731   -0.02902   -0.03744    0.03890
AFIX  23
H92A  2    0.186674    0.578259    0.852274   -31.00000   -1.20000
H92B  2    0.260134    0.647368    0.842165   -31.00000   -1.20000
AFIX   0
C93   1    0.314202    0.533118    0.857091   -31.00000    0.14946    0.09621 =
         0.13659    0.01071    0.02872   -0.00398
AFIX  23
H93A  2    0.286541    0.481719    0.868307   -31.00000   -1.20000
H93B  2    0.355891    0.514268    0.836951   -31.00000   -1.20000
AFIX   0
C94   1    0.366054    0.579406    0.889168   -31.00000    0.13718    0.13646 =
         0.13951   -0.00045    0.02414    0.00183
AFIX  23
H94A  2    0.408276    0.617787    0.876132   -31.00000   -1.20000
H94B  2    0.322514    0.616378    0.902212   -31.00000   -1.20000
AFIX   0
C95   1    0.419188    0.534849    0.921046   -31.00000    0.17881    0.13855 =
         0.16107    0.00097   -0.00108    0.00758
AFIX  23
H95A  2    0.456596    0.491338    0.908507   -31.00000   -1.20000
H95B  2    0.376364    0.504070    0.937361   -31.00000   -1.20000
AFIX   0
C96   1    0.479632    0.585982    0.948234   -31.00000    0.17641    0.15583 =
         0.16437    0.00654   -0.00599   -0.00258
AFIX  33
H96A  2    0.510633    0.548380    0.967868   -31.00000   -1.50000
H96B  2    0.524464    0.615332    0.932933   -31.00000   -1.50000
H96C  2    0.443857    0.628123    0.961920   -31.00000   -1.50000
AFIX   0
HKLF 4


REM  YP194 in P2(1)/n
REM wR2 = 0.1080, GooF = S = 1.054, Restrained GooF = 1.052 for all data
REM R1 = 0.0402 for 12580 Fo > 4sig(Fo) and 0.0513 for all 15116 data
REM 924 parameters refined using 215 restraints

END

WGHT      0.0627      1.3814

REM Highest difference peak  1.928,  deepest hole -2.402,  1-sigma level  0.105
Q1    1   0.6651  0.6408  0.6635  11.00000  0.05    1.93
Q2    1   0.6620  0.7803  0.6635  11.00000  0.05    1.69
Q3    1   0.6074  0.7170  0.6169  11.00000  0.05    0.79
Q4    1   0.5798  0.6819  0.6618  11.00000  0.05    0.74
Q5    1   0.7417  0.7452  0.6863  11.00000  0.05    0.73
Q6    1   0.7591  0.6750  0.6614  11.00000  0.05    0.70
Q7    1   0.6230  0.8202  0.6461  11.00000  0.05    0.57
Q8    1   0.6830  0.8554  0.6596  11.00000  0.05    0.54
Q9    1   0.5800  0.7423  0.6603  11.00000  0.05    0.50
Q10   1   0.6678  0.9538  0.6644  11.00000  0.05    0.47
;
_shelx_res_checksum              12048
_olex2_date_sample_data_collection 2024-09-17
_olex2_submission_special_instructions 'No special instructions were received'
_oxdiff_exptl_absorpt_empirical_details 
;
Empirical correction (ABSPACK) includes:
- Absorption correction using spherical harmonics
- Frame scaling
- Detector area scaling
- B-factor correction
;
_oxdiff_exptl_absorpt_empirical_full_max 2.650
_oxdiff_exptl_absorpt_empirical_full_min 0.290
####################################################################### 
# 
# This file contains crystal structure data downloaded from the 
# Cambridge Structural Database (CSD) hosted by the Cambridge 
# Crystallographic Data Centre (CCDC).
# 
# Full information about CCDC data access policies and citation 
# guidelines are available at http://www.ccdc.cam.ac.uk/access/V1 
# 
# Audit and citation data items may have been added by the CCDC. 
# Please retain this information to preserve the provenance of 
# this file and to allow appropriate attribution of the data. 
# 
#######################################################################

data_yp060
_database_code_depnum_ccdc_archive 'CCDC 2404452'
loop_
_audit_author_name
_audit_author_address
Rosario
;epfl
Switzerland
;
_audit_update_record             
;
2024-11-21 deposited with the CCDC.	2025-07-23 downloaded from the CCDC.
;
_audit_creation_date             2024-10-10
_audit_creation_method           
;
Olex2 1.5
(compiled 2024.02.16 svn.r378c4104 for OlexSys, GUI svn.r6928)
;
_shelx_SHELXL_version_number     2019/3
_chemical_name_common            ?
_chemical_name_systematic        ?
_chemical_formula_moiety         'C126 H188 Cl4 K2 N6 O8 U2'
_chemical_formula_sum            'C126 H188 Cl4 K2 N6 O8 U2'
_chemical_formula_weight         2610.87
_chemical_melting_point          ?
_chemical_oxdiff_formula         'C63 H94 N3 O4 Cl2 K1 U1'
_chemical_oxdiff_usercomment     'dark green-yellow'
loop_
_atom_type_symbol
_atom_type_description
_atom_type_scat_dispersion_real
_atom_type_scat_dispersion_imag
_atom_type_scat_source
C C 0.0181 0.0091 'International Tables Vol C Tables 4.2.6.8 and 6.1.1.4'
H H 0.0000 0.0000 'International Tables Vol C Tables 4.2.6.8 and 6.1.1.4'
Cl Cl 0.3639 0.7018 'International Tables Vol C Tables 4.2.6.8 and 6.1.1.4'
K K 0.3868 1.0657 'International Tables Vol C Tables 4.2.6.8 and 6.1.1.4'
N N 0.0311 0.0180 'International Tables Vol C Tables 4.2.6.8 and 6.1.1.4'
O O 0.0492 0.0322 'International Tables Vol C Tables 4.2.6.8 and 6.1.1.4'
U U -4.3638 13.4090 'International Tables Vol C Tables 4.2.6.8 and 6.1.1.4'

_shelx_space_group_comment       
;
The symmetry employed for this shelxl refinement is uniquely defined
by the following loop, which should always be used as a source of
symmetry information in preference to the above space-group names.
They are only intended as comments.
;
_space_group_crystal_system      triclinic
_space_group_IT_number           2
_space_group_name_H-M_alt        'P -1'
_space_group_name_Hall           '-P 1'
loop_
_space_group_symop_operation_xyz
'x, y, z'
'-x, -y, -z'

_cell_length_a                   11.6846(2)
_cell_length_b                   15.7796(3)
_cell_length_c                   18.5920(3)
_cell_angle_alpha                103.3088(15)
_cell_angle_beta                 94.0723(15)
_cell_angle_gamma                107.2883(17)
_cell_volume                     3149.12(10)
_cell_formula_units_Z            1
_cell_measurement_reflns_used    17071
_cell_measurement_temperature    140.00(10)
_cell_measurement_theta_max      72.5700
_cell_measurement_theta_min      4.1510
_shelx_estimated_absorpt_T_max   0.648
_shelx_estimated_absorpt_T_min   0.278
_exptl_absorpt_coefficient_mu    8.976
_exptl_absorpt_correction_T_max  0.706
_exptl_absorpt_correction_T_min  0.278
_exptl_absorpt_correction_type   analytical
_exptl_absorpt_process_details   
;
CrysAlisPro 1.171.43.112a (Rigaku Oxford Diffraction, 2024)
Analytical numeric absorption correction using a multifaceted crystal
model based on expressions derived by R.C. Clark & J.S. Reid.
(Clark, R. C. & Reid, J. S. (1995). Acta Cryst. A51, 887-897)
Empirical absorption correction using spherical harmonics,
implemented in SCALE3 ABSPACK scaling algorithm.
;
_exptl_absorpt_special_details   ?
_exptl_crystal_colour            'clear dark yellow'
_exptl_crystal_density_diffrn    1.377
_exptl_crystal_density_meas      ?
_exptl_crystal_density_method    ?
_exptl_crystal_description       prism
_exptl_crystal_F_000             1340
loop_
_exptl_crystal_face_index_h
_exptl_crystal_face_index_k
_exptl_crystal_face_index_l
_exptl_crystal_face_perp_dist
0 0 -1 0.0443
1 0 0 0.0961
0 1 -2 0.0391
2 1 -1 0.0879
4 -4 10 0.0495
-2 0 -1 0.0703
0 1 0 0.0458
-2 -3 -8 0.0484
-1 2 -1 0.0632
0 1 2 0.0206
7 -4 -6 0.0950
0 -2 12 0.0085
2 -7 10 0.0307
-1 -9 6 0.0349
-4 -3 -7 0.0511
0 -2 -1 0.0332
1 0 -1 0.0860

_exptl_crystal_size_max          0.192
_exptl_crystal_size_mid          0.084
_exptl_crystal_size_min          0.053
loop_
_exptl_oxdiff_crystal_face_indexfrac_h
_exptl_oxdiff_crystal_face_indexfrac_k
_exptl_oxdiff_crystal_face_indexfrac_l
_exptl_oxdiff_crystal_face_x
_exptl_oxdiff_crystal_face_y
_exptl_oxdiff_crystal_face_z
0.0000 -0.0000 -1.0000 0.0450 0.0004 -0.0735
1.0000 0.0000 -0.0000 0.0557 0.1136 0.0593
0.0000 1.0000 -2.0000 0.0213 0.0811 -0.1557
2.0000 1.0000 -1.0000 0.0877 0.3078 0.0363
3.5198 -4.1078 10.2524 0.0167 0.0656 0.9977
-2.0000 -0.0000 -1.0000 -0.0663 -0.2267 -0.1920
-0.0000 1.0000 -0.0000 -0.0686 0.0803 -0.0088
-2.4221 -3.2535 -8.1470 0.4548 -0.5330 -0.7134
-1.0000 2.0000 -1.0000 -0.1479 0.0475 -0.1503
-0.0000 1.0000 2.0000 -0.1586 0.0795 0.1381
6.5184 -4.4737 -5.6448 0.9236 0.3832 0.0110
-0.0287 -1.9822 12.0181 -0.4060 -0.1674 0.8984
2.0515 -7.0276 10.1915 0.1381 -0.3357 0.9318
-0.5035 -9.2312 6.0862 0.3318 -0.8011 0.4981
-3.8880 -2.7386 -6.7286 0.2741 -0.6587 -0.7007
0.0000 -2.0000 -1.0000 0.1822 -0.1602 -0.0559
1.0000 0.0000 -1.0000 0.1006 0.1140 -0.0142

_exptl_transmission_factor_max   ?
_exptl_transmission_factor_min   ?
_diffrn_reflns_av_R_equivalents  0.0365
_diffrn_reflns_av_unetI/netI     0.0487
_diffrn_reflns_Laue_measured_fraction_full 0.998
_diffrn_reflns_Laue_measured_fraction_max 0.971
_diffrn_reflns_limit_h_max       14
_diffrn_reflns_limit_h_min       -14
_diffrn_reflns_limit_k_max       19
_diffrn_reflns_limit_k_min       -19
_diffrn_reflns_limit_l_max       22
_diffrn_reflns_limit_l_min       -14
_diffrn_reflns_number            26131
_diffrn_reflns_point_group_measured_fraction_full 0.998
_diffrn_reflns_point_group_measured_fraction_max 0.971
_diffrn_reflns_theta_full        67.684
_diffrn_reflns_theta_max         72.792
_diffrn_reflns_theta_min         3.041
_diffrn_ambient_environment      N~2~
_diffrn_ambient_temperature      140.00(10)
_diffrn_detector                 'CCD plate'
_diffrn_detector_area_resol_mean 5.2817
_diffrn_detector_type            AtlasS2
_diffrn_measured_fraction_theta_full 0.998
_diffrn_measured_fraction_theta_max 0.971
_diffrn_measurement_details      
;
List of Runs (angles in degrees, time in seconds):

  # Type    Start    End  Width  t~exp~   \w     \q     \k     \f   Frames
#--------------------------------------------------------------------------
  1  \w   -114.00 -16.00   1.00    8.03    --  -41.04 -41.00 -75.00   98
  2  \w    -45.00   3.00   1.00    8.03    --  -41.04  41.00  77.00   48
  3  \w     -7.00  18.00   1.00    8.03    --   41.04 -41.00 -75.00   25
  4  \w     26.00 111.00   1.00    8.03    --   41.04  41.00  77.00   85
  5  \w     82.00 177.00   1.00   32.12    --  105.15  41.00  77.00   95
  6  \w     40.00 111.00   1.00   32.12    --  105.15 -41.00 -75.00   71
  7  \w    -84.00 -14.00   1.00    8.03    --  -41.04 125.00  90.00   70
  8  \w    -21.00  74.00   1.00    8.03    --   41.04 -77.00-180.00   95
  9  \w     31.00  92.00   1.00    8.03    --   41.04-125.00 -30.00   61
 10  \w     35.00 103.00   1.00   32.12    --  105.15 -94.00 -90.00   68
 11  \w    105.00 152.00   1.00   32.12    --  105.15  77.00   0.00   47
 12  \w     30.00 103.00   1.00   32.12    --  105.15 -94.00 -30.00   73
 13  \w     83.00 168.00   1.00   32.12    --  105.15  45.00 -30.00   85
 14  \w    120.00 145.00   1.00   32.12    --  105.15 111.00  60.00   25
 15  \w     37.00 109.00   1.00   32.12    --  105.15-111.00-150.00   72
 16  \w     64.00 109.00   1.00   32.12    --  105.15-111.00  60.00   45
 17  \w    105.00 149.00   1.00   32.12    --  105.15 111.00 -90.00   44
 18  \w    118.00 161.00   1.00   32.12    --  105.15 111.00  30.00   43
 19  \w    110.00 167.00   1.00   32.12    --  105.15 111.00   0.00   57
 20  \w    112.00 168.00   1.00   32.12    --  105.15 111.00-120.00   56
 21  \w     91.00 124.00   1.00   32.12    --  105.15 178.00-180.00   33
 22  \w     84.00 109.00   1.00   32.12    --  105.15-111.00  90.00   25
 23  \w     99.00 141.00   1.00   32.12    --  105.15 178.00-120.00   42
 24  \w     86.00 113.00   1.00   32.12    --  105.15 178.00 -60.00   27
;
_diffrn_measurement_device       'four-circle diffractometer'
_diffrn_measurement_device_type  'SuperNova, Dual, Cu at home/near, AtlasS2'
_diffrn_measurement_method       '\w scans'
_diffrn_orient_matrix_type       
'CrysAlisPro convention (1999,Acta A55,543-557)'
_diffrn_orient_matrix_UB_11      0.0556541000
_diffrn_orient_matrix_UB_12      -0.0686225000
_diffrn_orient_matrix_UB_13      -0.0449677000
_diffrn_orient_matrix_UB_21      0.1135573000
_diffrn_orient_matrix_UB_22      0.0803203000
_diffrn_orient_matrix_UB_23      -0.0004084000
_diffrn_orient_matrix_UB_31      0.0592768000
_diffrn_orient_matrix_UB_32      -0.0087685000
_diffrn_orient_matrix_UB_33      0.0734506000
_diffrn_radiation_monochromator  mirror
_diffrn_radiation_probe          x-ray
_diffrn_radiation_type           'Cu K\a'
_diffrn_radiation_wavelength     1.54184
_diffrn_source                   'micro-focus sealed X-ray tube'
_diffrn_source_type              'SuperNova (Cu) X-ray Source'
_reflns_Friedel_coverage         0.000
_reflns_Friedel_fraction_full    .
_reflns_Friedel_fraction_max     .
_reflns_number_gt                11251
_reflns_number_total             12208
_reflns_special_details          
;
 Reflections were merged by SHELXL according to the crystal
 class for the calculation of statistics and refinement.
 
 _reflns_Friedel_fraction is defined as the number of unique
 Friedel pairs measured divided by the number that would be
 possible theoretically, ignoring centric projections and
 systematic absences.
;
_reflns_threshold_expression     'I > 2\s(I)'
_computing_cell_refinement       'CrysAlisPro 1.171.43.112a (Rigaku OD, 2024)'
_computing_data_collection       
'CrysAlisPro system (CCD 43.111a 64-bit (release 27-02-2024))'
_computing_data_reduction        'CrysAlisPro 1.171.43.112a (Rigaku OD, 2024)'
_computing_molecular_graphics    'Olex2 1.5 (Dolomanov et al., 2009)'
_computing_publication_material  'Olex2 1.5 (Dolomanov et al., 2009)'
_computing_structure_refinement  'SHELXL 2019/3 (Sheldrick, 2015)'
_computing_structure_solution    'SHELXT  (Sheldrick, 2015)'
_refine_diff_density_max         1.575
_refine_diff_density_min         -1.818
_refine_diff_density_rms         0.102
_refine_ls_extinction_coef       .
_refine_ls_extinction_method     none
_refine_ls_goodness_of_fit_ref   1.023
_refine_ls_hydrogen_treatment    constr
_refine_ls_matrix_type           full
_refine_ls_number_parameters     748
_refine_ls_number_reflns         12208
_refine_ls_number_restraints     253
_refine_ls_R_factor_all          0.0349
_refine_ls_R_factor_gt           0.0307
_refine_ls_restrained_S_all      1.021
_refine_ls_shift/su_max          0.004
_refine_ls_shift/su_mean         0.000
_refine_ls_structure_factor_coef Fsqd
_refine_ls_weighting_details     
'w=1/[\s^2^(Fo^2^)+(0.0455P)^2^] where P=(Fo^2^+2Fc^2^)/3'
_refine_ls_weighting_scheme      calc
_refine_ls_wR_factor_gt          0.0723
_refine_ls_wR_factor_ref         0.0745
_refine_special_details          ?
_olex2_refinement_description    
;
1. Fixed Uiso
 At 1.2 times of:
  All C(H) groups, All C(H,H) groups, All C(H,H,H,H) groups
 At 1.5 times of:
  All C(H,H,H) groups
2. Restrained distances
 O5-C65 \\sim O6-C68 \\sim O5-C62 \\sim O6-C62
 with sigma of 0.02
 O4-C61 \\sim O3-C61 \\sim O4-C58 \\sim O3-C56
 with sigma of 0.02
 C64-C65 \\sim C68-C67 \\sim C64-C63 \\sim C66-C67 \\sim C66-C62 \\sim C63-C62
 with sigma of 0.02
 C56-C57 \\sim C59-C58 \\sim C59-C60 \\sim C57-C60 \\sim C60-C61
 with sigma of 0.02
3. Uiso/Uaniso restraints and constraints
C65 \\sim C64 \\sim C67 \\sim C66 \\sim C63 \\sim C62 \\sim C68 \\sim O5 \\sim
O6 \\sim O4 \\sim O3 \\sim C58 \\sim C56 \\sim C59 \\sim C57 \\sim C60 \\sim
C61: within 2A with sigma of 0.02 and sigma for terminal atoms of 0.04 within 2A
4. Others
 Sof(O6)=Sof(H62C)=Sof(H62D)=Sof(C66)=Sof(H66A)=Sof(H66B)=Sof(C67)=Sof(H67A)=
 Sof(H67B)=Sof(C68)=Sof(H68A)=Sof(H68B)=1-FVAR(1)
 Sof(O5)=Sof(H62A)=Sof(H62B)=Sof(C63)=Sof(H63A)=Sof(H63B)=Sof(C64)=Sof(H64A)=
 Sof(H64B)=Sof(C65)=Sof(H65A)=Sof(H65B)=FVAR(1)
 Sof(O4)=Sof(C58)=Sof(H58A)=Sof(H58B)=Sof(C59)=Sof(H59A)=Sof(H59B)=Sof(H60C)=
 Sof(H60D)=Sof(H61C)=Sof(H61D)=1-FVAR(2)
 Sof(O3)=Sof(C56)=Sof(H56A)=Sof(H56B)=Sof(C57)=Sof(H57A)=Sof(H57B)=Sof(H60A)=
 Sof(H60B)=Sof(H61A)=Sof(H61B)=FVAR(2)
5.a Ternary CH refined with riding coordinates:
 C30(H30), C33(H33), C42(H42), C45(H45)
5.b Secondary CH2 refined with riding coordinates:
 C48(H48A,H48B), C49(H49A,H49B), C50(H50A,H50B), C51(H51A,H51B), C52(H52A,
 H52B), C53(H53A,H53B), C54(H54A,H54B), C55(H55A,H55B), C56(H56A,H56B),
 C57(H57A,H57B), C58(H58A,H58B), C59(H59A,H59B), C60(H60A,H60B), C60(H60C,H60D),
  C61(H61A,H61B), C61(H61C,H61D), C62(H62A,H62B), C62(H62C,H62D), C63(H63A,
 H63B), C64(H64A,H64B), C65(H65A,H65B), C66(H66A,H66B), C67(H67A,H67B),
 C68(H68A,H68B)
5.c Aromatic/amide H refined with riding coordinates:
 C2(H2), C4(H4), C11(H11), C13(H13), C26(H26), C27(H27), C28(H28), C38(H38),
 C39(H39), C40(H40)
5.d Idealised Me refined as rotating group:
 C15(H15A,H15B,H15C), C16(H16A,H16B,H16C), C17(H17A,H17B,H17C), C18(H18A,H18B,
 H18C), C19(H19A,H19B,H19C), C21(H21A,H21B,H21C), C22(H22A,H22B,H22C), C23(H23A,
 H23B,H23C), C31(H31A,H31B,H31C), C32(H32A,H32B,H32C), C34(H34A,H34B,H34C),
 C35(H35A,H35B,H35C), C43(H43A,H43B,H43C), C44(H44A,H44B,H44C), C46(H46A,H46B,
 H46C), C47(H47A,H47B,H47C)
;
_atom_sites_solution_hydrogens   geom
_atom_sites_solution_primary     dual
_atom_sites_solution_secondary   ?
loop_
_atom_site_label
_atom_site_type_symbol
_atom_site_fract_x
_atom_site_fract_y
_atom_site_fract_z
_atom_site_U_iso_or_equiv
_atom_site_adp_type
_atom_site_occupancy
_atom_site_site_symmetry_order
_atom_site_calc_flag
_atom_site_refinement_flags_posn
_atom_site_refinement_flags_adp
_atom_site_refinement_flags_occupancy
_atom_site_disorder_assembly
_atom_site_disorder_group
U1 U 0.59832(2) 0.72904(2) 0.74903(2) 0.02244(4) Uani 1 1 d . . . . .
K1 K 0.44401(9) 0.94188(7) 0.87724(5) 0.04204(18) Uani 1 1 d . . . . .
Cl1 Cl 0.67908(8) 0.87669(6) 0.86545(4) 0.03378(17) Uani 1 1 d . . . . .
Cl2 Cl 0.37826(9) 0.75121(8) 0.76070(6) 0.0446(2) Uani 1 1 d . . . . .
O1 O 0.4755(2) 0.59218(18) 0.64625(13) 0.0318(5) Uani 1 1 d . . . . .
O2 O 0.4263(3) 0.8934(2) 1.01124(17) 0.0457(7) Uani 1 1 d . . . . .
O3 O 0.201(2) 0.9030(14) 0.8414(14) 0.075(5) Uani 0.35(3) 1 d D U P A 1
O4 O 0.2107(9) 0.8969(8) 0.8629(5) 0.060(2) Uani 0.65(3) 1 d D U P A 2
O5 O 0.4401(19) 1.0679(12) 0.8019(9) 0.064(3) Uani 0.414(18) 1 d D U P A 1
O6 O 0.4078(16) 1.0499(8) 0.7884(8) 0.080(4) Uani 0.586(18) 1 d D U P A 2
N1 N 0.6937(3) 0.8025(2) 0.66546(14) 0.0245(5) Uani 1 1 d . . . . .
N2 N 0.7449(3) 0.6714(2) 0.70797(13) 0.0227(5) Uani 1 1 d . . . . .
N3 N 0.6336(3) 0.6307(2) 0.81557(14) 0.0243(6) Uani 1 1 d . . . . .
C1 C 0.7747(3) 0.7680(2) 0.62631(16) 0.0235(6) Uani 1 1 d . . . . .
C2 C 0.8301(3) 0.7982(2) 0.56803(17) 0.0261(7) Uani 1 1 d . . . . .
H2 H 0.812045 0.846575 0.552217 0.031 Uiso 1 1 calc R U . . .
C3 C 0.9111(3) 0.7590(3) 0.53259(17) 0.0262(7) Uani 1 1 d . . . . .
C4 C 0.9367(3) 0.6886(2) 0.55667(16) 0.0247(6) Uani 1 1 d . . . . .
H4 H 0.991936 0.661976 0.533115 0.030 Uiso 1 1 calc R U . . .
C5 C 0.8839(3) 0.6554(2) 0.61462(16) 0.0229(6) Uani 1 1 d . . . . .
C6 C 0.8035(3) 0.6959(2) 0.64923(15) 0.0199(6) Uani 1 1 d . . . . .
C7 C 0.9099(3) 0.5743(2) 0.63667(16) 0.0243(6) Uani 1 1 d . . . . .
C8 C 0.8493(3) 0.5555(2) 0.70458(16) 0.0241(6) Uani 1 1 d . . . . .
C9 C 0.7729(3) 0.6020(2) 0.73357(16) 0.0226(6) Uani 1 1 d . . . . .
C10 C 0.7107(3) 0.5798(2) 0.79374(16) 0.0236(6) Uani 1 1 d . . . . .
C11 C 0.7292(3) 0.5099(3) 0.82244(17) 0.0286(7) Uani 1 1 d . . . . .
H11 H 0.687762 0.493996 0.862043 0.034 Uiso 1 1 calc R U . . .
C12 C 0.8072(4) 0.4627(3) 0.79429(18) 0.0296(7) Uani 1 1 d . . . . .
C13 C 0.8659(4) 0.4859(3) 0.73532(18) 0.0288(7) Uani 1 1 d . . . . .
H13 H 0.918491 0.453729 0.715475 0.035 Uiso 1 1 calc R U . . .
C14 C 0.9710(4) 0.7972(3) 0.47057(18) 0.0317(7) Uani 1 1 d . . . . .
C15 C 0.8739(4) 0.8022(4) 0.4128(2) 0.0498(12) Uani 1 1 d . . . . .
H15A H 0.812933 0.741206 0.393076 0.075 Uiso 1 1 calc R U . . .
H15B H 0.912022 0.822529 0.371742 0.075 Uiso 1 1 calc R U . . .
H15C H 0.834755 0.846010 0.436756 0.075 Uiso 1 1 calc R U . . .
C16 C 1.0600(5) 0.8935(3) 0.5050(2) 0.0466(10) Uani 1 1 d . . . . .
H16A H 1.016638 0.933452 0.530240 0.070 Uiso 1 1 calc R U . . .
H16B H 1.097677 0.918380 0.465607 0.070 Uiso 1 1 calc R U . . .
H16C H 1.122809 0.890732 0.541371 0.070 Uiso 1 1 calc R U . . .
C17 C 1.0398(5) 0.7377(3) 0.4294(2) 0.0429(10) Uani 1 1 d . . . . .
H17A H 1.102600 0.733559 0.465062 0.064 Uiso 1 1 calc R U . . .
H17B H 1.077815 0.765317 0.391316 0.064 Uiso 1 1 calc R U . . .
H17C H 0.983432 0.675900 0.405367 0.064 Uiso 1 1 calc R U . . .
C18 C 1.0469(4) 0.5933(3) 0.65316(19) 0.0328(8) Uani 1 1 d . . . . .
H18A H 1.084422 0.606779 0.609835 0.049 Uiso 1 1 calc R U . . .
H18B H 1.062103 0.539007 0.663318 0.049 Uiso 1 1 calc R U . . .
H18C H 1.081696 0.646087 0.696869 0.049 Uiso 1 1 calc R U . . .
C19 C 0.8565(4) 0.4874(3) 0.57053(18) 0.0327(8) Uani 1 1 d . . . . .
H19A H 0.769004 0.474805 0.558592 0.049 Uiso 1 1 calc R U . . .
H19B H 0.871349 0.434842 0.584253 0.049 Uiso 1 1 calc R U . . .
H19C H 0.895250 0.497494 0.526795 0.049 Uiso 1 1 calc R U . . .
C20 C 0.8238(4) 0.3855(3) 0.8276(2) 0.0348(8) Uani 1 1 d . . . . .
C21 C 0.8720(5) 0.4257(4) 0.9117(2) 0.0520(12) Uani 1 1 d . . . . .
H21A H 0.949163 0.475345 0.918836 0.078 Uiso 1 1 calc R U . . .
H21B H 0.884383 0.377214 0.933064 0.078 Uiso 1 1 calc R U . . .
H21C H 0.813051 0.450051 0.936862 0.078 Uiso 1 1 calc R U . . .
C22 C 0.7008(5) 0.3103(3) 0.8170(3) 0.0486(10) Uani 1 1 d . . . . .
H22A H 0.642055 0.337574 0.839198 0.073 Uiso 1 1 calc R U . . .
H22B H 0.709519 0.263376 0.841522 0.073 Uiso 1 1 calc R U . . .
H22C H 0.672146 0.281885 0.763500 0.073 Uiso 1 1 calc R U . . .
C23 C 0.9117(5) 0.3414(4) 0.7913(3) 0.0505(12) Uani 1 1 d . . . . .
H23A H 0.883736 0.316975 0.737434 0.076 Uiso 1 1 calc R U . . .
H23B H 0.915920 0.291260 0.813056 0.076 Uiso 1 1 calc R U . . .
H23C H 0.992298 0.387660 0.800087 0.076 Uiso 1 1 calc R U . . .
C24 C 0.6785(3) 0.8837(3) 0.64967(18) 0.0289(7) Uani 1 1 d . . . . .
C25 C 0.5834(4) 0.8765(3) 0.5949(2) 0.0355(8) Uani 1 1 d . . . . .
C26 C 0.5749(5) 0.9570(4) 0.5788(3) 0.0511(11) Uani 1 1 d . . . . .
H26 H 0.510905 0.952534 0.542190 0.061 Uiso 1 1 calc R U . . .
C27 C 0.6559(5) 1.0418(4) 0.6140(3) 0.0594(14) Uani 1 1 d . . . . .
H27 H 0.648571 1.095328 0.601694 0.071 Uiso 1 1 calc R U . . .
C28 C 0.7485(5) 1.0487(3) 0.6678(3) 0.0486(11) Uani 1 1 d . . . . .
H28 H 0.804468 1.107593 0.692538 0.058 Uiso 1 1 calc R U . . .
C29 C 0.7617(4) 0.9710(3) 0.6865(2) 0.0334(8) Uani 1 1 d . . . . .
C30 C 0.4934(4) 0.7853(3) 0.5507(2) 0.0421(10) Uani 1 1 d . . . . .
H30 H 0.512303 0.735384 0.568893 0.051 Uiso 1 1 calc R U . . .
C31 C 0.3629(5) 0.7798(4) 0.5610(3) 0.0532(12) Uani 1 1 d . . . . .
H31A H 0.353790 0.784808 0.613683 0.080 Uiso 1 1 calc R U . . .
H31B H 0.307273 0.720784 0.530115 0.080 Uiso 1 1 calc R U . . .
H31C H 0.343985 0.830223 0.545860 0.080 Uiso 1 1 calc R U . . .
C32 C 0.5048(6) 0.7687(4) 0.4669(3) 0.0604(14) Uani 1 1 d . . . . .
H32A H 0.485911 0.816714 0.447854 0.091 Uiso 1 1 calc R U . . .
H32B H 0.448015 0.708338 0.439347 0.091 Uiso 1 1 calc R U . . .
H32C H 0.587814 0.770335 0.460079 0.091 Uiso 1 1 calc R U . . .
C33 C 0.8697(4) 0.9844(3) 0.7438(2) 0.0339(8) Uani 1 1 d . . . . .
H33 H 0.856278 0.925855 0.759180 0.041 Uiso 1 1 calc R U . . .
C34 C 0.8846(5) 1.0616(3) 0.8140(2) 0.0501(11) Uani 1 1 d . . . . .
H34A H 0.910123 1.120994 0.801711 0.075 Uiso 1 1 calc R U . . .
H34B H 0.946098 1.060436 0.852067 0.075 Uiso 1 1 calc R U . . .
H34C H 0.807146 1.053087 0.833193 0.075 Uiso 1 1 calc R U . . .
C35 C 0.9872(4) 1.0033(4) 0.7097(2) 0.0472(10) Uani 1 1 d . . . . .
H35A H 0.982339 0.949814 0.668974 0.071 Uiso 1 1 calc R U . . .
H35B H 1.055820 1.014767 0.748233 0.071 Uiso 1 1 calc R U . . .
H35C H 0.998675 1.057371 0.690184 0.071 Uiso 1 1 calc R U . . .
C36 C 0.5797(3) 0.6197(2) 0.88212(17) 0.0266(7) Uani 1 1 d . . . . .
C37 C 0.4594(4) 0.5655(3) 0.87677(19) 0.0331(8) Uani 1 1 d . . . . .
C38 C 0.4098(4) 0.5563(3) 0.9424(2) 0.0398(9) Uani 1 1 d . . . . .
H38 H 0.327293 0.520698 0.938952 0.048 Uiso 1 1 calc R U . . .
C39 C 0.4795(4) 0.5985(3) 1.0115(2) 0.0437(10) Uani 1 1 d . . . . .
H39 H 0.445727 0.590374 1.055469 0.052 Uiso 1 1 calc R U . . .
C40 C 0.5976(4) 0.6521(3) 1.01693(19) 0.0382(9) Uani 1 1 d . . . . .
H40 H 0.644201 0.681464 1.065087 0.046 Uiso 1 1 calc R U . . .
C41 C 0.6521(4) 0.6650(3) 0.95352(18) 0.0306(7) Uani 1 1 d . . . . .
C42 C 0.3799(4) 0.5106(3) 0.8019(2) 0.0393(9) Uani 1 1 d . . . . .
H42 H 0.415816 0.539674 0.762724 0.047 Uiso 1 1 calc R U . . .
C43 C 0.2510(5) 0.5117(5) 0.7990(3) 0.0628(15) Uani 1 1 d . . . . .
H43A H 0.211196 0.479820 0.834484 0.094 Uiso 1 1 calc R U . . .
H43B H 0.206952 0.480540 0.748408 0.094 Uiso 1 1 calc R U . . .
H43C H 0.250994 0.575538 0.812408 0.094 Uiso 1 1 calc R U . . .
C44 C 0.3849(6) 0.4127(4) 0.7831(3) 0.0615(15) Uani 1 1 d . . . . .
H44A H 0.469350 0.414280 0.782831 0.092 Uiso 1 1 calc R U . . .
H44B H 0.337873 0.378541 0.733700 0.092 Uiso 1 1 calc R U . . .
H44C H 0.350681 0.382186 0.820723 0.092 Uiso 1 1 calc R U . . .
C45 C 0.7822(4) 0.7243(3) 0.96394(19) 0.0373(8) Uani 1 1 d . . . . .
H45 H 0.800712 0.736148 0.914771 0.045 Uiso 1 1 calc R U . . .
C46 C 0.8034(5) 0.8174(3) 1.0205(2) 0.0484(11) Uani 1 1 d . . . . .
H46A H 0.741533 0.843922 1.007157 0.073 Uiso 1 1 calc R U . . .
H46B H 0.883938 0.859249 1.019580 0.073 Uiso 1 1 calc R U . . .
H46C H 0.798111 0.808404 1.070703 0.073 Uiso 1 1 calc R U . . .
C47 C 0.8690(5) 0.6774(4) 0.9892(3) 0.0514(11) Uani 1 1 d . . . . .
H47A H 0.850744 0.663340 1.036569 0.077 Uiso 1 1 calc R U . . .
H47B H 0.952661 0.718592 0.995983 0.077 Uiso 1 1 calc R U . . .
H47C H 0.859325 0.620279 0.951132 0.077 Uiso 1 1 calc R U . . .
C48 C 0.3544(5) 0.5693(3) 0.6084(3) 0.0546(13) Uani 1 1 d . . . . .
H48A H 0.355921 0.589153 0.561634 0.066 Uiso 1 1 calc R U . . .
H48B H 0.306472 0.599764 0.640725 0.066 Uiso 1 1 calc R U . . .
C49 C 0.3009(4) 0.4668(3) 0.5918(2) 0.0440(10) Uani 1 1 d . . . . .
H49A H 0.270430 0.447845 0.635867 0.053 Uiso 1 1 calc R U . . .
H49B H 0.233925 0.442298 0.549143 0.053 Uiso 1 1 calc R U . . .
C50 C 0.4062(6) 0.4357(5) 0.5727(4) 0.079(2) Uani 1 1 d . . . . .
H50A H 0.414255 0.430021 0.519282 0.095 Uiso 1 1 calc R U . . .
H50B H 0.397590 0.375670 0.583369 0.095 Uiso 1 1 calc R U . . .
C51 C 0.5156(5) 0.5117(4) 0.6233(3) 0.0525(12) Uani 1 1 d . . . . .
H51A H 0.540236 0.492542 0.667414 0.063 Uiso 1 1 calc R U . . .
H51B H 0.585280 0.525702 0.595625 0.063 Uiso 1 1 calc R U . . .
C52 C 0.4289(5) 0.7999(4) 0.9943(3) 0.0528(11) Uani 1 1 d . . . . .
H52A H 0.462739 0.786574 1.039185 0.063 Uiso 1 1 calc R U . . .
H52B H 0.478482 0.789061 0.954244 0.063 Uiso 1 1 calc R U . . .
C53 C 0.2976(6) 0.7409(4) 0.9687(3) 0.0623(14) Uani 1 1 d . . . . .
H53A H 0.281195 0.682349 0.983316 0.075 Uiso 1 1 calc R U . . .
H53B H 0.276958 0.726777 0.913785 0.075 Uiso 1 1 calc R U . . .
C54 C 0.2254(5) 0.7985(4) 1.0081(3) 0.0549(12) Uani 1 1 d . . . . .
H54A H 0.166341 0.806831 0.971720 0.066 Uiso 1 1 calc R U . . .
H54B H 0.181516 0.769675 1.044498 0.066 Uiso 1 1 calc R U . . .
C55 C 0.3204(5) 0.8886(4) 1.0470(3) 0.0510(11) Uani 1 1 d . . . . .
H55A H 0.291020 0.940327 1.043138 0.061 Uiso 1 1 calc R U . . .
H55B H 0.339682 0.892295 1.100613 0.061 Uiso 1 1 calc R U . . .
C56 C 0.1186(19) 0.8072(13) 0.8109(14) 0.060(4) Uani 0.35(3) 1 d D U P A 1
H56A H 0.130939 0.766594 0.841988 0.072 Uiso 0.35(3) 1 calc R U P A 1
H56B H 0.127592 0.781237 0.758632 0.072 Uiso 0.35(3) 1 calc R U P A 1
C57 C 0.001(2) 0.8236(18) 0.8160(11) 0.065(5) Uani 0.35(3) 1 d D U P A 1
H57A H -0.065472 0.765534 0.812069 0.078 Uiso 0.35(3) 1 calc R U P A 1
H57B H -0.019587 0.851239 0.776124 0.078 Uiso 0.35(3) 1 calc R U P A 1
C58 C 0.1202(11) 0.8352(12) 0.7964(8) 0.082(4) Uani 0.65(3) 1 d D U P A 2
H58A H 0.108963 0.868836 0.759025 0.099 Uiso 0.65(3) 1 calc R U P A 2
H58B H 0.144768 0.781784 0.772334 0.099 Uiso 0.65(3) 1 calc R U P A 2
C59 C 0.0094(15) 0.8063(9) 0.8305(7) 0.077(4) Uani 0.65(3) 1 d D U P A 2
H59A H 0.006948 0.752874 0.850482 0.092 Uiso 0.65(3) 1 calc R U P A 2
H59B H -0.064392 0.789954 0.793738 0.092 Uiso 0.65(3) 1 calc R U P A 2
C60 C 0.0200(5) 0.8894(4) 0.8921(3) 0.0675(14) Uani 1 1 d D U . . .
H60A H -0.041279 0.921431 0.896439 0.081 Uiso 0.35(3) 1 calc R U P A 1
H60B H 0.018758 0.857729 0.932390 0.081 Uiso 0.35(3) 1 calc R U P A 1
H60C H -0.043280 0.916728 0.881537 0.081 Uiso 0.65(3) 1 calc R U P A 2
H60D H 0.012555 0.873576 0.940477 0.081 Uiso 0.65(3) 1 calc R U P A 2
C61 C 0.1436(5) 0.9540(4) 0.8934(3) 0.0562(12) Uani 1 1 d D U . . .
H61A H 0.137757 1.008749 0.877832 0.067 Uiso 0.35(3) 1 calc R U P A 1
H61B H 0.190556 0.974681 0.944245 0.067 Uiso 0.35(3) 1 calc R U P A 1
H61C H 0.139649 0.997127 0.862801 0.067 Uiso 0.65(3) 1 calc R U P A 2
H61D H 0.180685 0.990046 0.945160 0.067 Uiso 0.65(3) 1 calc R U P A 2
C62 C 0.3821(8) 1.1326(5) 0.7977(4) 0.0808(18) Uani 1 1 d D U . . .
H62A H 0.438585 1.194131 0.825046 0.097 Uiso 0.414(18) 1 calc R U P A 1
H62B H 0.311302 1.119935 0.824504 0.097 Uiso 0.414(18) 1 calc R U P A 1
H62C H 0.445742 1.183969 0.833780 0.097 Uiso 0.586(18) 1 calc R U P A 2
H62D H 0.302502 1.127394 0.814646 0.097 Uiso 0.586(18) 1 calc R U P A 2
C63 C 0.340(2) 1.137(2) 0.7225(9) 0.086(5) Uani 0.414(18) 1 d D U P A 1
H63A H 0.389356 1.193611 0.710216 0.103 Uiso 0.414(18) 1 calc R U P A 1
H63B H 0.253055 1.133220 0.716035 0.103 Uiso 0.414(18) 1 calc R U P A 1
C64 C 0.360(3) 1.053(2) 0.6789(14) 0.087(5) Uani 0.414(18) 1 d D U P A 1
H64A H 0.282320 1.001842 0.663022 0.105 Uiso 0.414(18) 1 calc R U P A 1
H64B H 0.395018 1.064065 0.633662 0.105 Uiso 0.414(18) 1 calc R U P A 1
C65 C 0.445(2) 1.0276(17) 0.7269(8) 0.084(4) Uani 0.414(18) 1 d D U P A 1
H65A H 0.421475 0.959839 0.717435 0.100 Uiso 0.414(18) 1 calc R U P A 1
H65B H 0.528796 1.050522 0.715737 0.100 Uiso 0.414(18) 1 calc R U P A 1
C66 C 0.381(2) 1.1454(12) 0.7202(7) 0.095(5) Uani 0.586(18) 1 d D U P A 2
H66A H 0.333082 1.186007 0.713311 0.114 Uiso 0.586(18) 1 calc R U P A 2
H66B H 0.464639 1.173689 0.711160 0.114 Uiso 0.586(18) 1 calc R U P A 2
C67 C 0.325(2) 1.0529(11) 0.6678(11) 0.088(4) Uani 0.586(18) 1 d D U P A 2
H67A H 0.363105 1.046695 0.621710 0.105 Uiso 0.586(18) 1 calc R U P A 2
H67B H 0.236790 1.038024 0.654502 0.105 Uiso 0.586(18) 1 calc R U P A 2
C68 C 0.355(2) 0.9953(10) 0.7148(6) 0.091(4) Uani 0.586(18) 1 d D U P A 2
H68A H 0.279562 0.946506 0.716906 0.110 Uiso 0.586(18) 1 calc R U P A 2
H68B H 0.411448 0.965233 0.692067 0.110 Uiso 0.586(18) 1 calc R U P A 2

loop_
_atom_site_aniso_label
_atom_site_aniso_U_11
_atom_site_aniso_U_22
_atom_site_aniso_U_33
_atom_site_aniso_U_23
_atom_site_aniso_U_13
_atom_site_aniso_U_12
U1 0.02037(7) 0.02380(6) 0.02745(6) 0.00844(4) 0.00693(4) 0.01138(4)
K1 0.0340(5) 0.0398(5) 0.0542(4) 0.0101(3) 0.0109(3) 0.0153(4)
Cl1 0.0316(5) 0.0305(4) 0.0384(4) 0.0034(3) 0.0068(3) 0.0128(3)
Cl2 0.0232(5) 0.0479(6) 0.0607(5) 0.0016(4) 0.0063(4) 0.0184(4)
O1 0.0254(14) 0.0281(13) 0.0376(11) 0.0043(10) -0.0026(9) 0.0076(11)
O2 0.0415(19) 0.0404(17) 0.0578(16) 0.0131(13) 0.0170(13) 0.0149(14)
O3 0.039(6) 0.068(7) 0.104(9) -0.015(8) 0.004(7) 0.027(5)
O4 0.032(3) 0.067(4) 0.069(4) 0.002(3) -0.005(3) 0.012(3)
O5 0.088(8) 0.072(7) 0.045(5) 0.014(5) 0.017(5) 0.044(6)
O6 0.114(8) 0.065(5) 0.066(6) 0.017(4) 0.004(5) 0.039(6)
N1 0.0216(15) 0.0264(14) 0.0315(12) 0.0116(11) 0.0081(10) 0.0127(12)
N2 0.0217(15) 0.0249(14) 0.0249(11) 0.0090(10) 0.0070(9) 0.0098(11)
N3 0.0256(15) 0.0264(14) 0.0272(12) 0.0105(10) 0.0092(10) 0.0138(12)
C1 0.0201(17) 0.0269(16) 0.0262(13) 0.0095(12) 0.0059(11) 0.0090(13)
C2 0.0279(18) 0.0255(16) 0.0314(14) 0.0136(12) 0.0078(12) 0.0126(14)
C3 0.0248(18) 0.0301(17) 0.0267(13) 0.0113(12) 0.0066(11) 0.0100(14)
C4 0.0226(17) 0.0282(17) 0.0268(13) 0.0069(12) 0.0091(11) 0.0123(14)
C5 0.0214(17) 0.0258(16) 0.0237(12) 0.0061(11) 0.0047(11) 0.0110(13)
C6 0.0135(15) 0.0242(15) 0.0251(12) 0.0071(11) 0.0066(10) 0.0094(12)
C7 0.0277(18) 0.0246(16) 0.0264(13) 0.0081(12) 0.0080(11) 0.0152(14)
C8 0.0214(17) 0.0289(17) 0.0249(13) 0.0089(12) 0.0047(11) 0.0105(13)
C9 0.0222(17) 0.0244(16) 0.0243(12) 0.0078(11) 0.0051(11) 0.0105(13)
C10 0.0250(17) 0.0236(16) 0.0255(13) 0.0063(11) 0.0065(11) 0.0120(13)
C11 0.032(2) 0.0300(18) 0.0302(14) 0.0134(13) 0.0107(12) 0.0140(15)
C12 0.033(2) 0.0291(18) 0.0348(15) 0.0141(13) 0.0092(13) 0.0159(15)
C13 0.032(2) 0.0282(17) 0.0334(15) 0.0112(13) 0.0098(13) 0.0172(15)
C14 0.035(2) 0.0331(19) 0.0342(15) 0.0155(14) 0.0138(14) 0.0151(16)
C15 0.047(3) 0.073(3) 0.046(2) 0.037(2) 0.0155(18) 0.025(2)
C16 0.053(3) 0.036(2) 0.051(2) 0.0153(17) 0.0248(19) 0.007(2)
C17 0.057(3) 0.045(2) 0.0430(18) 0.0219(17) 0.0300(18) 0.027(2)
C18 0.028(2) 0.044(2) 0.0388(16) 0.0192(15) 0.0113(13) 0.0212(17)
C19 0.044(2) 0.0282(18) 0.0305(15) 0.0082(13) 0.0091(13) 0.0170(16)
C20 0.040(2) 0.0315(19) 0.0446(18) 0.0191(15) 0.0145(15) 0.0201(17)
C21 0.073(4) 0.050(3) 0.049(2) 0.027(2) 0.006(2) 0.034(3)
C22 0.048(3) 0.038(2) 0.070(3) 0.026(2) 0.018(2) 0.018(2)
C23 0.061(3) 0.048(3) 0.073(3) 0.039(2) 0.032(2) 0.040(2)
C24 0.0275(19) 0.0318(19) 0.0366(15) 0.0142(13) 0.0108(13) 0.0176(15)
C25 0.033(2) 0.039(2) 0.0452(18) 0.0207(16) 0.0073(15) 0.0195(18)
C26 0.044(3) 0.049(3) 0.073(3) 0.031(2) 0.000(2) 0.023(2)
C27 0.058(3) 0.042(3) 0.096(4) 0.039(3) 0.008(3) 0.026(2)
C28 0.050(3) 0.025(2) 0.074(3) 0.0186(19) 0.005(2) 0.0127(19)
C29 0.032(2) 0.0298(19) 0.0452(18) 0.0156(15) 0.0127(14) 0.0147(16)
C30 0.039(2) 0.041(2) 0.054(2) 0.0191(18) -0.0023(17) 0.0211(19)
C31 0.038(3) 0.055(3) 0.069(3) 0.022(2) -0.002(2) 0.017(2)
C32 0.069(4) 0.065(3) 0.053(2) 0.009(2) 0.000(2) 0.036(3)
C33 0.034(2) 0.0266(18) 0.0431(17) 0.0111(14) 0.0076(14) 0.0103(15)
C34 0.055(3) 0.034(2) 0.056(2) 0.0049(18) 0.009(2) 0.012(2)
C35 0.036(3) 0.055(3) 0.050(2) 0.0179(19) 0.0086(17) 0.011(2)
C36 0.0306(19) 0.0290(17) 0.0284(14) 0.0117(12) 0.0119(12) 0.0169(15)
C37 0.034(2) 0.038(2) 0.0381(16) 0.0186(15) 0.0133(14) 0.0198(17)
C38 0.034(2) 0.048(2) 0.050(2) 0.0263(18) 0.0203(16) 0.0196(19)
C39 0.055(3) 0.057(3) 0.0413(18) 0.0273(18) 0.0294(17) 0.035(2)
C40 0.052(3) 0.044(2) 0.0307(16) 0.0138(15) 0.0145(15) 0.028(2)
C41 0.040(2) 0.0303(18) 0.0283(14) 0.0094(13) 0.0097(13) 0.0195(16)
C42 0.029(2) 0.047(2) 0.0440(18) 0.0233(17) 0.0071(15) 0.0067(18)
C43 0.032(3) 0.092(5) 0.068(3) 0.036(3) 0.007(2) 0.014(3)
C44 0.076(4) 0.047(3) 0.053(2) 0.014(2) -0.013(2) 0.013(3)
C45 0.040(2) 0.038(2) 0.0318(16) 0.0066(14) 0.0064(14) 0.0121(18)
C46 0.054(3) 0.037(2) 0.045(2) 0.0002(17) -0.0027(18) 0.010(2)
C47 0.041(3) 0.054(3) 0.060(2) 0.012(2) -0.0011(19) 0.020(2)
C48 0.042(3) 0.040(2) 0.073(3) 0.004(2) -0.021(2) 0.015(2)
C49 0.038(2) 0.035(2) 0.050(2) 0.0091(17) -0.0083(17) 0.0045(18)
C50 0.051(4) 0.054(3) 0.101(4) -0.030(3) -0.019(3) 0.018(3)
C51 0.038(3) 0.042(3) 0.065(2) -0.014(2) -0.0017(19) 0.018(2)
C52 0.056(3) 0.047(3) 0.067(3) 0.017(2) 0.021(2) 0.030(2)
C53 0.061(4) 0.050(3) 0.074(3) 0.014(2) 0.019(3) 0.015(3)
C54 0.046(3) 0.047(3) 0.080(3) 0.029(2) 0.013(2) 0.018(2)
C55 0.046(3) 0.051(3) 0.063(2) 0.015(2) 0.022(2) 0.024(2)
C56 0.059(7) 0.043(7) 0.074(7) 0.005(6) -0.006(6) 0.022(6)
C57 0.051(8) 0.046(8) 0.097(8) 0.014(7) -0.007(7) 0.023(6)
C58 0.064(5) 0.058(6) 0.110(7) -0.022(6) -0.003(5) 0.035(5)
C59 0.050(5) 0.054(6) 0.109(7) 0.017(5) -0.019(5) 0.004(5)
C60 0.047(3) 0.072(4) 0.094(4) 0.033(3) 0.017(3) 0.027(3)
C61 0.053(3) 0.040(2) 0.070(3) 0.007(2) -0.002(2) 0.015(2)
C62 0.086(5) 0.067(4) 0.086(4) 0.005(3) 0.005(3) 0.032(4)
C63 0.072(10) 0.093(8) 0.096(8) 0.024(7) -0.017(7) 0.040(8)
C64 0.105(10) 0.105(8) 0.054(7) 0.016(6) -0.001(7) 0.044(8)
C65 0.108(9) 0.096(8) 0.063(6) 0.021(6) 0.016(7) 0.054(7)
C66 0.101(10) 0.078(7) 0.100(7) 0.020(6) -0.031(6) 0.032(7)
C67 0.090(9) 0.093(7) 0.075(7) 0.013(6) 0.004(6) 0.031(7)
C68 0.122(9) 0.080(7) 0.070(5) 0.016(5) 0.017(6) 0.032(7)

_geom_special_details            
;
 All esds (except the esd in the dihedral angle between two l.s. planes)
 are estimated using the full covariance matrix.  The cell esds are taken
 into account individually in the estimation of esds in distances, angles
 and torsion angles; correlations between esds in cell parameters are only
 used when they are defined by crystal symmetry.  An approximate (isotropic)
 treatment of cell esds is used for estimating esds involving l.s. planes.
;
loop_
_geom_bond_atom_site_label_1
_geom_bond_atom_site_label_2
_geom_bond_distance
_geom_bond_site_symmetry_2
_geom_bond_publ_flag
U1 K1 4.5537(9) . ?
U1 Cl1 2.6618(8) . ?
U1 Cl2 2.7130(10) . ?
U1 O1 2.499(2) . ?
U1 N1 2.304(3) . ?
U1 N2 2.266(3) . ?
U1 N3 2.303(3) . ?
K1 Cl1 3.2112(13) . ?
K1 Cl2 3.1185(14) . ?
K1 O2 2.774(3) . ?
K1 O2 2.843(3) 2_677 ?
K1 O3 2.72(2) . ?
K1 O4 2.582(10) . ?
K1 O5 2.691(17) . ?
K1 O6 2.727(13) . ?
K1 C52 3.443(5) . ?
K1 C55 3.171(6) 2_677 ?
K1 C65 3.372(17) . ?
K1 C68 3.488(13) . ?
O1 C48 1.437(5) . ?
O1 C51 1.465(5) . ?
O2 C52 1.446(6) . ?
O2 C55 1.437(6) . ?
O3 C56 1.481(15) . ?
O3 C61 1.443(13) . ?
O4 C58 1.498(11) . ?
O4 C61 1.413(10) . ?
O5 C62 1.397(13) . ?
O5 C65 1.406(14) . ?
O6 C62 1.400(12) . ?
O6 C68 1.422(12) . ?
N1 C1 1.394(4) . ?
N1 C24 1.435(4) . ?
N2 C6 1.398(4) . ?
N2 C9 1.401(4) . ?
N3 C10 1.397(4) . ?
N3 C36 1.450(4) . ?
C1 C2 1.405(4) . ?
C1 C6 1.422(4) . ?
C2 H2 0.9500 . ?
C2 C3 1.401(5) . ?
C3 C4 1.390(5) . ?
C3 C14 1.538(4) . ?
C4 H4 0.9500 . ?
C4 C5 1.407(4) . ?
C5 C6 1.399(4) . ?
C5 C7 1.533(4) . ?
C7 C8 1.536(4) . ?
C7 C18 1.532(5) . ?
C7 C19 1.546(5) . ?
C8 C9 1.379(5) . ?
C8 C13 1.404(5) . ?
C9 C10 1.431(4) . ?
C10 C11 1.395(5) . ?
C11 H11 0.9500 . ?
C11 C12 1.397(5) . ?
C12 C13 1.396(5) . ?
C12 C20 1.541(5) . ?
C13 H13 0.9500 . ?
C14 C15 1.539(5) . ?
C14 C16 1.523(6) . ?
C14 C17 1.523(5) . ?
C15 H15A 0.9800 . ?
C15 H15B 0.9800 . ?
C15 H15C 0.9800 . ?
C16 H16A 0.9800 . ?
C16 H16B 0.9800 . ?
C16 H16C 0.9800 . ?
C17 H17A 0.9800 . ?
C17 H17B 0.9800 . ?
C17 H17C 0.9800 . ?
C18 H18A 0.9800 . ?
C18 H18B 0.9800 . ?
C18 H18C 0.9800 . ?
C19 H19A 0.9800 . ?
C19 H19B 0.9800 . ?
C19 H19C 0.9800 . ?
C20 C21 1.541(6) . ?
C20 C22 1.533(7) . ?
C20 C23 1.517(6) . ?
C21 H21A 0.9800 . ?
C21 H21B 0.9800 . ?
C21 H21C 0.9800 . ?
C22 H22A 0.9800 . ?
C22 H22B 0.9800 . ?
C22 H22C 0.9800 . ?
C23 H23A 0.9800 . ?
C23 H23B 0.9800 . ?
C23 H23C 0.9800 . ?
C24 C25 1.412(5) . ?
C24 C29 1.409(6) . ?
C25 C26 1.399(6) . ?
C25 C30 1.512(6) . ?
C26 H26 0.9500 . ?
C26 C27 1.369(8) . ?
C27 H27 0.9500 . ?
C27 C28 1.381(7) . ?
C28 H28 0.9500 . ?
C28 C29 1.396(6) . ?
C29 C33 1.523(5) . ?
C30 H30 1.0000 . ?
C30 C31 1.530(7) . ?
C30 C32 1.542(6) . ?
C31 H31A 0.9800 . ?
C31 H31B 0.9800 . ?
C31 H31C 0.9800 . ?
C32 H32A 0.9800 . ?
C32 H32B 0.9800 . ?
C32 H32C 0.9800 . ?
C33 H33 1.0000 . ?
C33 C34 1.525(6) . ?
C33 C35 1.531(6) . ?
C34 H34A 0.9800 . ?
C34 H34B 0.9800 . ?
C34 H34C 0.9800 . ?
C35 H35A 0.9800 . ?
C35 H35B 0.9800 . ?
C35 H35C 0.9800 . ?
C36 C37 1.395(6) . ?
C36 C41 1.426(5) . ?
C37 C38 1.406(5) . ?
C37 C42 1.528(5) . ?
C38 H38 0.9500 . ?
C38 C39 1.376(7) . ?
C39 H39 0.9500 . ?
C39 C40 1.371(7) . ?
C40 H40 0.9500 . ?
C40 C41 1.406(5) . ?
C41 C45 1.501(6) . ?
C42 H42 1.0000 . ?
C42 C43 1.509(7) . ?
C42 C44 1.523(7) . ?
C43 H43A 0.9800 . ?
C43 H43B 0.9800 . ?
C43 H43C 0.9800 . ?
C44 H44A 0.9800 . ?
C44 H44B 0.9800 . ?
C44 H44C 0.9800 . ?
C45 H45 1.0000 . ?
C45 C46 1.536(6) . ?
C45 C47 1.528(6) . ?
C46 H46A 0.9800 . ?
C46 H46B 0.9800 . ?
C46 H46C 0.9800 . ?
C47 H47A 0.9800 . ?
C47 H47B 0.9800 . ?
C47 H47C 0.9800 . ?
C48 H48A 0.9900 . ?
C48 H48B 0.9900 . ?
C48 C49 1.498(7) . ?
C49 H49A 0.9900 . ?
C49 H49B 0.9900 . ?
C49 C50 1.491(8) . ?
C50 H50A 0.9900 . ?
C50 H50B 0.9900 . ?
C50 C51 1.535(7) . ?
C51 H51A 0.9900 . ?
C51 H51B 0.9900 . ?
C52 H52A 0.9900 . ?
C52 H52B 0.9900 . ?
C52 C53 1.514(8) . ?
C53 H53A 0.9900 . ?
C53 H53B 0.9900 . ?
C53 C54 1.521(8) . ?
C54 H54A 0.9900 . ?
C54 H54B 0.9900 . ?
C54 C55 1.500(8) . ?
C55 H55A 0.9900 . ?
C55 H55B 0.9900 . ?
C56 H56A 0.9900 . ?
C56 H56B 0.9900 . ?
C56 C57 1.483(15) . ?
C57 H57A 0.9900 . ?
C57 H57B 0.9900 . ?
C57 C60 1.507(14) . ?
C58 H58A 0.9900 . ?
C58 H58B 0.9900 . ?
C58 C59 1.479(13) . ?
C59 H59A 0.9900 . ?
C59 H59B 0.9900 . ?
C59 C60 1.496(11) . ?
C60 H60A 0.9900 . ?
C60 H60B 0.9900 . ?
C60 H60C 0.9900 . ?
C60 H60D 0.9900 . ?
C60 C61 1.494(7) . ?
C61 H61A 0.9900 . ?
C61 H61B 0.9900 . ?
C61 H61C 0.9900 . ?
C61 H61D 0.9900 . ?
C62 H62A 0.9900 . ?
C62 H62B 0.9900 . ?
C62 H62C 0.9900 . ?
C62 H62D 0.9900 . ?
C62 C63 1.476(14) . ?
C62 C66 1.500(13) . ?
C63 H63A 0.9900 . ?
C63 H63B 0.9900 . ?
C63 C64 1.490(15) . ?
C64 H64A 0.9900 . ?
C64 H64B 0.9900 . ?
C64 C65 1.488(14) . ?
C65 H65A 0.9900 . ?
C65 H65B 0.9900 . ?
C66 H66A 0.9900 . ?
C66 H66B 0.9900 . ?
C66 C67 1.481(13) . ?
C67 H67A 0.9900 . ?
C67 H67B 0.9900 . ?
C67 C68 1.488(14) . ?
C68 H68A 0.9900 . ?
C68 H68B 0.9900 . ?

loop_
_geom_angle_atom_site_label_1
_geom_angle_atom_site_label_2
_geom_angle_atom_site_label_3
_geom_angle
_geom_angle_site_symmetry_1
_geom_angle_site_symmetry_3
_geom_angle_publ_flag
Cl1 U1 K1 43.76(2) . . ?
Cl1 U1 Cl2 84.99(3) . . ?
Cl2 U1 K1 41.97(2) . . ?
O1 U1 K1 123.53(7) . . ?
O1 U1 Cl1 166.72(7) . . ?
O1 U1 Cl2 81.91(7) . . ?
N1 U1 K1 101.72(7) . . ?
N1 U1 Cl1 94.84(8) . . ?
N1 U1 Cl2 111.19(7) . . ?
N1 U1 O1 91.94(10) . . ?
N2 U1 K1 156.41(7) . . ?
N2 U1 Cl1 113.81(7) . . ?
N2 U1 Cl2 161.20(7) . . ?
N2 U1 O1 79.30(10) . . ?
N2 U1 N1 68.91(10) . . ?
N2 U1 N3 68.26(10) . . ?
N3 U1 K1 114.01(7) . . ?
N3 U1 Cl1 94.08(7) . . ?
N3 U1 Cl2 112.26(8) . . ?
N3 U1 O1 88.87(9) . . ?
N3 U1 N1 136.20(10) . . ?
Cl1 K1 C52 73.75(9) . . ?
Cl1 K1 C65 100.0(4) . . ?
Cl1 K1 C68 111.9(3) . . ?
Cl2 K1 Cl1 69.99(3) . . ?
Cl2 K1 C52 79.41(9) . . ?
Cl2 K1 C55 137.86(10) . 2_677 ?
Cl2 K1 C65 85.2(4) . . ?
Cl2 K1 C68 79.0(2) . . ?
O2 K1 Cl1 92.42(7) 2_677 . ?
O2 K1 Cl1 88.08(8) . . ?
O2 K1 Cl2 162.39(8) 2_677 . ?
O2 K1 Cl2 102.33(8) . . ?
O2 K1 O2 75.29(11) . 2_677 ?
O2 K1 C52 95.14(12) 2_677 . ?
O2 K1 C52 23.94(11) . . ?
O2 K1 C55 26.94(11) 2_677 2_677 ?
O2 K1 C55 90.46(12) . 2_677 ?
O2 K1 C65 99.3(4) 2_677 . ?
O2 K1 C65 170.5(3) . . ?
O2 K1 C68 158.7(4) . . ?
O2 K1 C68 109.7(3) 2_677 . ?
O3 K1 Cl1 149.1(3) . . ?
O3 K1 Cl2 79.5(3) . . ?
O3 K1 O2 94.2(6) . . ?
O3 K1 O2 118.0(3) . 2_677 ?
O3 K1 C52 96.8(6) . . ?
O3 K1 C55 140.1(4) . 2_677 ?
O3 K1 C65 81.3(8) . . ?
O4 K1 Cl1 148.2(2) . . ?
O4 K1 Cl2 81.2(2) . . ?
O4 K1 O2 85.1(3) . . ?
O4 K1 O6 80.3(5) . . ?
O4 K1 C52 88.3(3) . . ?
O4 K1 C55 140.4(2) . 2_677 ?
O4 K1 C68 74.1(5) . . ?
O5 K1 Cl1 113.6(4) . . ?
O5 K1 Cl2 107.8(3) . . ?
O5 K1 O2 147.4(3) . . ?
O5 K1 O2 79.6(4) . 2_677 ?
O5 K1 O3 79.5(8) . . ?
O5 K1 C52 170.9(3) . . ?
O5 K1 C55 75.6(5) . 2_677 ?
O5 K1 C65 23.6(3) . . ?
O6 K1 Cl1 117.7(4) . . ?
O6 K1 Cl2 101.3(2) . . ?
O6 K1 O2 149.8(3) . . ?
O6 K1 C52 168.2(4) . . ?
O6 K1 C55 84.4(3) . 2_677 ?
O6 K1 C68 22.4(3) . . ?
C52 K1 C68 153.9(3) . . ?
C55 K1 Cl1 70.53(10) 2_677 . ?
C55 K1 C52 103.04(14) 2_677 . ?
C55 K1 C65 87.7(5) 2_677 . ?
C55 K1 C68 102.8(3) 2_677 . ?
C65 K1 C52 164.5(4) . . ?
U1 Cl1 K1 101.26(3) . . ?
U1 Cl2 K1 102.46(4) . . ?
C48 O1 U1 130.2(3) . . ?
C48 O1 C51 108.0(3) . . ?
C51 O1 U1 121.2(2) . . ?
K1 O2 K1 104.71(11) . 2_677 ?
C52 O2 K1 134.5(3) . 2_677 ?
C52 O2 K1 104.9(3) . . ?
C55 O2 K1 121.4(3) . . ?
C55 O2 K1 89.3(3) . 2_677 ?
C55 O2 C52 103.6(4) . . ?
C56 O3 K1 121.6(14) . . ?
C61 O3 K1 116.4(13) . . ?
C61 O3 C56 109.5(17) . . ?
C58 O4 K1 127.8(8) . . ?
C61 O4 K1 126.2(6) . . ?
C61 O4 C58 99.2(8) . . ?
C62 O5 K1 140.1(12) . . ?
C62 O5 C65 104.1(13) . . ?
C65 O5 K1 106.5(11) . . ?
C62 O6 K1 136.8(9) . . ?
C62 O6 C68 107.1(10) . . ?
C68 O6 K1 110.5(8) . . ?
C1 N1 U1 119.2(2) . . ?
C1 N1 C24 115.2(3) . . ?
C24 N1 U1 125.5(2) . . ?
C6 N2 U1 121.5(2) . . ?
C6 N2 C9 115.7(3) . . ?
C9 N2 U1 122.5(2) . . ?
C10 N3 U1 120.76(19) . . ?
C10 N3 C36 117.0(3) . . ?
C36 N3 U1 122.3(2) . . ?
N1 C1 C2 126.4(3) . . ?
N1 C1 C6 115.6(3) . . ?
C2 C1 C6 118.0(3) . . ?
C1 C2 H2 119.1 . . ?
C3 C2 C1 121.8(3) . . ?
C3 C2 H2 119.1 . . ?
C2 C3 C14 119.1(3) . . ?
C4 C3 C2 118.3(3) . . ?
C4 C3 C14 122.6(3) . . ?
C3 C4 H4 118.7 . . ?
C3 C4 C5 122.5(3) . . ?
C5 C4 H4 118.7 . . ?
C4 C5 C7 120.6(3) . . ?
C6 C5 C4 118.1(3) . . ?
C6 C5 C7 121.2(3) . . ?
N2 C6 C1 113.7(3) . . ?
N2 C6 C5 125.0(3) . . ?
C5 C6 C1 121.3(3) . . ?
C5 C7 C8 110.7(3) . . ?
C5 C7 C19 108.7(2) . . ?
C8 C7 C19 108.1(3) . . ?
C18 C7 C5 110.5(3) . . ?
C18 C7 C8 110.5(3) . . ?
C18 C7 C19 108.3(3) . . ?
C9 C8 C7 121.3(3) . . ?
C9 C8 C13 118.9(3) . . ?
C13 C8 C7 119.6(3) . . ?
N2 C9 C10 113.4(3) . . ?
C8 C9 N2 125.7(3) . . ?
C8 C9 C10 120.9(3) . . ?
N3 C10 C9 114.4(3) . . ?
C11 C10 N3 127.2(3) . . ?
C11 C10 C9 118.4(3) . . ?
C10 C11 H11 119.2 . . ?
C10 C11 C12 121.5(3) . . ?
C12 C11 H11 119.2 . . ?
C11 C12 C20 119.5(3) . . ?
C13 C12 C11 118.5(3) . . ?
C13 C12 C20 122.0(3) . . ?
C8 C13 H13 119.1 . . ?
C12 C13 C8 121.7(3) . . ?
C12 C13 H13 119.1 . . ?
C3 C14 C15 110.0(3) . . ?
C16 C14 C3 109.2(3) . . ?
C16 C14 C15 109.0(4) . . ?
C17 C14 C3 112.4(3) . . ?
C17 C14 C15 107.9(3) . . ?
C17 C14 C16 108.3(4) . . ?
C14 C15 H15A 109.5 . . ?
C14 C15 H15B 109.5 . . ?
C14 C15 H15C 109.5 . . ?
H15A C15 H15B 109.5 . . ?
H15A C15 H15C 109.5 . . ?
H15B C15 H15C 109.5 . . ?
C14 C16 H16A 109.5 . . ?
C14 C16 H16B 109.5 . . ?
C14 C16 H16C 109.5 . . ?
H16A C16 H16B 109.5 . . ?
H16A C16 H16C 109.5 . . ?
H16B C16 H16C 109.5 . . ?
C14 C17 H17A 109.5 . . ?
C14 C17 H17B 109.5 . . ?
C14 C17 H17C 109.5 . . ?
H17A C17 H17B 109.5 . . ?
H17A C17 H17C 109.5 . . ?
H17B C17 H17C 109.5 . . ?
C7 C18 H18A 109.5 . . ?
C7 C18 H18B 109.5 . . ?
C7 C18 H18C 109.5 . . ?
H18A C18 H18B 109.5 . . ?
H18A C18 H18C 109.5 . . ?
H18B C18 H18C 109.5 . . ?
C7 C19 H19A 109.5 . . ?
C7 C19 H19B 109.5 . . ?
C7 C19 H19C 109.5 . . ?
H19A C19 H19B 109.5 . . ?
H19A C19 H19C 109.5 . . ?
H19B C19 H19C 109.5 . . ?
C12 C20 C21 109.0(3) . . ?
C22 C20 C12 109.1(3) . . ?
C22 C20 C21 109.2(4) . . ?
C23 C20 C12 113.0(3) . . ?
C23 C20 C21 108.3(4) . . ?
C23 C20 C22 108.1(4) . . ?
C20 C21 H21A 109.5 . . ?
C20 C21 H21B 109.5 . . ?
C20 C21 H21C 109.5 . . ?
H21A C21 H21B 109.5 . . ?
H21A C21 H21C 109.5 . . ?
H21B C21 H21C 109.5 . . ?
C20 C22 H22A 109.5 . . ?
C20 C22 H22B 109.5 . . ?
C20 C22 H22C 109.5 . . ?
H22A C22 H22B 109.5 . . ?
H22A C22 H22C 109.5 . . ?
H22B C22 H22C 109.5 . . ?
C20 C23 H23A 109.5 . . ?
C20 C23 H23B 109.5 . . ?
C20 C23 H23C 109.5 . . ?
H23A C23 H23B 109.5 . . ?
H23A C23 H23C 109.5 . . ?
H23B C23 H23C 109.5 . . ?
C25 C24 N1 120.4(3) . . ?
C29 C24 N1 120.1(3) . . ?
C29 C24 C25 119.5(3) . . ?
C24 C25 C30 122.9(3) . . ?
C26 C25 C24 118.6(4) . . ?
C26 C25 C30 118.5(4) . . ?
C25 C26 H26 118.9 . . ?
C27 C26 C25 122.1(4) . . ?
C27 C26 H26 118.9 . . ?
C26 C27 H27 120.4 . . ?
C26 C27 C28 119.2(4) . . ?
C28 C27 H27 120.4 . . ?
C27 C28 H28 119.3 . . ?
C27 C28 C29 121.4(4) . . ?
C29 C28 H28 119.3 . . ?
C24 C29 C33 122.8(3) . . ?
C28 C29 C24 119.2(4) . . ?
C28 C29 C33 118.0(4) . . ?
C25 C30 H30 108.2 . . ?
C25 C30 C31 112.0(4) . . ?
C25 C30 C32 110.6(4) . . ?
C31 C30 H30 108.2 . . ?
C31 C30 C32 109.4(4) . . ?
C32 C30 H30 108.2 . . ?
C30 C31 H31A 109.5 . . ?
C30 C31 H31B 109.5 . . ?
C30 C31 H31C 109.5 . . ?
H31A C31 H31B 109.5 . . ?
H31A C31 H31C 109.5 . . ?
H31B C31 H31C 109.5 . . ?
C30 C32 H32A 109.5 . . ?
C30 C32 H32B 109.5 . . ?
C30 C32 H32C 109.5 . . ?
H32A C32 H32B 109.5 . . ?
H32A C32 H32C 109.5 . . ?
H32B C32 H32C 109.5 . . ?
C29 C33 H33 107.9 . . ?
C29 C33 C34 113.0(4) . . ?
C29 C33 C35 110.9(3) . . ?
C34 C33 H33 107.9 . . ?
C34 C33 C35 109.2(4) . . ?
C35 C33 H33 107.9 . . ?
C33 C34 H34A 109.5 . . ?
C33 C34 H34B 109.5 . . ?
C33 C34 H34C 109.5 . . ?
H34A C34 H34B 109.5 . . ?
H34A C34 H34C 109.5 . . ?
H34B C34 H34C 109.5 . . ?
C33 C35 H35A 109.5 . . ?
C33 C35 H35B 109.5 . . ?
C33 C35 H35C 109.5 . . ?
H35A C35 H35B 109.5 . . ?
H35A C35 H35C 109.5 . . ?
H35B C35 H35C 109.5 . . ?
C37 C36 N3 120.8(3) . . ?
C37 C36 C41 120.3(3) . . ?
C41 C36 N3 118.9(3) . . ?
C36 C37 C38 119.4(4) . . ?
C36 C37 C42 122.6(3) . . ?
C38 C37 C42 117.9(4) . . ?
C37 C38 H38 119.6 . . ?
C39 C38 C37 120.8(4) . . ?
C39 C38 H38 119.6 . . ?
C38 C39 H39 120.1 . . ?
C40 C39 C38 119.9(3) . . ?
C40 C39 H39 120.1 . . ?
C39 C40 H40 118.9 . . ?
C39 C40 C41 122.1(4) . . ?
C41 C40 H40 118.9 . . ?
C36 C41 C45 123.5(3) . . ?
C40 C41 C36 117.5(4) . . ?
C40 C41 C45 119.0(3) . . ?
C37 C42 H42 107.4 . . ?
C43 C42 C37 113.4(4) . . ?
C43 C42 H42 107.4 . . ?
C43 C42 C44 111.5(5) . . ?
C44 C42 C37 109.5(3) . . ?
C44 C42 H42 107.4 . . ?
C42 C43 H43A 109.5 . . ?
C42 C43 H43B 109.5 . . ?
C42 C43 H43C 109.5 . . ?
H43A C43 H43B 109.5 . . ?
H43A C43 H43C 109.5 . . ?
H43B C43 H43C 109.5 . . ?
C42 C44 H44A 109.5 . . ?
C42 C44 H44B 109.5 . . ?
C42 C44 H44C 109.5 . . ?
H44A C44 H44B 109.5 . . ?
H44A C44 H44C 109.5 . . ?
H44B C44 H44C 109.5 . . ?
C41 C45 H45 108.1 . . ?
C41 C45 C46 110.6(4) . . ?
C41 C45 C47 112.0(4) . . ?
C46 C45 H45 108.1 . . ?
C47 C45 H45 108.1 . . ?
C47 C45 C46 109.8(4) . . ?
C45 C46 H46A 109.5 . . ?
C45 C46 H46B 109.5 . . ?
C45 C46 H46C 109.5 . . ?
H46A C46 H46B 109.5 . . ?
H46A C46 H46C 109.5 . . ?
H46B C46 H46C 109.5 . . ?
C45 C47 H47A 109.5 . . ?
C45 C47 H47B 109.5 . . ?
C45 C47 H47C 109.5 . . ?
H47A C47 H47B 109.5 . . ?
H47A C47 H47C 109.5 . . ?
H47B C47 H47C 109.5 . . ?
O1 C48 H48A 110.6 . . ?
O1 C48 H48B 110.6 . . ?
O1 C48 C49 105.9(4) . . ?
H48A C48 H48B 108.7 . . ?
C49 C48 H48A 110.6 . . ?
C49 C48 H48B 110.6 . . ?
C48 C49 H49A 111.3 . . ?
C48 C49 H49B 111.3 . . ?
H49A C49 H49B 109.2 . . ?
C50 C49 C48 102.4(5) . . ?
C50 C49 H49A 111.3 . . ?
C50 C49 H49B 111.3 . . ?
C49 C50 H50A 111.0 . . ?
C49 C50 H50B 111.0 . . ?
C49 C50 C51 104.0(4) . . ?
H50A C50 H50B 109.0 . . ?
C51 C50 H50A 111.0 . . ?
C51 C50 H50B 111.0 . . ?
O1 C51 C50 105.7(4) . . ?
O1 C51 H51A 110.6 . . ?
O1 C51 H51B 110.6 . . ?
C50 C51 H51A 110.6 . . ?
C50 C51 H51B 110.6 . . ?
H51A C51 H51B 108.7 . . ?
K1 C52 H52A 150.1 . . ?
K1 C52 H52B 66.5 . . ?
O2 C52 K1 51.1(2) . . ?
O2 C52 H52A 110.8 . . ?
O2 C52 H52B 110.8 . . ?
O2 C52 C53 104.6(4) . . ?
H52A C52 H52B 108.9 . . ?
C53 C52 K1 97.8(3) . . ?
C53 C52 H52A 110.8 . . ?
C53 C52 H52B 110.8 . . ?
C52 C53 H53A 110.8 . . ?
C52 C53 H53B 110.8 . . ?
C52 C53 C54 104.8(5) . . ?
H53A C53 H53B 108.9 . . ?
C54 C53 H53A 110.8 . . ?
C54 C53 H53B 110.8 . . ?
C53 C54 H54A 111.0 . . ?
C53 C54 H54B 111.0 . . ?
H54A C54 H54B 109.0 . . ?
C55 C54 C53 103.6(5) . . ?
C55 C54 H54A 111.0 . . ?
C55 C54 H54B 111.0 . . ?
K1 C55 H55A 79.5 2_677 . ?
K1 C55 H55B 69.4 2_677 . ?
O2 C55 K1 63.7(2) . 2_677 ?
O2 C55 C54 107.4(4) . . ?
O2 C55 H55A 110.2 . . ?
O2 C55 H55B 110.2 . . ?
C54 C55 K1 169.2(4) . 2_677 ?
C54 C55 H55A 110.2 . . ?
C54 C55 H55B 110.2 . . ?
H55A C55 H55B 108.5 . . ?
O3 C56 H56A 111.9 . . ?
O3 C56 H56B 111.9 . . ?
O3 C56 C57 99(2) . . ?
H56A C56 H56B 109.6 . . ?
C57 C56 H56A 111.9 . . ?
C57 C56 H56B 111.9 . . ?
C56 C57 H57A 111.0 . . ?
C56 C57 H57B 111.0 . . ?
C56 C57 C60 103.6(16) . . ?
H57A C57 H57B 109.0 . . ?
C60 C57 H57A 111.0 . . ?
C60 C57 H57B 111.0 . . ?
O4 C58 H58A 111.4 . . ?
O4 C58 H58B 111.4 . . ?
H58A C58 H58B 109.3 . . ?
C59 C58 O4 101.9(13) . . ?
C59 C58 H58A 111.4 . . ?
C59 C58 H58B 111.4 . . ?
C58 C59 H59A 111.1 . . ?
C58 C59 H59B 111.1 . . ?
C58 C59 C60 103.5(10) . . ?
H59A C59 H59B 109.0 . . ?
C60 C59 H59A 111.1 . . ?
C60 C59 H59B 111.1 . . ?
C57 C60 H60A 111.6 . . ?
C57 C60 H60B 111.6 . . ?
C59 C60 H60C 110.9 . . ?
C59 C60 H60D 110.9 . . ?
H60A C60 H60B 109.4 . . ?
H60C C60 H60D 108.9 . . ?
C61 C60 C57 100.9(13) . . ?
C61 C60 C59 104.3(7) . . ?
C61 C60 H60A 111.6 . . ?
C61 C60 H60B 111.6 . . ?
C61 C60 H60C 110.9 . . ?
C61 C60 H60D 110.9 . . ?
O3 C61 C60 106.0(10) . . ?
O3 C61 H61A 110.5 . . ?
O3 C61 H61B 110.5 . . ?
O4 C61 C60 104.9(6) . . ?
O4 C61 H61C 110.8 . . ?
O4 C61 H61D 110.8 . . ?
C60 C61 H61A 110.5 . . ?
C60 C61 H61B 110.5 . . ?
C60 C61 H61C 110.8 . . ?
C60 C61 H61D 110.8 . . ?
H61A C61 H61B 108.7 . . ?
H61C C61 H61D 108.8 . . ?
O5 C62 H62A 107.9 . . ?
O5 C62 H62B 107.9 . . ?
O5 C62 C63 117.5(13) . . ?
O6 C62 H62C 111.4 . . ?
O6 C62 H62D 111.4 . . ?
O6 C62 C66 102.0(11) . . ?
H62A C62 H62B 107.2 . . ?
H62C C62 H62D 109.2 . . ?
C63 C62 H62A 107.9 . . ?
C63 C62 H62B 107.9 . . ?
C66 C62 H62C 111.4 . . ?
C66 C62 H62D 111.4 . . ?
C62 C63 H63A 112.3 . . ?
C62 C63 H63B 112.3 . . ?
C62 C63 C64 97.5(16) . . ?
H63A C63 H63B 109.9 . . ?
C64 C63 H63A 112.3 . . ?
C64 C63 H63B 112.3 . . ?
C63 C64 H64A 109.9 . . ?
C63 C64 H64B 109.9 . . ?
H64A C64 H64B 108.3 . . ?
C65 C64 C63 108.8(17) . . ?
C65 C64 H64A 109.9 . . ?
C65 C64 H64B 109.9 . . ?
K1 C65 H65A 62.8 . . ?
K1 C65 H65B 110.8 . . ?
O5 C65 K1 49.9(9) . . ?
O5 C65 C64 107.7(16) . . ?
O5 C65 H65A 110.2 . . ?
O5 C65 H65B 110.2 . . ?
C64 C65 K1 138.4(18) . . ?
C64 C65 H65A 110.2 . . ?
C64 C65 H65B 110.2 . . ?
H65A C65 H65B 108.5 . . ?
C62 C66 H66A 110.4 . . ?
C62 C66 H66B 110.4 . . ?
H66A C66 H66B 108.6 . . ?
C67 C66 C62 106.8(14) . . ?
C67 C66 H66A 110.4 . . ?
C67 C66 H66B 110.4 . . ?
C66 C67 H67A 111.8 . . ?
C66 C67 H67B 111.8 . . ?
C66 C67 C68 100.0(13) . . ?
H67A C67 H67B 109.5 . . ?
C68 C67 H67A 111.8 . . ?
C68 C67 H67B 111.8 . . ?
K1 C68 H68A 80.0 . . ?
K1 C68 H68B 85.6 . . ?
O6 C68 K1 47.1(6) . . ?
O6 C68 C67 110.6(12) . . ?
O6 C68 H68A 109.5 . . ?
O6 C68 H68B 109.5 . . ?
C67 C68 K1 157.4(10) . . ?
C67 C68 H68A 109.5 . . ?
C67 C68 H68B 109.5 . . ?
H68A C68 H68B 108.1 . . ?

loop_
_geom_torsion_atom_site_label_1
_geom_torsion_atom_site_label_2
_geom_torsion_atom_site_label_3
_geom_torsion_atom_site_label_4
_geom_torsion
_geom_torsion_site_symmetry_1
_geom_torsion_site_symmetry_2
_geom_torsion_site_symmetry_3
_geom_torsion_site_symmetry_4
_geom_torsion_publ_flag
U1 O1 C48 C49 -144.9(3) . . . . ?
U1 O1 C51 C50 167.8(4) . . . . ?
U1 N1 C1 C2 172.7(3) . . . . ?
U1 N1 C1 C6 -8.0(4) . . . . ?
U1 N1 C24 C25 -86.6(4) . . . . ?
U1 N1 C24 C29 96.1(4) . . . . ?
U1 N2 C6 C1 8.3(4) . . . . ?
U1 N2 C6 C5 -171.8(2) . . . . ?
U1 N2 C9 C8 171.2(3) . . . . ?
U1 N2 C9 C10 -7.1(4) . . . . ?
U1 N3 C10 C9 6.4(4) . . . . ?
U1 N3 C10 C11 -171.5(3) . . . . ?
U1 N3 C36 C37 78.5(4) . . . . ?
U1 N3 C36 C41 -101.7(3) . . . . ?
K1 O2 C52 K1 -129.1(4) 2_677 . . . ?
K1 O2 C52 C53 142.6(3) 2_677 . . . ?
K1 O2 C52 C53 -88.3(4) . . . . ?
K1 O2 C55 K1 -106.9(2) . . . 2_677 ?
K1 O2 C55 C54 79.8(4) . . . . ?
K1 O2 C55 C54 -173.3(3) 2_677 . . . ?
K1 O3 C56 C57 169.4(13) . . . . ?
K1 O3 C61 C60 -145.6(10) . . . . ?
K1 O4 C58 C59 157.8(9) . . . . ?
K1 O4 C61 C60 -161.3(7) . . . . ?
K1 O5 C62 C63 -136(2) . . . . ?
K1 O5 C65 C64 139.2(19) . . . . ?
K1 O6 C62 C66 178.0(16) . . . . ?
K1 O6 C68 C67 175.4(13) . . . . ?
K1 C52 C53 C54 -79.3(4) . . . . ?
O1 C48 C49 C50 -37.4(5) . . . . ?
O2 C52 C53 C54 -27.6(5) . . . . ?
O3 C56 C57 C60 -44(3) . . . . ?
O4 C58 C59 C60 34(2) . . . . ?
O5 C62 C63 C64 10(3) . . . . ?
O6 C62 C66 C67 37.3(19) . . . . ?
N1 C1 C2 C3 179.6(3) . . . . ?
N1 C1 C6 N2 0.0(4) . . . . ?
N1 C1 C6 C5 -179.8(3) . . . . ?
N1 C24 C25 C26 -177.2(4) . . . . ?
N1 C24 C25 C30 0.3(6) . . . . ?
N1 C24 C29 C28 177.0(4) . . . . ?
N1 C24 C29 C33 -0.2(5) . . . . ?
N2 C9 C10 N3 0.3(4) . . . . ?
N2 C9 C10 C11 178.4(3) . . . . ?
N3 C10 C11 C12 178.5(3) . . . . ?
N3 C36 C37 C38 -179.9(3) . . . . ?
N3 C36 C37 C42 3.6(6) . . . . ?
N3 C36 C41 C40 -179.3(3) . . . . ?
N3 C36 C41 C45 0.1(5) . . . . ?
C1 N1 C24 C25 94.0(4) . . . . ?
C1 N1 C24 C29 -83.2(4) . . . . ?
C1 C2 C3 C4 -0.2(5) . . . . ?
C1 C2 C3 C14 -178.4(3) . . . . ?
C2 C1 C6 N2 179.4(3) . . . . ?
C2 C1 C6 C5 -0.5(5) . . . . ?
C2 C3 C4 C5 0.4(5) . . . . ?
C2 C3 C14 C15 -50.5(5) . . . . ?
C2 C3 C14 C16 69.1(4) . . . . ?
C2 C3 C14 C17 -170.7(4) . . . . ?
C3 C4 C5 C6 -0.6(5) . . . . ?
C3 C4 C5 C7 176.9(3) . . . . ?
C4 C3 C14 C15 131.4(4) . . . . ?
C4 C3 C14 C16 -109.0(4) . . . . ?
C4 C3 C14 C17 11.2(5) . . . . ?
C4 C5 C6 N2 -179.2(3) . . . . ?
C4 C5 C6 C1 0.6(5) . . . . ?
C4 C5 C7 C8 176.0(3) . . . . ?
C4 C5 C7 C18 53.3(4) . . . . ?
C4 C5 C7 C19 -65.4(4) . . . . ?
C5 C7 C8 C9 6.1(4) . . . . ?
C5 C7 C8 C13 -177.7(3) . . . . ?
C6 N2 C9 C8 -1.8(5) . . . . ?
C6 N2 C9 C10 179.9(3) . . . . ?
C6 C1 C2 C3 0.3(5) . . . . ?
C6 C5 C7 C8 -6.6(4) . . . . ?
C6 C5 C7 C18 -129.3(3) . . . . ?
C6 C5 C7 C19 112.0(3) . . . . ?
C7 C5 C6 N2 3.3(5) . . . . ?
C7 C5 C6 C1 -176.9(3) . . . . ?
C7 C8 C9 N2 -2.2(5) . . . . ?
C7 C8 C9 C10 175.9(3) . . . . ?
C7 C8 C13 C12 -176.3(3) . . . . ?
C8 C9 C10 N3 -178.1(3) . . . . ?
C8 C9 C10 C11 0.0(5) . . . . ?
C9 N2 C6 C1 -178.6(3) . . . . ?
C9 N2 C6 C5 1.3(5) . . . . ?
C9 C8 C13 C12 0.0(5) . . . . ?
C9 C10 C11 C12 0.7(5) . . . . ?
C10 N3 C36 C37 -102.6(4) . . . . ?
C10 N3 C36 C41 77.1(4) . . . . ?
C10 C11 C12 C13 -1.0(6) . . . . ?
C10 C11 C12 C20 -179.6(3) . . . . ?
C11 C12 C13 C8 0.6(6) . . . . ?
C11 C12 C20 C21 -59.2(5) . . . . ?
C11 C12 C20 C22 60.0(5) . . . . ?
C11 C12 C20 C23 -179.7(4) . . . . ?
C13 C8 C9 N2 -178.5(3) . . . . ?
C13 C8 C9 C10 -0.3(5) . . . . ?
C13 C12 C20 C21 122.2(4) . . . . ?
C13 C12 C20 C22 -118.6(4) . . . . ?
C13 C12 C20 C23 1.8(6) . . . . ?
C14 C3 C4 C5 178.5(3) . . . . ?
C18 C7 C8 C9 128.8(3) . . . . ?
C18 C7 C8 C13 -55.0(4) . . . . ?
C19 C7 C8 C9 -112.8(4) . . . . ?
C19 C7 C8 C13 63.4(4) . . . . ?
C20 C12 C13 C8 179.2(3) . . . . ?
C24 N1 C1 C2 -7.9(5) . . . . ?
C24 N1 C1 C6 171.4(3) . . . . ?
C24 C25 C26 C27 0.3(8) . . . . ?
C24 C25 C30 C31 121.5(4) . . . . ?
C24 C25 C30 C32 -116.2(4) . . . . ?
C24 C29 C33 C34 -134.1(4) . . . . ?
C24 C29 C33 C35 102.9(4) . . . . ?
C25 C24 C29 C28 -0.2(6) . . . . ?
C25 C24 C29 C33 -177.4(4) . . . . ?
C25 C26 C27 C28 -0.6(9) . . . . ?
C26 C25 C30 C31 -61.1(5) . . . . ?
C26 C25 C30 C32 61.3(6) . . . . ?
C26 C27 C28 C29 0.5(9) . . . . ?
C27 C28 C29 C24 -0.1(7) . . . . ?
C27 C28 C29 C33 177.3(5) . . . . ?
C28 C29 C33 C34 48.6(5) . . . . ?
C28 C29 C33 C35 -74.4(5) . . . . ?
C29 C24 C25 C26 0.1(6) . . . . ?
C29 C24 C25 C30 177.5(4) . . . . ?
C30 C25 C26 C27 -177.2(5) . . . . ?
C36 N3 C10 C9 -172.5(3) . . . . ?
C36 N3 C10 C11 9.6(5) . . . . ?
C36 C37 C38 C39 -1.5(6) . . . . ?
C36 C37 C42 C43 -140.6(4) . . . . ?
C36 C37 C42 C44 94.1(5) . . . . ?
C36 C41 C45 C46 130.0(4) . . . . ?
C36 C41 C45 C47 -107.1(4) . . . . ?
C37 C36 C41 C40 0.5(5) . . . . ?
C37 C36 C41 C45 179.9(4) . . . . ?
C37 C38 C39 C40 1.8(7) . . . . ?
C38 C37 C42 C43 42.9(6) . . . . ?
C38 C37 C42 C44 -82.4(5) . . . . ?
C38 C39 C40 C41 -0.9(7) . . . . ?
C39 C40 C41 C36 -0.2(6) . . . . ?
C39 C40 C41 C45 -179.6(4) . . . . ?
C40 C41 C45 C46 -50.6(5) . . . . ?
C40 C41 C45 C47 72.3(5) . . . . ?
C41 C36 C37 C38 0.3(6) . . . . ?
C41 C36 C37 C42 -176.1(4) . . . . ?
C42 C37 C38 C39 175.1(4) . . . . ?
C48 O1 C51 C50 -3.8(6) . . . . ?
C48 C49 C50 C51 34.0(6) . . . . ?
C49 C50 C51 O1 -19.3(7) . . . . ?
C51 O1 C48 C49 25.7(6) . . . . ?
C52 O2 C55 K1 135.9(3) . . . 2_677 ?
C52 O2 C55 C54 -37.4(5) . . . . ?
C52 C53 C54 C55 5.0(5) . . . . ?
C53 C54 C55 K1 -14(2) . . . 2_677 ?
C53 C54 C55 O2 19.5(5) . . . . ?
C55 O2 C52 K1 128.2(3) . . . . ?
C55 O2 C52 C53 39.9(5) . . . . ?
C56 O3 C61 C60 -3(3) . . . . ?
C56 C57 C60 C61 43(2) . . . . ?
C57 C60 C61 O3 -24.1(15) . . . . ?
C58 O4 C61 C60 46.2(13) . . . . ?
C58 C59 C60 C61 -6.8(16) . . . . ?
C59 C60 C61 O4 -25.3(8) . . . . ?
C61 O3 C56 C57 29(3) . . . . ?
C61 O4 C58 C59 -50.3(19) . . . . ?
C62 O5 C65 K1 -154(2) . . . . ?
C62 O5 C65 C64 -15(3) . . . . ?
C62 O6 C68 K1 -158.3(19) . . . . ?
C62 O6 C68 C67 17(2) . . . . ?
C62 C63 C64 C65 -18(3) . . . . ?
C62 C66 C67 C68 -26(2) . . . . ?
C63 C64 C65 K1 71(3) . . . . ?
C63 C64 C65 O5 22(3) . . . . ?
C65 O5 C62 C63 3(2) . . . . ?
C66 C67 C68 K1 15(4) . . . . ?
C66 C67 C68 O6 6(2) . . . . ?
C68 O6 C62 C66 -32.3(17) . . . . ?

_shelx_res_file                  
;
TITL YP060 in P-1
    yp060.res
    created by SHELXL-2019/3 at 14:20:53 on 10-Oct-2024
CELL 1.54184 11.6846 15.7796 18.592 103.3088 94.0723 107.2883
ZERR 1 0.0002 0.0003 0.0003 0.0015 0.0015 0.0017
LATT 1
SFAC C H Cl K N O U
UNIT 126 188 4 2 6 8 2
SADI O5 C65 O6 C68 O5 C62 O6 C62
SADI O4 C61 O3 C61 O4 C58 O3 C56
SADI C64 C65 C68 C67 C64 C63 C66 C67 C66 C62 C63 C62
SADI C56 C57 C59 C58 C59 C60 C57 C60 C60 C61
SIMU 0.02 0.04 2 C65 C64 C67 C66 C63 C62 C68 O5 O6 O4 O3 C58 C56 C59 C57 =
 C60 C61

L.S. 10
PLAN  10
SIZE 0.192 0.084 0.053
TEMP -133
CONF
list 4
MORE -1
BOND $H
fmap 2 53
acta
OMIT -10 12 4
REM <olex2.extras>
REM <HklSrc "%.\\yp060.hkl">
REM </olex2.extras>

WGHT    0.045500
FVAR       2.91706   0.41399   0.35064
U1    7    0.598318    0.729040    0.749029    11.00000    0.02037    0.02380 =
         0.02745    0.00844    0.00693    0.01138
K1    4    0.444010    0.941879    0.877240    11.00000    0.03397    0.03977 =
         0.05419    0.01009    0.01086    0.01534
CL1   3    0.679084    0.876686    0.865450    11.00000    0.03161    0.03047 =
         0.03840    0.00337    0.00683    0.01276
CL2   3    0.378258    0.751215    0.760700    11.00000    0.02323    0.04790 =
         0.06074    0.00156    0.00634    0.01842
O1    6    0.475497    0.592176    0.646248    11.00000    0.02538    0.02814 =
         0.03764    0.00431   -0.00261    0.00761
O2    6    0.426321    0.893359    1.011244    11.00000    0.04155    0.04044 =
         0.05776    0.01312    0.01703    0.01486
PART 1
O3    6    0.200791    0.903034    0.841426    31.00000    0.03942    0.06790 =
         0.10350   -0.01507    0.00369    0.02744
PART 2
O4    6    0.210709    0.896936    0.862875   -31.00000    0.03185    0.06705 =
         0.06927    0.00201   -0.00483    0.01200
PART 1
O5    6    0.440108    1.067859    0.801891    21.00000    0.08831    0.07250 =
         0.04474    0.01351    0.01713    0.04425
PART 2
O6    6    0.407774    1.049938    0.788443   -21.00000    0.11388    0.06484 =
         0.06621    0.01726    0.00392    0.03904
PART 0
N1    5    0.693684    0.802547    0.665461    11.00000    0.02163    0.02640 =
         0.03152    0.01158    0.00805    0.01269
N2    5    0.744911    0.671413    0.707973    11.00000    0.02174    0.02495 =
         0.02488    0.00899    0.00703    0.00982
N3    5    0.633603    0.630666    0.815569    11.00000    0.02562    0.02644 =
         0.02717    0.01047    0.00921    0.01378
C1    1    0.774654    0.768016    0.626310    11.00000    0.02011    0.02690 =
         0.02619    0.00951    0.00592    0.00895
C2    1    0.830054    0.798230    0.568027    11.00000    0.02789    0.02545 =
         0.03143    0.01363    0.00784    0.01257
AFIX  43
H2    2    0.812045    0.846575    0.552217    11.00000   -1.20000
AFIX   0
C3    1    0.911097    0.759042    0.532592    11.00000    0.02482    0.03007 =
         0.02673    0.01127    0.00662    0.01001
C4    1    0.936684    0.688644    0.556674    11.00000    0.02261    0.02822 =
         0.02684    0.00690    0.00914    0.01232
AFIX  43
H4    2    0.991936    0.661976    0.533115    11.00000   -1.20000
AFIX   0
C5    1    0.883872    0.655364    0.614622    11.00000    0.02145    0.02579 =
         0.02368    0.00614    0.00469    0.01101
C6    1    0.803501    0.695860    0.649227    11.00000    0.01352    0.02416 =
         0.02510    0.00712    0.00664    0.00936
C7    1    0.909920    0.574348    0.636666    11.00000    0.02773    0.02464 =
         0.02638    0.00807    0.00802    0.01519
C8    1    0.849279    0.555491    0.704581    11.00000    0.02144    0.02886 =
         0.02492    0.00890    0.00469    0.01055
C9    1    0.772862    0.602022    0.733575    11.00000    0.02220    0.02437 =
         0.02427    0.00778    0.00508    0.01049
C10   1    0.710661    0.579819    0.793742    11.00000    0.02498    0.02360 =
         0.02552    0.00627    0.00652    0.01204
C11   1    0.729160    0.509884    0.822439    11.00000    0.03220    0.02996 =
         0.03022    0.01335    0.01069    0.01405
AFIX  43
H11   2    0.687762    0.493996    0.862043    11.00000   -1.20000
AFIX   0
C12   1    0.807156    0.462671    0.794286    11.00000    0.03258    0.02913 =
         0.03481    0.01413    0.00924    0.01594
C13   1    0.865899    0.485884    0.735316    11.00000    0.03238    0.02816 =
         0.03343    0.01117    0.00984    0.01722
AFIX  43
H13   2    0.918491    0.453729    0.715475    11.00000   -1.20000
AFIX   0
C14   1    0.971006    0.797168    0.470574    11.00000    0.03520    0.03312 =
         0.03419    0.01550    0.01379    0.01506
C15   1    0.873858    0.802184    0.412790    11.00000    0.04714    0.07272 =
         0.04575    0.03722    0.01545    0.02494
AFIX 137
H15A  2    0.812933    0.741206    0.393076    11.00000   -1.50000
H15B  2    0.912022    0.822529    0.371742    11.00000   -1.50000
H15C  2    0.834755    0.846010    0.436756    11.00000   -1.50000
AFIX   0
C16   1    1.059963    0.893524    0.505019    11.00000    0.05277    0.03553 =
         0.05143    0.01530    0.02479    0.00722
AFIX 137
H16A  2    1.016638    0.933452    0.530240    11.00000   -1.50000
H16B  2    1.097677    0.918380    0.465607    11.00000   -1.50000
H16C  2    1.122809    0.890732    0.541371    11.00000   -1.50000
AFIX   0
C17   1    1.039849    0.737685    0.429411    11.00000    0.05669    0.04485 =
         0.04295    0.02188    0.02997    0.02674
AFIX 137
H17A  2    1.102600    0.733559    0.465062    11.00000   -1.50000
H17B  2    1.077815    0.765317    0.391316    11.00000   -1.50000
H17C  2    0.983432    0.675900    0.405367    11.00000   -1.50000
AFIX   0
C18   1    1.046878    0.593260    0.653158    11.00000    0.02786    0.04369 =
         0.03882    0.01922    0.01126    0.02117
AFIX 137
H18A  2    1.084422    0.606779    0.609835    11.00000   -1.50000
H18B  2    1.062103    0.539007    0.663318    11.00000   -1.50000
H18C  2    1.081696    0.646087    0.696869    11.00000   -1.50000
AFIX   0
C19   1    0.856493    0.487420    0.570526    11.00000    0.04390    0.02824 =
         0.03048    0.00823    0.00905    0.01701
AFIX 137
H19A  2    0.769004    0.474805    0.558592    11.00000   -1.50000
H19B  2    0.871349    0.434842    0.584253    11.00000   -1.50000
H19C  2    0.895250    0.497494    0.526795    11.00000   -1.50000
AFIX   0
C20   1    0.823757    0.385487    0.827574    11.00000    0.04002    0.03153 =
         0.04458    0.01914    0.01449    0.02014
C21   1    0.871976    0.425681    0.911742    11.00000    0.07260    0.05039 =
         0.04912    0.02671    0.00598    0.03366
AFIX 137
H21A  2    0.949163    0.475345    0.918836    11.00000   -1.50000
H21B  2    0.884383    0.377214    0.933064    11.00000   -1.50000
H21C  2    0.813051    0.450051    0.936862    11.00000   -1.50000
AFIX   0
C22   1    0.700778    0.310299    0.816994    11.00000    0.04781    0.03832 =
         0.07032    0.02644    0.01798    0.01836
AFIX 137
H22A  2    0.642055    0.337574    0.839198    11.00000   -1.50000
H22B  2    0.709519    0.263376    0.841522    11.00000   -1.50000
H22C  2    0.672146    0.281885    0.763500    11.00000   -1.50000
AFIX   0
C23   1    0.911708    0.341450    0.791332    11.00000    0.06088    0.04833 =
         0.07292    0.03882    0.03177    0.03995
AFIX 137
H23A  2    0.883736    0.316975    0.737434    11.00000   -1.50000
H23B  2    0.915920    0.291260    0.813056    11.00000   -1.50000
H23C  2    0.992298    0.387660    0.800087    11.00000   -1.50000
AFIX   0
C24   1    0.678500    0.883714    0.649671    11.00000    0.02753    0.03175 =
         0.03658    0.01418    0.01082    0.01763
C25   1    0.583434    0.876532    0.594920    11.00000    0.03307    0.03878 =
         0.04520    0.02071    0.00727    0.01954
C26   1    0.574945    0.956957    0.578786    11.00000    0.04379    0.04856 =
         0.07284    0.03129    0.00043    0.02270
AFIX  43
H26   2    0.510905    0.952534    0.542190    11.00000   -1.20000
AFIX   0
C27   1    0.655946    1.041824    0.614035    11.00000    0.05755    0.04190 =
         0.09603    0.03934    0.00768    0.02631
AFIX  43
H27   2    0.648571    1.095328    0.601694    11.00000   -1.20000
AFIX   0
C28   1    0.748511    1.048693    0.667754    11.00000    0.04969    0.02524 =
         0.07360    0.01857    0.00485    0.01275
AFIX  43
H28   2    0.804468    1.107593    0.692538    11.00000   -1.20000
AFIX   0
C29   1    0.761688    0.970983    0.686454    11.00000    0.03235    0.02977 =
         0.04525    0.01561    0.01265    0.01475
C30   1    0.493421    0.785345    0.550708    11.00000    0.03930    0.04067 =
         0.05396    0.01912   -0.00230    0.02114
AFIX  13
H30   2    0.512303    0.735384    0.568893    11.00000   -1.20000
AFIX   0
C31   1    0.362888    0.779791    0.561018    11.00000    0.03845    0.05462 =
         0.06932    0.02250   -0.00226    0.01678
AFIX 137
H31A  2    0.353790    0.784808    0.613683    11.00000   -1.50000
H31B  2    0.307273    0.720784    0.530115    11.00000   -1.50000
H31C  2    0.343985    0.830223    0.545860    11.00000   -1.50000
AFIX   0
C32   1    0.504830    0.768662    0.466853    11.00000    0.06864    0.06455 =
         0.05343    0.00910   -0.00007    0.03627
AFIX 137
H32A  2    0.485911    0.816714    0.447854    11.00000   -1.50000
H32B  2    0.448015    0.708338    0.439347    11.00000   -1.50000
H32C  2    0.587814    0.770335    0.460079    11.00000   -1.50000
AFIX   0
C33   1    0.869656    0.984357    0.743825    11.00000    0.03363    0.02663 =
         0.04310    0.01108    0.00764    0.01031
AFIX  13
H33   2    0.856278    0.925855    0.759180    11.00000   -1.20000
AFIX   0
C34   1    0.884591    1.061625    0.813969    11.00000    0.05522    0.03419 =
         0.05594    0.00492    0.00906    0.01242
AFIX 137
H34A  2    0.910123    1.120994    0.801711    11.00000   -1.50000
H34B  2    0.946098    1.060436    0.852067    11.00000   -1.50000
H34C  2    0.807146    1.053087    0.833193    11.00000   -1.50000
AFIX   0
C35   1    0.987199    1.003280    0.709737    11.00000    0.03637    0.05520 =
         0.05004    0.01792    0.00860    0.01133
AFIX 137
H35A  2    0.982339    0.949814    0.668974    11.00000   -1.50000
H35B  2    1.055820    1.014767    0.748233    11.00000   -1.50000
H35C  2    0.998675    1.057371    0.690184    11.00000   -1.50000
AFIX   0
C36   1    0.579733    0.619668    0.882123    11.00000    0.03058    0.02901 =
         0.02843    0.01167    0.01191    0.01686
C37   1    0.459360    0.565487    0.876771    11.00000    0.03403    0.03830 =
         0.03806    0.01859    0.01328    0.01978
C38   1    0.409809    0.556350    0.942387    11.00000    0.03449    0.04781 =
         0.05041    0.02628    0.02029    0.01960
AFIX  43
H38   2    0.327293    0.520698    0.938952    11.00000   -1.20000
AFIX   0
C39   1    0.479466    0.598458    1.011541    11.00000    0.05543    0.05716 =
         0.04132    0.02732    0.02944    0.03548
AFIX  43
H39   2    0.445727    0.590374    1.055469    11.00000   -1.20000
AFIX   0
C40   1    0.597604    0.652081    1.016935    11.00000    0.05175    0.04395 =
         0.03074    0.01382    0.01447    0.02769
AFIX  43
H40   2    0.644201    0.681464    1.065087    11.00000   -1.20000
AFIX   0
C41   1    0.652081    0.665018    0.953516    11.00000    0.04029    0.03029 =
         0.02833    0.00942    0.00968    0.01946
C42   1    0.379871    0.510569    0.801880    11.00000    0.02944    0.04662 =
         0.04402    0.02329    0.00705    0.00667
AFIX  13
H42   2    0.415816    0.539674    0.762724    11.00000   -1.20000
AFIX   0
C43   1    0.250952    0.511717    0.799047    11.00000    0.03214    0.09158 =
         0.06805    0.03561    0.00680    0.01404
AFIX 137
H43A  2    0.211196    0.479820    0.834484    11.00000   -1.50000
H43B  2    0.206952    0.480540    0.748408    11.00000   -1.50000
H43C  2    0.250994    0.575538    0.812408    11.00000   -1.50000
AFIX   0
C44   1    0.384891    0.412664    0.783110    11.00000    0.07614    0.04697 =
         0.05335    0.01373   -0.01260    0.01300
AFIX 137
H44A  2    0.469350    0.414280    0.782831    11.00000   -1.50000
H44B  2    0.337873    0.378541    0.733700    11.00000   -1.50000
H44C  2    0.350681    0.382186    0.820723    11.00000   -1.50000
AFIX   0
C45   1    0.782225    0.724297    0.963939    11.00000    0.04017    0.03824 =
         0.03182    0.00662    0.00643    0.01213
AFIX  13
H45   2    0.800712    0.736148    0.914771    11.00000   -1.20000
AFIX   0
C46   1    0.803365    0.817396    1.020461    11.00000    0.05395    0.03668 =
         0.04459    0.00018   -0.00269    0.01024
AFIX 137
H46A  2    0.741533    0.843922    1.007157    11.00000   -1.50000
H46B  2    0.883938    0.859249    1.019580    11.00000   -1.50000
H46C  2    0.798111    0.808404    1.070703    11.00000   -1.50000
AFIX   0
C47   1    0.869016    0.677427    0.989166    11.00000    0.04079    0.05362 =
         0.06018    0.01202   -0.00106    0.01999
AFIX 137
H47A  2    0.850744    0.663340    1.036569    11.00000   -1.50000
H47B  2    0.952661    0.718592    0.995983    11.00000   -1.50000
H47C  2    0.859325    0.620279    0.951132    11.00000   -1.50000
AFIX   0
C48   1    0.354425    0.569310    0.608443    11.00000    0.04208    0.04044 =
         0.07270    0.00449   -0.02141    0.01547
AFIX  23
H48A  2    0.355921    0.589153    0.561634    11.00000   -1.20000
H48B  2    0.306472    0.599764    0.640725    11.00000   -1.20000
AFIX   0
C49   1    0.300866    0.466831    0.591755    11.00000    0.03836    0.03542 =
         0.04965    0.00913   -0.00832    0.00447
AFIX  23
H49A  2    0.270430    0.447845    0.635867    11.00000   -1.20000
H49B  2    0.233925    0.442298    0.549143    11.00000   -1.20000
AFIX   0
C50   1    0.406218    0.435720    0.572692    11.00000    0.05145    0.05382 =
         0.10094   -0.03034   -0.01879    0.01798
AFIX  23
H50A  2    0.414255    0.430021    0.519282    11.00000   -1.20000
H50B  2    0.397590    0.375670    0.583369    11.00000   -1.20000
AFIX   0
C51   1    0.515629    0.511703    0.623269    11.00000    0.03839    0.04169 =
         0.06491   -0.01368   -0.00174    0.01785
AFIX  23
H51A  2    0.540236    0.492542    0.667414    11.00000   -1.20000
H51B  2    0.585280    0.525702    0.595625    11.00000   -1.20000
AFIX   0
C52   1    0.428938    0.799890    0.994290    11.00000    0.05575    0.04738 =
         0.06723    0.01684    0.02144    0.02985
AFIX  23
H52A  2    0.462739    0.786574    1.039185    11.00000   -1.20000
H52B  2    0.478482    0.789061    0.954244    11.00000   -1.20000
AFIX   0
C53   1    0.297621    0.740864    0.968740    11.00000    0.06060    0.05027 =
         0.07418    0.01416    0.01866    0.01513
AFIX  23
H53A  2    0.281195    0.682349    0.983316    11.00000   -1.20000
H53B  2    0.276958    0.726777    0.913785    11.00000   -1.20000
AFIX   0
C54   1    0.225428    0.798535    1.008127    11.00000    0.04638    0.04692 =
         0.08037    0.02929    0.01267    0.01796
AFIX  23
H54A  2    0.166341    0.806831    0.971720    11.00000   -1.20000
H54B  2    0.181516    0.769675    1.044498    11.00000   -1.20000
AFIX   0
C55   1    0.320423    0.888591    1.047028    11.00000    0.04638    0.05142 =
         0.06335    0.01542    0.02240    0.02437
AFIX  23
H55A  2    0.291020    0.940327    1.043138    11.00000   -1.20000
H55B  2    0.339682    0.892295    1.100613    11.00000   -1.20000
AFIX   0
PART 1
C56   1    0.118618    0.807246    0.810898    31.00000    0.05914    0.04274 =
         0.07441    0.00520   -0.00563    0.02162
AFIX  23
H56A  2    0.130939    0.766594    0.841988    31.00000   -1.20000
H56B  2    0.127592    0.781237    0.758632    31.00000   -1.20000
AFIX   0
C57   1    0.000513    0.823571    0.815983    31.00000    0.05142    0.04557 =
         0.09727    0.01435   -0.00699    0.02324
AFIX  23
H57A  2   -0.065472    0.765534    0.812069    31.00000   -1.20000
H57B  2   -0.019587    0.851239    0.776124    31.00000   -1.20000
AFIX   0
PART 2
C58   1    0.120246    0.835180    0.796377   -31.00000    0.06402    0.05811 =
         0.10965   -0.02240   -0.00346    0.03477
AFIX  23
H58A  2    0.108963    0.868836    0.759025   -31.00000   -1.20000
H58B  2    0.144768    0.781784    0.772334   -31.00000   -1.20000
AFIX   0
C59   1    0.009382    0.806278    0.830511   -31.00000    0.05029    0.05440 =
         0.10918    0.01729   -0.01877    0.00395
AFIX  23
H59A  2    0.006948    0.752874    0.850482   -31.00000   -1.20000
H59B  2   -0.064392    0.789954    0.793738   -31.00000   -1.20000
AFIX   0
PART 0
C60   1    0.020036    0.889392    0.892110    11.00000    0.04727    0.07242 =
         0.09416    0.03265    0.01696    0.02655
PART 1
AFIX  23
H60A  2   -0.041279    0.921431    0.896439    31.00000   -1.20000
H60B  2    0.018758    0.857729    0.932390    31.00000   -1.20000
AFIX  23
PART 2
H60C  2   -0.043280    0.916728    0.881537   -31.00000   -1.20000
H60D  2    0.012555    0.873576    0.940477   -31.00000   -1.20000
AFIX   0
PART 0
C61   1    0.143560    0.954047    0.893380    11.00000    0.05334    0.03971 =
         0.07009    0.00688   -0.00184    0.01547
PART 1
AFIX  23
H61A  2    0.137757    1.008749    0.877832    31.00000   -1.20000
H61B  2    0.190556    0.974681    0.944245    31.00000   -1.20000
AFIX  23
PART 2
H61C  2    0.139649    0.997127    0.862801   -31.00000   -1.20000
H61D  2    0.180685    0.990046    0.945160   -31.00000   -1.20000
AFIX   0
PART 0
C62   1    0.382130    1.132645    0.797670    11.00000    0.08560    0.06700 =
         0.08574    0.00544    0.00487    0.03163
PART 1
AFIX  23
H62A  2    0.438585    1.194131    0.825046    21.00000   -1.20000
H62B  2    0.311302    1.119935    0.824504    21.00000   -1.20000
AFIX  23
PART 2
H62C  2    0.445742    1.183969    0.833780   -21.00000   -1.20000
H62D  2    0.302502    1.127394    0.814646   -21.00000   -1.20000
AFIX   0
PART 1
C63   1    0.339600    1.137489    0.722485    21.00000    0.07180    0.09312 =
         0.09578    0.02406   -0.01724    0.03998
AFIX  23
H63A  2    0.389356    1.193611    0.710216    21.00000   -1.20000
H63B  2    0.253055    1.133220    0.716035    21.00000   -1.20000
AFIX   0
C64   1    0.360230    1.052807    0.678944    21.00000    0.10509    0.10506 =
         0.05413    0.01596   -0.00068    0.04447
AFIX  23
H64A  2    0.282320    1.001842    0.663022    21.00000   -1.20000
H64B  2    0.395018    1.064065    0.633662    21.00000   -1.20000
AFIX   0
C65   1    0.445286    1.027564    0.726926    21.00000    0.10757    0.09610 =
         0.06276    0.02144    0.01637    0.05440
AFIX  23
H65A  2    0.421475    0.959839    0.717435    21.00000   -1.20000
H65B  2    0.528796    1.050522    0.715737    21.00000   -1.20000
AFIX   0
PART 2
C66   1    0.381012    1.145437    0.720152   -21.00000    0.10094    0.07842 =
         0.09967    0.02045   -0.03138    0.03204
AFIX  23
H66A  2    0.333082    1.186007    0.713311   -21.00000   -1.20000
H66B  2    0.464639    1.173689    0.711160   -21.00000   -1.20000
AFIX   0
C67   1    0.325369    1.052916    0.667834   -21.00000    0.08970    0.09272 =
         0.07512    0.01274    0.00437    0.03088
AFIX  23
H67A  2    0.363105    1.046695    0.621710   -21.00000   -1.20000
H67B  2    0.236790    1.038024    0.654502   -21.00000   -1.20000
AFIX   0
C68   1    0.354587    0.995290    0.714816   -21.00000    0.12183    0.08008 =
         0.07028    0.01575    0.01743    0.03168
AFIX  23
H68A  2    0.279562    0.946506    0.716906   -21.00000   -1.20000
H68B  2    0.411448    0.965233    0.692067   -21.00000   -1.20000
AFIX   0
HKLF 4


REM  YP060 in P-1
REM wR2 = 0.0745, GooF = S = 1.023, Restrained GooF = 1.021 for all data
REM R1 = 0.0307 for 11251 Fo > 4sig(Fo) and 0.0349 for all 12208 data
REM 748 parameters refined using 253 restraints

END

WGHT      0.0455      0.0000

REM Highest difference peak  1.575,  deepest hole -1.818,  1-sigma level  0.102
Q1    1   0.7002  0.7818  0.7913  11.00000  0.05    1.58
Q2    1   0.6767  0.7489  0.7043  11.00000  0.05    1.20
Q3    1   0.5209  0.7136  0.7956  11.00000  0.05    1.18
Q4    1   0.6016  0.7000  0.7819  11.00000  0.05    1.06
Q5    1   0.5013  0.7024  0.7735  11.00000  0.05    1.05
Q6    1   0.4761  0.9576  0.8118  11.00000  0.05    0.93
Q7    1   0.4879  0.6753  0.7277  11.00000  0.05    0.81
Q8    1   0.5830  0.7566  0.7007  11.00000  0.05    0.79
Q9    1   0.6014  0.7760  0.7134  11.00000  0.05    0.78
Q10   1   0.4824  0.7779  0.7424  11.00000  0.05    0.77
;
_shelx_res_checksum              9865
_olex2_date_sample_data_collection 2024-02-28
_olex2_submission_special_instructions 'No special instructions were received'
_oxdiff_exptl_absorpt_empirical_details 
;
Empirical correction (ABSPACK) includes:
- Absorption correction using spherical harmonics
- Frame scaling
- Detector area scaling
- B-factor correction
;
_oxdiff_exptl_absorpt_empirical_full_max 2.995
_oxdiff_exptl_absorpt_empirical_full_min 0.238
####################################################################### 
# 
# This file contains crystal structure data downloaded from the 
# Cambridge Structural Database (CSD) hosted by the Cambridge 
# Crystallographic Data Centre (CCDC).
# 
# Full information about CCDC data access policies and citation 
# guidelines are available at http://www.ccdc.cam.ac.uk/access/V1 
# 
# Audit and citation data items may have been added by the CCDC. 
# Please retain this information to preserve the provenance of 
# this file and to allow appropriate attribution of the data. 
# 
#######################################################################

data_yp078
_database_code_depnum_ccdc_archive 'CCDC 2404451'
loop_
_audit_author_name
_audit_author_address
Rosario
;epfl
Switzerland
;
_audit_update_record             
;
2024-11-21 deposited with the CCDC.	2025-07-23 downloaded from the CCDC.
;
_audit_creation_date             2024-10-18
_audit_creation_method           
;
Olex2 1.5
(compiled 2024.02.16 svn.r378c4104 for OlexSys, GUI svn.r6928)
;
_shelx_SHELXL_version_number     2019/3
_chemical_name_common            ?
_chemical_name_systematic        ?
_chemical_formula_moiety         'C110 H164 K6 N6 O4, 2.3[C4H10O]'
_chemical_formula_sum            'C119.20 H187 K6 N6 O6.30'
_chemical_formula_weight         2039.54
_chemical_melting_point          ?
_chemical_oxdiff_formula         'C59 H92 N3 O3 K3'
loop_
_atom_type_symbol
_atom_type_description
_atom_type_scat_dispersion_real
_atom_type_scat_dispersion_imag
_atom_type_scat_source
C C 0.0181 0.0091 'International Tables Vol C Tables 4.2.6.8 and 6.1.1.4'
H H 0.0000 0.0000 'International Tables Vol C Tables 4.2.6.8 and 6.1.1.4'
K K 0.3868 1.0657 'International Tables Vol C Tables 4.2.6.8 and 6.1.1.4'
N N 0.0311 0.0180 'International Tables Vol C Tables 4.2.6.8 and 6.1.1.4'
O O 0.0492 0.0322 'International Tables Vol C Tables 4.2.6.8 and 6.1.1.4'

_shelx_space_group_comment       
;
The symmetry employed for this shelxl refinement is uniquely defined
by the following loop, which should always be used as a source of
symmetry information in preference to the above space-group names.
They are only intended as comments.
;
_space_group_crystal_system      monoclinic
_space_group_IT_number           14
_space_group_name_H-M_alt        'P 1 21/n 1'
_space_group_name_Hall           '-P 2yn'
loop_
_space_group_symop_operation_xyz
'x, y, z'
'-x+1/2, y+1/2, -z+1/2'
'-x, -y, -z'
'x-1/2, -y-1/2, z-1/2'

_cell_length_a                   15.91762(13)
_cell_length_b                   14.57188(13)
_cell_length_c                   26.4106(2)
_cell_angle_alpha                90
_cell_angle_beta                 99.0700(8)
_cell_angle_gamma                90
_cell_volume                     6049.33(9)
_cell_formula_units_Z            2
_cell_measurement_reflns_used    22872
_cell_measurement_temperature    140.00(10)
_cell_measurement_theta_max      75.8570
_cell_measurement_theta_min      4.2760
_shelx_estimated_absorpt_T_max   0.605
_shelx_estimated_absorpt_T_min   0.465
_exptl_absorpt_coefficient_mu    2.321
_exptl_absorpt_correction_T_max  1.000
_exptl_absorpt_correction_T_min  0.371
_exptl_absorpt_correction_type   gaussian
_exptl_absorpt_process_details   
;
CrysAlisPro 1.171.43.116a (Rigaku Oxford Diffraction, 2024)
Numerical absorption correction based on gaussian integration over
a multifaceted crystal model
Empirical absorption correction using spherical harmonics,
implemented in SCALE3 ABSPACK scaling algorithm.
;
_exptl_absorpt_special_details   ?
_exptl_crystal_colour            'clear dark yellow'
_exptl_crystal_density_diffrn    1.120
_exptl_crystal_density_meas      ?
_exptl_crystal_density_method    ?
_exptl_crystal_description       irregular
_exptl_crystal_F_000             2217
loop_
_exptl_crystal_face_index_h
_exptl_crystal_face_index_k
_exptl_crystal_face_index_l
_exptl_crystal_face_perp_dist
2 -1 -1 0.1645
0 0 1 0.1606
-2 1 -2 0.1038
2 -1 1 0.1989
2 -1 -2 0.1558
-2 1 2 0.1900
-1 0 2 0.1972
0 -7 11 0.1096
1 0 -2 0.1809
4 4 -15 0.1979
0 -2 1 0.0709
0 -1 0 0.0646
-1 -2 1 0.0989
-1 0 1 0.1803
10 2 -4 0.1627
-6 -7 -2 0.0988
-2 0 1 0.1581
-1 -1 -1 0.0988
-8 1 -8 0.0952
-9 2 -4 0.1116
1 0 2 0.1846
-7 0 -10 0.1130
-1 1 -1 0.1368
-2 2 -1 0.1291
-1 5 -14 0.1577
3 2 -17 0.1862
0 9 3 0.1587
6 8 -3 0.1886
10 1 -8 0.1547
2 2 1 0.1450
2 1 0 0.1505
0 1 1 0.1699
4 7 9 0.1452
2 1 1 0.1634
1 4 15 0.1368
1 2 5 0.1302

_exptl_crystal_size_max          0.39
_exptl_crystal_size_mid          0.302
_exptl_crystal_size_min          0.241
loop_
_exptl_oxdiff_crystal_face_indexfrac_h
_exptl_oxdiff_crystal_face_indexfrac_k
_exptl_oxdiff_crystal_face_indexfrac_l
_exptl_oxdiff_crystal_face_x
_exptl_oxdiff_crystal_face_y
_exptl_oxdiff_crystal_face_z
2.0000 -1.0000 -0.9999 0.0233 0.0513 0.2150
-0.0000 -0.0000 1.0000 0.0157 0.0525 -0.0220
-2.0000 1.0000 -2.0001 -0.0703 -0.2089 -0.1491
2.0000 -1.0000 1.0001 0.0546 0.1564 0.1710
2.0000 -1.0000 -1.9999 0.0076 -0.0012 0.2370
-2.0000 1.0000 1.9999 -0.0076 0.0012 -0.2370
-1.0000 -0.0000 1.9999 -0.0289 0.0757 -0.1155
0.4666 -7.1128 11.0146 -0.3792 0.9136 0.1470
1.0000 0.0000 -1.9999 0.0289 -0.0757 0.1155
3.7775 4.3815 -14.6570 0.3551 -0.8571 0.3732
0.0000 -2.0000 0.9998 -0.1474 0.1429 0.0781
0.0000 -1.0000 -0.0001 -0.0815 0.0452 0.0500
-1.0000 -2.0000 0.9996 -0.2076 0.1135 0.0066
-1.0000 -0.0000 0.9999 -0.0446 0.0232 -0.0935
9.9823 2.3282 -3.9403 0.7293 -0.0194 0.6840
-6.0208 -7.3423 -2.4636 -0.9996 0.0256 -0.0091
-2.0000 -0.0000 0.9997 -0.1048 -0.0061 -0.1650
-1.0000 -1.0000 -1.0002 -0.1574 -0.0367 0.0005
-8.3606 1.1079 -7.5719 -0.5318 -0.6930 -0.4868
-9.2868 2.1855 -3.8971 -0.4422 -0.5758 -0.6877
1.0000 0.0000 2.0001 0.0915 0.1344 0.0275
-7.1806 0.1487 -10.2986 -0.5816 -0.7583 -0.2945
-1.0000 1.0000 -1.0000 0.0056 -0.1270 -0.0995
-2.0000 2.0000 -1.0000 0.0269 -0.2015 -0.2211
-1.4633 4.7514 -14.0638 0.0789 -0.9963 -0.0331
2.8463 1.9543 -16.6409 0.0702 -0.8790 0.4716
-0.1092 9.3342 2.7135 0.7967 -0.2822 -0.5344
5.5907 7.9221 -2.6410 0.9411 -0.3326 0.0616
9.6512 1.4527 -7.9880 0.5746 -0.2022 0.7931
2.0000 2.0000 1.0005 0.2991 0.0209 0.0210
2.0000 1.0000 0.0004 0.2020 0.0135 0.0930
-0.0000 1.0000 1.0001 0.0972 0.0074 -0.0720
3.8839 6.7875 8.8963 0.9264 0.2747 -0.2574
2.0000 1.0000 1.0004 0.2176 0.0660 0.0710
1.1736 3.8316 15.0482 0.6186 0.6519 -0.4386
1.0000 2.0000 5.0003 0.3015 0.2017 -0.1385

_exptl_transmission_factor_max   ?
_exptl_transmission_factor_min   ?
_diffrn_reflns_av_R_equivalents  0.0261
_diffrn_reflns_av_unetI/netI     0.0240
_diffrn_reflns_Laue_measured_fraction_full 1.000
_diffrn_reflns_Laue_measured_fraction_max 0.987
_diffrn_reflns_limit_h_max       20
_diffrn_reflns_limit_h_min       -17
_diffrn_reflns_limit_k_max       14
_diffrn_reflns_limit_k_min       -18
_diffrn_reflns_limit_l_max       31
_diffrn_reflns_limit_l_min       -33
_diffrn_reflns_number            42711
_diffrn_reflns_point_group_measured_fraction_full 1.000
_diffrn_reflns_point_group_measured_fraction_max 0.987
_diffrn_reflns_theta_full        67.684
_diffrn_reflns_theta_max         75.924
_diffrn_reflns_theta_min         3.045
_diffrn_ambient_environment      N~2~
_diffrn_ambient_temperature      140.00(10)
_diffrn_detector                 'CCD plate'
_diffrn_detector_area_resol_mean 5.2817
_diffrn_detector_type            AtlasS2
_diffrn_measured_fraction_theta_full 1.000
_diffrn_measured_fraction_theta_max 0.987
_diffrn_measurement_details      
;
List of Runs (angles in degrees, time in seconds):

  # Type    Start    End  Width  t~exp~   \w     \q     \k     \f   Frames
#--------------------------------------------------------------------------
  1  \w    -74.00  31.00   1.00    3.00    --  -40.66  84.00  30.00  105
  2  \w     46.00  73.00   1.00    3.00    --   40.66 -84.00 -89.00   27
  3  \w     85.00 130.00   1.00   12.00    --  112.00 -84.00 -89.00   45
  4  \w    101.00 166.00   1.00   12.00    --  112.00  84.00  30.00   65
  5  \w    -86.00  -6.00   1.00    3.00    --  -40.66 125.00 120.00   80
  6  \w      3.00  65.00   1.00    3.00    --   40.66 -38.00-150.00   62
  7  \w    -29.00  -4.00   1.00    3.00    --   40.66 -38.00-150.00   25
  8  \w     23.00  50.00   1.00    3.00    --   40.66  57.00  90.00   27
  9  \w     60.00 112.00   1.00    3.00    --   40.66  57.00  90.00   52
 10  \w     40.00 108.00   1.00   12.00    --  112.00-111.00   0.00   68
 11  \w     29.00  57.00   1.00   12.00    --  112.00 -94.00  90.00   28
 12  \w    121.00 163.00   1.00   12.00    --  112.00  77.00   0.00   42
 13  \w     70.00  95.00   1.00   12.00    --  112.00-111.00 -90.00   25
 14  \w     40.00  66.00   1.00   12.00    --  112.00-111.00 -90.00   26
 15  \w     54.00 138.00   1.00   12.00    --  112.00 -45.00 -90.00   84
 16  \w     82.00 107.00   1.00   12.00    --  112.00 -94.00  90.00   25
 17  \w    103.00 178.00   1.00   12.00    --  112.00  77.00 -30.00   75
 18  \w     33.00 107.00   1.00   12.00    --  112.00 -94.00 150.00   74
 19  \w     56.00  83.00   1.00   12.00    --  112.00 -94.00-180.00   27
 20  \w    108.00 152.00   1.00   12.00    --  112.00  77.00 -90.00   44
 21  \w     40.00 122.00   1.00   12.00    --  112.00 -61.00-150.00   82
 22  \w     64.00  91.00   1.00   12.00    --  112.00-111.00  60.00   27
 23  \w    132.00 178.00   1.00   12.00    --  112.00 111.00-150.00   46
 24  \w     96.00 121.00   1.00   12.00    --  112.00  30.00 -30.00   25
 25  \w    153.00 178.00   1.00   12.00    --  112.00  30.00 -30.00   25
 26  \w     45.00  71.00   1.00   12.00    --  112.00 -94.00 120.00   26
;
_diffrn_measurement_device       'four-circle diffractometer'
_diffrn_measurement_device_type  'SuperNova, Dual, Cu at home/near, AtlasS2'
_diffrn_measurement_method       '\w scans'
_diffrn_orient_matrix_type       
'CrysAlisPro convention (1999,Acta A55,543-557)'
_diffrn_orient_matrix_UB_11      0.0602251000
_diffrn_orient_matrix_UB_12      0.0815079000
_diffrn_orient_matrix_UB_13      0.0156577000
_diffrn_orient_matrix_UB_21      0.0293255000
_diffrn_orient_matrix_UB_22      -0.0451647000
_diffrn_orient_matrix_UB_23      0.0525338000
_diffrn_orient_matrix_UB_31      0.0715069000
_diffrn_orient_matrix_UB_32      -0.0500229000
_diffrn_orient_matrix_UB_33      -0.0219852000
_diffrn_radiation_monochromator  mirror
_diffrn_radiation_probe          x-ray
_diffrn_radiation_type           'Cu K\a'
_diffrn_radiation_wavelength     1.54184
_diffrn_source                   'micro-focus sealed X-ray tube'
_diffrn_source_type              'SuperNova (Cu) X-ray Source'
_reflns_Friedel_coverage         0.000
_reflns_Friedel_fraction_full    .
_reflns_Friedel_fraction_max     .
_reflns_number_gt                11362
_reflns_number_total             12452
_reflns_special_details          
;
 Reflections were merged by SHELXL according to the crystal
 class for the calculation of statistics and refinement.
 
 Structure factors included contributions from the .fab file.
 
 _reflns_Friedel_fraction is defined as the number of unique
 Friedel pairs measured divided by the number that would be
 possible theoretically, ignoring centric projections and
 systematic absences.
;
_reflns_threshold_expression     'I > 2\s(I)'
_computing_cell_refinement       'CrysAlisPro 1.171.43.116a (Rigaku OD, 2024)'
_computing_data_collection       
'CrysAlisPro system (CCD 43.112a 64-bit (release 01-03-2024))'
_computing_data_reduction        'CrysAlisPro 1.171.43.116a (Rigaku OD, 2024)'
_computing_molecular_graphics    'Olex2 1.5 (Dolomanov et al., 2009)'
_computing_publication_material  'Olex2 1.5 (Dolomanov et al., 2009)'
_computing_structure_refinement  'SHELXL 2019/3 (Sheldrick, 2015)'
_computing_structure_solution    'SHELXT  (Sheldrick, 2015)'
_refine_diff_density_max         0.847
_refine_diff_density_min         -0.415
_refine_diff_density_rms         0.048
_refine_ls_extinction_coef       .
_refine_ls_extinction_method     none
_refine_ls_goodness_of_fit_ref   1.040
_refine_ls_hydrogen_treatment    constr
_refine_ls_matrix_type           full
_refine_ls_number_parameters     693
_refine_ls_number_reflns         12452
_refine_ls_number_restraints     300
_refine_ls_R_factor_all          0.0472
_refine_ls_R_factor_gt           0.0439
_refine_ls_restrained_S_all      1.092
_refine_ls_shift/su_max          0.002
_refine_ls_shift/su_mean         0.000
_refine_ls_structure_factor_coef Fsqd
_refine_ls_weighting_details     
'w=1/[\s^2^(Fo^2^)+(0.0746P)^2^+2.0609P] where P=(Fo^2^+2Fc^2^)/3'
_refine_ls_weighting_scheme      calc
_refine_ls_wR_factor_gt          0.1244
_refine_ls_wR_factor_ref         0.1278
_refine_special_details          ?
_olex2_refinement_description    
;
1. Fixed Uiso
 At 1.2 times of:
  All C(H) groups, All C(H,H) groups
 At 1.5 times of:
  All C(H,H,H) groups
2. Restrained distances
 O4-C62 \\sim O4-C61 \\sim O3-C56 \\sim O3-C58
 with sigma of 0.02
 C57-C56 \\sim C62-C63 \\sim C60-C61 \\sim C59-C58
 with sigma of 0.02
 C57-C59 \\sim C63-C60
 with sigma of 0.02
 C62-C61 \\sim C56-C58
 with sigma of 0.02
 O2-C54 \\sim O2-C53 \\sim O1-C50 \\sim O1-C48
 with sigma of 0.02
 C50-C51 \\sim C54-C55 \\sim C52-C53 \\sim C49-C48
 with sigma of 0.02
 C55-C52 \\sim C51-C49
 with sigma of 0.02
 C50-C48 \\sim C54-C53
 with sigma of 0.02
 K2-O1 \\sim K2-O2
 with sigma of 0.02
 K4-O4 \\sim K3-O3
 with sigma of 0.02
3. Uiso/Uaniso restraints and constraints
O1 \\sim C50 \\sim C51 \\sim C55 \\sim C54 \\sim O2 \\sim C53 \\sim C52 \\sim
C48 \\sim C49: within 2A with sigma of 0.01 and sigma for terminal atoms of
0.02 within 2A
C57 \\sim C56 \\sim O3 \\sim C58 \\sim C59 \\sim C60 \\sim C61 \\sim O4 \\sim
C62 \\sim C63 \\sim K4 \\sim K3: within 2A with sigma of 0.01 and sigma for
terminal atoms of 0.02 within 2A
4. Others
 Sof(K4)=Sof(O4)=Sof(C60)=Sof(H60A)=Sof(H60B)=Sof(H60C)=Sof(C61)=Sof(H61A)=
 Sof(H61B)=Sof(C62)=Sof(H62A)=Sof(H62B)=Sof(C63)=Sof(H63A)=Sof(H63B)=Sof(H63C)=
 1-FVAR(1)
 Sof(K3)=Sof(O3)=Sof(C56)=Sof(H56A)=Sof(H56B)=Sof(C57)=Sof(H57A)=Sof(H57B)=
 Sof(H57C)=Sof(C58)=Sof(H58A)=Sof(H58B)=Sof(C59)=Sof(H59A)=Sof(H59B)=Sof(H59C)=
 FVAR(1)
 Sof(O2)=Sof(C52)=Sof(H52A)=Sof(H52B)=Sof(H52C)=Sof(C53)=Sof(H53A)=Sof(H53B)=
 Sof(C54)=Sof(H54A)=Sof(H54B)=Sof(C55)=Sof(H55A)=Sof(H55B)=Sof(H55C)=1-FVAR(2)
 Sof(O1)=Sof(C48)=Sof(H48A)=Sof(H48B)=Sof(C49)=Sof(H49A)=Sof(H49B)=Sof(H49C)=
 Sof(C50)=Sof(H50A)=Sof(H50B)=Sof(C51)=Sof(H51A)=Sof(H51B)=Sof(H51C)=FVAR(2)
5.a Ternary CH refined with riding coordinates:
 C30(H30), C33(H33), C42(H42), C45(H45)
5.b Secondary CH2 refined with riding coordinates:
 C48(H48A,H48B), C50(H50A,H50B), C53(H53A,H53B), C54(H54A,H54B), C56(H56A,
 H56B), C58(H58A,H58B), C61(H61A,H61B), C62(H62A,H62B)
5.c Aromatic/amide H refined with riding coordinates:
 C2(H2), C4(H4), C11(H11), C13(H13), C26(H26), C27(H27), C28(H28), C38(H38),
 C39(H39), C40(H40)
5.d Idealised Me refined as rotating group:
 C15(H15A,H15B,H15C), C16(H16A,H16B,H16C), C17(H17A,H17B,H17C), C18(H18A,H18B,
 H18C), C19(H19A,H19B,H19C), C21(H21A,H21B,H21C), C22(H22A,H22B,H22C), C23(H23A,
 H23B,H23C), C31(H31A,H31B,H31C), C32(H32A,H32B,H32C), C34(H34A,H34B,H34C),
 C35(H35A,H35B,H35C), C43(H43A,H43B,H43C), C44(H44A,H44B,H44C), C46(H46A,H46B,
 H46C), C47(H47A,H47B,H47C), C49(H49A,H49B,H49C), C51(H51A,H51B,H51C), C52(H52A,
 H52B,H52C), C55(H55A,H55B,H55C), C57(H57A,H57B,H57C), C59(H59A,H59B,H59C),
 C60(H60A,H60B,H60C), C63(H63A,H63B,H63C)
;
_atom_sites_solution_hydrogens   geom
_atom_sites_solution_primary     dual
_atom_sites_solution_secondary   ?
loop_
_atom_site_label
_atom_site_type_symbol
_atom_site_fract_x
_atom_site_fract_y
_atom_site_fract_z
_atom_site_U_iso_or_equiv
_atom_site_adp_type
_atom_site_occupancy
_atom_site_site_symmetry_order
_atom_site_calc_flag
_atom_site_refinement_flags_posn
_atom_site_refinement_flags_adp
_atom_site_refinement_flags_occupancy
_atom_site_disorder_assembly
_atom_site_disorder_group
K1 K 0.40351(2) 0.58189(2) 0.49638(2) 0.02891(9) Uani 1 1 d . . . . .
K2 K 0.39366(2) 0.33289(2) 0.56856(2) 0.02925(9) Uani 1 1 d D . . . .
K3 K 0.51364(18) 0.46710(16) 0.69779(9) 0.0493(5) Uani 0.631(5) 1 d D U P A 1
K4 K 0.5310(3) 0.4794(3) 0.70204(19) 0.0645(12) Uani 0.369(5) 1 d D U P A 2
O1 O 0.2769(3) 0.2001(4) 0.5723(3) 0.0615(12) Uani 0.467(6) 1 d D U P A 1
O2 O 0.2999(3) 0.1677(3) 0.5700(2) 0.0634(11) Uani 0.533(6) 1 d D U P A 2
O3 O 0.5673(5) 0.5050(7) 0.7981(3) 0.0916(19) Uani 0.631(5) 1 d D U P A 1
O4 O 0.5825(7) 0.4924(10) 0.8011(4) 0.0659(17) Uani 0.369(5) 1 d D U P A 2
N1 N 0.33064(8) 0.49917(9) 0.58519(5) 0.0286(3) Uani 1 1 d . . . . .
N2 N 0.50355(7) 0.48253(8) 0.58782(4) 0.0224(2) Uani 1 1 d . . . . .
N3 N 0.56135(8) 0.30389(8) 0.59778(5) 0.0315(3) Uani 1 1 d . . . . .
C1 C 0.38062(9) 0.57133(10) 0.60468(5) 0.0238(3) Uani 1 1 d . . . . .
C2 C 0.35002(9) 0.65233(10) 0.62473(5) 0.0271(3) Uani 1 1 d . . . . .
H2 H 0.290432 0.658377 0.624057 0.033 Uiso 1 1 calc R U . . .
C3 C 0.40261(9) 0.72404(10) 0.64551(5) 0.0284(3) Uani 1 1 d . . . . .
C4 C 0.48944(9) 0.71754(10) 0.64371(5) 0.0275(3) Uani 1 1 d . . . . .
H4 H 0.526313 0.765702 0.657514 0.033 Uiso 1 1 calc R U . . .
C5 C 0.52326(8) 0.64077(9) 0.62176(5) 0.0238(3) Uani 1 1 d . . . . .
C6 C 0.47148(8) 0.56563(9) 0.60355(5) 0.0220(3) Uani 1 1 d . . . . .
C7 C 0.61603(8) 0.63597(9) 0.61314(5) 0.0251(3) Uani 1 1 d . . . . .
C8 C 0.64675(8) 0.53798(9) 0.62571(5) 0.0238(3) Uani 1 1 d . . . . .
C9 C 0.58907(8) 0.46724(9) 0.60809(5) 0.0225(3) Uani 1 1 d . . . . .
C10 C 0.61669(9) 0.37213(9) 0.61586(5) 0.0241(3) Uani 1 1 d . . . . .
C11 C 0.69962(9) 0.35734(10) 0.64263(5) 0.0256(3) Uani 1 1 d . . . . .
H11 H 0.718249 0.295804 0.648649 0.031 Uiso 1 1 calc R U . . .
C12 C 0.75605(9) 0.42805(10) 0.66085(5) 0.0258(3) Uani 1 1 d . . . . .
C13 C 0.72912(9) 0.51811(10) 0.65206(5) 0.0263(3) Uani 1 1 d . . . . .
H13 H 0.766544 0.567044 0.663920 0.032 Uiso 1 1 calc R U . . .
C14 C 0.36698(10) 0.80557(12) 0.67231(7) 0.0371(3) Uani 1 1 d . . . . .
C15 C 0.27217(13) 0.81775(18) 0.65677(11) 0.0711(8) Uani 1 1 d . . . . .
H15A H 0.259355 0.829480 0.619820 0.107 Uiso 1 1 calc R U . . .
H15B H 0.252859 0.869790 0.675435 0.107 Uiso 1 1 calc R U . . .
H15C H 0.242798 0.761872 0.664971 0.107 Uiso 1 1 calc R U . . .
C16 C 0.41289(16) 0.89435(14) 0.66333(12) 0.0660(7) Uani 1 1 d . . . . .
H16A H 0.473823 0.887452 0.675980 0.099 Uiso 1 1 calc R U . . .
H16B H 0.389992 0.944640 0.681681 0.099 Uiso 1 1 calc R U . . .
H16C H 0.404386 0.908085 0.626555 0.099 Uiso 1 1 calc R U . . .
C17 C 0.38572(18) 0.78734(19) 0.73077(9) 0.0665(6) Uani 1 1 d . . . . .
H17A H 0.354029 0.733090 0.738957 0.100 Uiso 1 1 calc R U . . .
H17B H 0.368179 0.840651 0.749177 0.100 Uiso 1 1 calc R U . . .
H17C H 0.446795 0.776742 0.741183 0.100 Uiso 1 1 calc R U . . .
C18 C 0.67242(10) 0.70868(10) 0.64370(7) 0.0340(3) Uani 1 1 d . . . . .
H18A H 0.649851 0.769916 0.634152 0.051 Uiso 1 1 calc R U . . .
H18B H 0.730507 0.703722 0.636028 0.051 Uiso 1 1 calc R U . . .
H18C H 0.672924 0.698855 0.680457 0.051 Uiso 1 1 calc R U . . .
C19 C 0.61825(9) 0.65477(10) 0.55587(6) 0.0289(3) Uani 1 1 d . . . . .
H19A H 0.583691 0.608793 0.534964 0.043 Uiso 1 1 calc R U . . .
H19B H 0.677097 0.651332 0.549349 0.043 Uiso 1 1 calc R U . . .
H19C H 0.595369 0.716108 0.546914 0.043 Uiso 1 1 calc R U . . .
C20 C 0.84446(9) 0.40318(11) 0.69004(6) 0.0293(3) Uani 1 1 d . . . . .
C21 C 0.83402(11) 0.36210(14) 0.74217(7) 0.0431(4) Uani 1 1 d . . . . .
H21A H 0.810122 0.408509 0.762682 0.065 Uiso 1 1 calc R U . . .
H21B H 0.889634 0.342371 0.760206 0.065 Uiso 1 1 calc R U . . .
H21C H 0.795624 0.309194 0.736921 0.065 Uiso 1 1 calc R U . . .
C22 C 0.90320(10) 0.48660(12) 0.69930(7) 0.0384(4) Uani 1 1 d . . . . .
H22A H 0.909311 0.514675 0.666362 0.058 Uiso 1 1 calc R U . . .
H22B H 0.959166 0.467167 0.716970 0.058 Uiso 1 1 calc R U . . .
H22C H 0.878765 0.531417 0.720520 0.058 Uiso 1 1 calc R U . . .
C23 C 0.88729(10) 0.33236(12) 0.65937(7) 0.0375(4) Uani 1 1 d . . . . .
H23A H 0.853846 0.275600 0.656106 0.056 Uiso 1 1 calc R U . . .
H23B H 0.944796 0.319427 0.677273 0.056 Uiso 1 1 calc R U . . .
H23C H 0.890554 0.356864 0.625184 0.056 Uiso 1 1 calc R U . . .
C24 C 0.24681(9) 0.48971(10) 0.59430(6) 0.0305(3) Uani 1 1 d . . . . .
C25 C 0.22315(11) 0.48397(12) 0.64408(7) 0.0401(4) Uani 1 1 d . . . . .
C26 C 0.13872(13) 0.46466(16) 0.64876(9) 0.0547(5) Uani 1 1 d . . . . .
H26 H 0.123372 0.461621 0.682051 0.066 Uiso 1 1 calc R U . . .
C27 C 0.07697(12) 0.44989(17) 0.60679(10) 0.0581(6) Uani 1 1 d . . . . .
H27 H 0.019991 0.437220 0.611132 0.070 Uiso 1 1 calc R U . . .
C28 C 0.09906(11) 0.45374(14) 0.55830(8) 0.0461(4) Uani 1 1 d . . . . .
H28 H 0.056999 0.442561 0.529221 0.055 Uiso 1 1 calc R U . . .
C29 C 0.18228(9) 0.47383(11) 0.55140(7) 0.0342(3) Uani 1 1 d . . . . .
C30 C 0.28883(13) 0.49034(14) 0.69251(7) 0.0455(4) Uani 1 1 d . . . . .
H30 H 0.337787 0.527180 0.684070 0.055 Uiso 1 1 calc R U . . .
C31 C 0.25564(18) 0.53830(17) 0.73711(9) 0.0629(6) Uani 1 1 d . . . . .
H31A H 0.231481 0.598032 0.725648 0.094 Uiso 1 1 calc R U . . .
H31B H 0.302639 0.547226 0.765459 0.094 Uiso 1 1 calc R U . . .
H31C H 0.211591 0.500305 0.748742 0.094 Uiso 1 1 calc R U . . .
C32 C 0.32238(17) 0.39497(17) 0.70886(9) 0.0607(6) Uani 1 1 d . . . . .
H32A H 0.275230 0.356285 0.715949 0.091 Uiso 1 1 calc R U . A 1
H32B H 0.364985 0.399997 0.739855 0.091 Uiso 1 1 calc R U . A 1
H32C H 0.348468 0.367393 0.681264 0.091 Uiso 1 1 calc R U . A 1
C33 C 0.20372(9) 0.48359(12) 0.49785(7) 0.0351(3) Uani 1 1 d . . . . .
H33 H 0.263648 0.462010 0.499099 0.042 Uiso 1 1 calc R U . . .
C34 C 0.20148(11) 0.58481(13) 0.48249(7) 0.0424(4) Uani 1 1 d . . . . .
H34A H 0.142822 0.607380 0.478638 0.064 Uiso 1 1 calc R U . . .
H34B H 0.222930 0.591560 0.449885 0.064 Uiso 1 1 calc R U . . .
H34C H 0.237254 0.620376 0.509092 0.064 Uiso 1 1 calc R U . . .
C35 C 0.14810(12) 0.42683(17) 0.45651(9) 0.0551(5) Uani 1 1 d . . . . .
H35A H 0.089645 0.450186 0.451779 0.083 Uiso 1 1 calc R U . . .
H35B H 0.148571 0.362425 0.467231 0.083 Uiso 1 1 calc R U . . .
H35C H 0.170553 0.431650 0.424135 0.083 Uiso 1 1 calc R U . . .
C36 C 0.58428(10) 0.21243(10) 0.61063(6) 0.0308(3) Uani 1 1 d . . . . .
C37 C 0.55375(11) 0.16861(11) 0.65214(6) 0.0343(3) Uani 1 1 d . . . . .
C38 C 0.56645(13) 0.07457(12) 0.66010(7) 0.0420(4) Uani 1 1 d . . . . .
H38 H 0.545055 0.045763 0.687719 0.050 Uiso 1 1 calc R U . . .
C39 C 0.60920(14) 0.02268(12) 0.62891(7) 0.0454(4) Uani 1 1 d . . . . .
H39 H 0.616166 -0.041468 0.634474 0.054 Uiso 1 1 calc R U . . .
C40 C 0.64196(12) 0.06484(11) 0.58934(7) 0.0411(4) Uani 1 1 d . . . . .
H40 H 0.672363 0.029286 0.568113 0.049 Uiso 1 1 calc R U . . .
C41 C 0.63113(11) 0.15866(11) 0.58006(6) 0.0349(3) Uani 1 1 d . . . . .
C42 C 0.50843(12) 0.22316(12) 0.68864(7) 0.0396(4) Uani 1 1 d . . . . .
H42 H 0.483821 0.278846 0.669715 0.048 Uiso 1 1 calc R U . . .
C43 C 0.43511(14) 0.17169(16) 0.70655(10) 0.0582(5) Uani 1 1 d . . . . .
H43A H 0.396188 0.149103 0.676675 0.087 Uiso 1 1 calc R U . . .
H43B H 0.404428 0.213173 0.726427 0.087 Uiso 1 1 calc R U . . .
H43C H 0.457549 0.119689 0.728053 0.087 Uiso 1 1 calc R U . . .
C44 C 0.57170(13) 0.25665(13) 0.73478(7) 0.0459(4) Uani 1 1 d . . . . .
H44A H 0.596959 0.203691 0.754420 0.069 Uiso 1 1 calc R U . A 1
H44B H 0.541923 0.295073 0.756715 0.069 Uiso 1 1 calc R U . A 1
H44C H 0.616674 0.292585 0.722701 0.069 Uiso 1 1 calc R U . A 1
C45 C 0.66525(13) 0.20323(12) 0.53547(7) 0.0427(4) Uani 1 1 d . . . . .
H45 H 0.676148 0.269279 0.544477 0.051 Uiso 1 1 calc R U . . .
C46 C 0.59702(18) 0.20032(15) 0.48750(8) 0.0588(6) Uani 1 1 d . . . . .
H46A H 0.584647 0.136336 0.477582 0.088 Uiso 1 1 calc R U . . .
H46B H 0.617744 0.232723 0.459385 0.088 Uiso 1 1 calc R U . . .
H46C H 0.545059 0.230039 0.494883 0.088 Uiso 1 1 calc R U . . .
C47 C 0.74902(18) 0.16211(17) 0.52514(11) 0.0696(7) Uani 1 1 d . . . . .
H47A H 0.770695 0.198145 0.498645 0.104 Uiso 1 1 calc R U . . .
H47B H 0.739611 0.098605 0.513389 0.104 Uiso 1 1 calc R U . . .
H47C H 0.790577 0.163162 0.556740 0.104 Uiso 1 1 calc R U . . .
C48 C 0.1980(4) 0.2201(4) 0.5884(3) 0.0766(17) Uani 0.467(6) 1 d D U P A 1
H48A H 0.201643 0.190493 0.622401 0.092 Uiso 0.467(6) 1 calc R U P A 1
H48B H 0.199635 0.286948 0.595000 0.092 Uiso 0.467(6) 1 calc R U P A 1
C49 C 0.1151(6) 0.2027(9) 0.5640(5) 0.164(4) Uani 0.467(6) 1 d D U P A 1
H49A H 0.107026 0.229254 0.529457 0.246 Uiso 0.467(6) 1 calc R U P A 1
H49B H 0.074530 0.230500 0.583790 0.246 Uiso 0.467(6) 1 calc R U P A 1
H49C H 0.105546 0.136335 0.561604 0.246 Uiso 0.467(6) 1 calc R U P A 1
C50 C 0.2915(4) 0.1057(5) 0.5632(3) 0.0654(14) Uani 0.467(6) 1 d D U P A 1
H50A H 0.243929 0.080899 0.538299 0.078 Uiso 0.467(6) 1 calc R U P A 1
H50B H 0.294241 0.070864 0.595605 0.078 Uiso 0.467(6) 1 calc R U P A 1
C51 C 0.3744(5) 0.0942(5) 0.5423(4) 0.062(2) Uani 0.467(6) 1 d D U P A 1
H51A H 0.370562 0.126333 0.509391 0.093 Uiso 0.467(6) 1 calc R U P A 1
H51B H 0.385025 0.028853 0.537313 0.093 Uiso 0.467(6) 1 calc R U P A 1
H51C H 0.421245 0.120135 0.566647 0.093 Uiso 0.467(6) 1 calc R U P A 1
C52 C 0.2001(6) 0.2221(7) 0.6212(4) 0.130(3) Uani 0.533(6) 1 d D U P A 2
H52A H 0.189331 0.277506 0.600139 0.195 Uiso 0.533(6) 1 calc R U P A 2
H52B H 0.244756 0.234604 0.650386 0.195 Uiso 0.533(6) 1 calc R U P A 2
H52C H 0.147782 0.203952 0.633784 0.195 Uiso 0.533(6) 1 calc R U P A 2
C53 C 0.2256(4) 0.1528(5) 0.5924(3) 0.0982(17) Uani 0.533(6) 1 d D U P A 2
H53A H 0.178192 0.138923 0.564411 0.118 Uiso 0.533(6) 1 calc R U P A 2
H53B H 0.235044 0.097452 0.614241 0.118 Uiso 0.533(6) 1 calc R U P A 2
C54 C 0.3287(6) 0.0851(4) 0.5501(3) 0.0759(16) Uani 0.533(6) 1 d D U P A 2
H54A H 0.283908 0.061239 0.522986 0.091 Uiso 0.533(6) 1 calc R U P A 2
H54B H 0.338675 0.038776 0.577760 0.091 Uiso 0.533(6) 1 calc R U P A 2
C55 C 0.4059(4) 0.0982(5) 0.5290(3) 0.0599(16) Uani 0.533(6) 1 d D U P A 2
H55A H 0.395398 0.141183 0.500141 0.090 Uiso 0.533(6) 1 calc R U P A 2
H55B H 0.424808 0.039172 0.516985 0.090 Uiso 0.533(6) 1 calc R U P A 2
H55C H 0.450101 0.123093 0.555459 0.090 Uiso 0.533(6) 1 calc R U P A 2
C56 C 0.6472(3) 0.5471(4) 0.82243(16) 0.0775(12) Uani 0.631(5) 1 d D U P A 1
H56A H 0.636764 0.593623 0.848045 0.093 Uiso 0.631(5) 1 calc R U P A 1
H56B H 0.686943 0.500218 0.839491 0.093 Uiso 0.631(5) 1 calc R U P A 1
C57 C 0.6803(6) 0.5889(8) 0.7804(4) 0.092(3) Uani 0.631(5) 1 d D U P A 1
H57A H 0.694847 0.541128 0.757197 0.138 Uiso 0.631(5) 1 calc R U P A 1
H57B H 0.731366 0.624416 0.793645 0.138 Uiso 0.631(5) 1 calc R U P A 1
H57C H 0.637246 0.629828 0.761792 0.138 Uiso 0.631(5) 1 calc R U P A 1
C58 C 0.5465(5) 0.4455(5) 0.8435(2) 0.1130(18) Uani 0.631(5) 1 d D U P A 1
H58A H 0.535116 0.380518 0.833769 0.136 Uiso 0.631(5) 1 calc R U P A 1
H58B H 0.590958 0.449439 0.874129 0.136 Uiso 0.631(5) 1 calc R U P A 1
C59 C 0.4659(6) 0.4980(9) 0.8499(4) 0.173(4) Uani 0.631(5) 1 d D U P A 1
H59A H 0.480515 0.549056 0.873770 0.259 Uiso 0.631(5) 1 calc R U P A 1
H59B H 0.426241 0.456612 0.863440 0.259 Uiso 0.631(5) 1 calc R U P A 1
H59C H 0.439071 0.521928 0.816548 0.259 Uiso 0.631(5) 1 calc R U P A 1
C60 C 0.4611(8) 0.5613(14) 0.8322(8) 0.166(5) Uani 0.369(5) 1 d D U P A 2
H60A H 0.442765 0.598063 0.801412 0.250 Uiso 0.369(5) 1 calc R U P A 2
H60B H 0.447593 0.593961 0.862355 0.250 Uiso 0.369(5) 1 calc R U P A 2
H60C H 0.431553 0.502087 0.829035 0.250 Uiso 0.369(5) 1 calc R U P A 2
C61 C 0.5546(6) 0.5457(8) 0.8381(4) 0.102(2) Uani 0.369(5) 1 d D U P A 2
H61A H 0.583078 0.606131 0.838655 0.122 Uiso 0.369(5) 1 calc R U P A 2
H61B H 0.573262 0.516459 0.871892 0.122 Uiso 0.369(5) 1 calc R U P A 2
C62 C 0.6699(5) 0.5062(6) 0.7932(4) 0.083(2) Uani 0.369(5) 1 d D U P A 2
H62A H 0.677341 0.471182 0.762071 0.100 Uiso 0.369(5) 1 calc R U P A 2
H62B H 0.706662 0.476525 0.822341 0.100 Uiso 0.369(5) 1 calc R U P A 2
C63 C 0.7044(8) 0.5975(8) 0.7876(5) 0.058(2) Uani 0.369(5) 1 d D U P A 2
H63A H 0.662884 0.634302 0.764862 0.087 Uiso 0.369(5) 1 calc R U P A 2
H63B H 0.757078 0.592646 0.773008 0.087 Uiso 0.369(5) 1 calc R U P A 2
H63C H 0.716399 0.627080 0.821341 0.087 Uiso 0.369(5) 1 calc R U P A 2

loop_
_atom_site_aniso_label
_atom_site_aniso_U_11
_atom_site_aniso_U_22
_atom_site_aniso_U_33
_atom_site_aniso_U_23
_atom_site_aniso_U_13
_atom_site_aniso_U_12
K1 0.03194(16) 0.03220(17) 0.02209(15) 0.00116(11) 0.00269(11) 0.00253(11)
K2 0.02978(15) 0.02424(15) 0.03295(17) -0.00248(11) 0.00254(12) -0.00378(11)
K3 0.0737(10) 0.0493(8) 0.0286(6) 0.0120(6) 0.0190(6) 0.0142(9)
K4 0.097(2) 0.0648(15) 0.0329(10) 0.0039(8) 0.0139(11) -0.0277(12)
O1 0.056(2) 0.037(2) 0.091(2) 0.005(2) 0.008(2) -0.0110(17)
O2 0.054(2) 0.042(3) 0.091(2) -0.004(2) 0.0040(18) -0.0194(18)
O3 0.111(3) 0.090(4) 0.072(2) -0.018(2) 0.013(2) -0.031(3)
O4 0.080(3) 0.066(3) 0.055(3) -0.006(3) 0.019(3) -0.011(3)
N1 0.0251(6) 0.0273(6) 0.0346(6) -0.0053(5) 0.0082(5) -0.0039(5)
N2 0.0237(5) 0.0209(5) 0.0218(5) -0.0016(4) 0.0011(4) 0.0002(4)
N3 0.0332(6) 0.0198(6) 0.0374(7) 0.0020(5) -0.0069(5) -0.0014(5)
C1 0.0268(6) 0.0249(7) 0.0200(6) 0.0005(5) 0.0039(5) -0.0008(5)
C2 0.0274(6) 0.0283(7) 0.0260(7) -0.0006(5) 0.0054(5) 0.0013(5)
C3 0.0334(7) 0.0258(7) 0.0256(7) -0.0038(5) 0.0035(5) 0.0029(5)
C4 0.0311(7) 0.0233(7) 0.0267(7) -0.0049(5) 0.0001(5) -0.0006(5)
C5 0.0265(6) 0.0230(6) 0.0208(6) -0.0001(5) 0.0006(5) 0.0000(5)
C6 0.0262(6) 0.0227(6) 0.0167(6) 0.0000(5) 0.0019(5) -0.0001(5)
C7 0.0250(6) 0.0211(6) 0.0280(7) -0.0017(5) 0.0004(5) -0.0013(5)
C8 0.0263(6) 0.0216(6) 0.0227(6) -0.0013(5) 0.0014(5) -0.0002(5)
C9 0.0259(6) 0.0217(6) 0.0191(6) 0.0002(5) 0.0003(5) -0.0006(5)
C10 0.0289(6) 0.0221(7) 0.0205(6) 0.0003(5) 0.0011(5) -0.0014(5)
C11 0.0296(7) 0.0224(6) 0.0235(6) 0.0022(5) 0.0003(5) 0.0020(5)
C12 0.0261(6) 0.0285(7) 0.0217(6) 0.0001(5) 0.0002(5) 0.0014(5)
C13 0.0265(6) 0.0252(7) 0.0257(6) -0.0032(5) -0.0004(5) -0.0023(5)
C14 0.0371(8) 0.0314(8) 0.0432(9) -0.0134(7) 0.0071(7) 0.0032(6)
C15 0.0428(10) 0.0639(14) 0.1003(19) -0.0470(14) -0.0083(11) 0.0194(10)
C16 0.0710(14) 0.0305(10) 0.1032(19) -0.0163(11) 0.0347(13) 0.0044(9)
C17 0.0835(16) 0.0694(15) 0.0477(12) -0.0221(11) 0.0141(11) 0.0194(12)
C18 0.0296(7) 0.0239(7) 0.0459(9) -0.0070(6) -0.0025(6) -0.0019(5)
C19 0.0299(7) 0.0245(7) 0.0331(7) 0.0034(5) 0.0076(6) 0.0006(5)
C20 0.0264(7) 0.0310(7) 0.0283(7) 0.0005(6) -0.0023(5) 0.0016(5)
C21 0.0355(8) 0.0578(11) 0.0327(8) 0.0118(8) -0.0051(6) 0.0028(7)
C22 0.0292(7) 0.0374(9) 0.0437(9) -0.0039(7) -0.0091(6) -0.0007(6)
C23 0.0280(7) 0.0381(9) 0.0447(9) -0.0045(7) 0.0006(6) 0.0037(6)
C24 0.0286(7) 0.0238(7) 0.0407(8) 0.0022(6) 0.0107(6) -0.0009(5)
C25 0.0396(8) 0.0375(9) 0.0464(10) 0.0101(7) 0.0164(7) 0.0014(7)
C26 0.0466(10) 0.0660(13) 0.0578(12) 0.0208(10) 0.0275(9) 0.0009(9)
C27 0.0315(8) 0.0707(14) 0.0767(15) 0.0213(12) 0.0224(9) -0.0044(9)
C28 0.0270(8) 0.0484(10) 0.0639(12) 0.0052(9) 0.0098(7) -0.0050(7)
C29 0.0263(7) 0.0295(7) 0.0478(9) 0.0010(6) 0.0090(6) -0.0021(5)
C30 0.0526(10) 0.0492(10) 0.0374(9) 0.0118(8) 0.0152(8) 0.0002(8)
C31 0.0849(16) 0.0557(13) 0.0524(12) 0.0034(10) 0.0244(11) 0.0028(11)
C32 0.0740(14) 0.0613(13) 0.0488(11) 0.0135(10) 0.0160(10) 0.0175(11)
C33 0.0234(6) 0.0409(9) 0.0406(8) -0.0077(7) 0.0036(6) -0.0015(6)
C34 0.0392(8) 0.0501(10) 0.0388(9) 0.0060(7) 0.0093(7) 0.0042(7)
C35 0.0341(9) 0.0707(14) 0.0589(12) -0.0239(10) 0.0020(8) -0.0092(9)
C36 0.0350(7) 0.0221(7) 0.0308(7) 0.0008(5) -0.0083(6) -0.0021(5)
C37 0.0417(8) 0.0255(7) 0.0318(8) 0.0015(6) -0.0067(6) 0.0000(6)
C38 0.0604(11) 0.0283(8) 0.0348(8) 0.0078(6) -0.0007(7) 0.0001(7)
C39 0.0692(12) 0.0216(7) 0.0424(9) 0.0047(7) -0.0006(8) 0.0039(7)
C40 0.0586(10) 0.0251(8) 0.0369(8) -0.0006(6) -0.0014(7) 0.0063(7)
C41 0.0433(8) 0.0250(7) 0.0327(8) 0.0020(6) -0.0049(6) 0.0006(6)
C42 0.0506(9) 0.0312(8) 0.0351(8) 0.0043(6) 0.0006(7) 0.0034(7)
C43 0.0521(11) 0.0515(12) 0.0714(14) 0.0004(10) 0.0114(10) -0.0008(9)
C44 0.0624(11) 0.0406(9) 0.0336(8) -0.0019(7) 0.0044(8) -0.0027(8)
C45 0.0582(10) 0.0284(8) 0.0415(9) 0.0041(7) 0.0079(8) 0.0051(7)
C46 0.0983(17) 0.0392(10) 0.0352(9) 0.0052(8) -0.0002(10) -0.0060(10)
C47 0.0859(17) 0.0483(12) 0.0840(17) 0.0170(11) 0.0426(14) 0.0189(11)
C48 0.053(2) 0.048(3) 0.130(4) 0.030(3) 0.016(3) -0.018(2)
C49 0.164(8) 0.132(8) 0.191(9) -0.004(7) 0.013(8) -0.016(7)
C50 0.055(3) 0.042(3) 0.097(3) 0.003(3) 0.004(3) -0.010(2)
C51 0.044(4) 0.044(3) 0.091(5) -0.004(3) -0.011(4) -0.013(3)
C52 0.112(5) 0.130(6) 0.146(7) -0.047(5) 0.011(5) 0.039(5)
C53 0.082(3) 0.072(3) 0.143(4) -0.011(3) 0.024(3) -0.026(3)
C54 0.073(4) 0.036(2) 0.117(4) -0.006(2) 0.011(3) -0.019(3)
C55 0.053(4) 0.039(2) 0.080(4) -0.002(2) -0.012(3) -0.012(3)
C56 0.106(3) 0.078(3) 0.0479(19) -0.0087(18) 0.009(2) -0.022(2)
C57 0.087(5) 0.096(5) 0.095(5) -0.021(4) 0.022(4) -0.030(4)
C58 0.156(4) 0.113(4) 0.076(3) 0.002(3) 0.035(3) -0.040(3)
C59 0.165(7) 0.180(9) 0.170(8) 0.051(7) 0.019(6) 0.026(7)
C60 0.146(10) 0.158(11) 0.183(12) 0.011(10) -0.011(9) 0.028(10)
C61 0.121(4) 0.098(4) 0.086(4) -0.013(4) 0.016(4) -0.009(4)
C62 0.081(4) 0.079(4) 0.087(4) -0.002(4) 0.002(3) 0.000(3)
C63 0.068(6) 0.047(4) 0.058(4) -0.001(3) 0.011(4) -0.005(4)

_geom_special_details            
;
 All esds (except the esd in the dihedral angle between two l.s. planes)
 are estimated using the full covariance matrix.  The cell esds are taken
 into account individually in the estimation of esds in distances, angles
 and torsion angles; correlations between esds in cell parameters are only
 used when they are defined by crystal symmetry.  An approximate (isotropic)
 treatment of cell esds is used for estimating esds involving l.s. planes.
;
loop_
_geom_bond_atom_site_label_1
_geom_bond_atom_site_label_2
_geom_bond_distance
_geom_bond_site_symmetry_2
_geom_bond_publ_flag
K1 N1 3.0262(13) . ?
K1 N2 3.0086(12) 3_666 ?
K1 N2 3.0417(11) . ?
K1 N3 3.1153(14) 3_666 ?
K1 C1 2.9439(13) . ?
K1 C6 2.8762(13) . ?
K1 C9 2.8709(13) 3_666 ?
K1 C10 3.0063(13) 3_666 ?
K1 C33 3.4936(15) . ?
K1 C34 3.1789(18) . ?
K1 C45 3.3793(17) 3_666 ?
K1 C46 3.202(2) 3_666 ?
K2 K3 4.131(3) . ?
K2 K4 4.397(5) . ?
K2 O1 2.695(5) . ?
K2 O2 2.836(4) . ?
K2 N1 2.6849(13) . ?
K2 N2 2.7915(12) . ?
K2 N3 2.6925(13) . ?
K2 C19 3.2666(15) 3_666 ?
K2 C24 3.4129(15) . ?
K2 C36 3.5298(15) . ?
K3 O3 2.709(7) . ?
K3 N2 2.892(3) . ?
K3 C1 3.346(3) . ?
K3 C5 3.249(3) . ?
K3 C6 2.860(3) . ?
K3 C8 3.233(3) . ?
K3 C9 2.820(3) . ?
K3 C10 3.226(2) . ?
K3 C32 3.277(4) . ?
K3 C44 3.306(3) . ?
K4 O4 2.621(10) . ?
K4 N2 2.980(5) . ?
K4 C1 3.492(5) . ?
K4 C5 3.155(5) . ?
K4 C6 2.909(5) . ?
K4 C8 3.059(5) . ?
K4 C9 2.787(5) . ?
K4 C10 3.235(5) . ?
K4 C44 3.396(5) . ?
K4 C62 3.026(11) . ?
O1 C48 1.418(8) . ?
O1 C50 1.422(7) . ?
O2 C53 1.419(7) . ?
O2 C54 1.419(7) . ?
O3 C56 1.467(8) . ?
O3 C58 1.556(10) . ?
O4 C61 1.377(11) . ?
O4 C62 1.452(11) . ?
N1 C1 1.3691(18) . ?
N1 C24 1.3994(18) . ?
N2 C6 1.4024(17) . ?
N2 C9 1.3998(17) . ?
N3 C10 1.3638(18) . ?
N3 C36 1.4091(19) . ?
C1 C2 1.411(2) . ?
C1 C6 1.4536(18) . ?
C2 H2 0.9500 . ?
C2 C3 1.396(2) . ?
C3 C4 1.394(2) . ?
C3 C14 1.537(2) . ?
C4 H4 0.9500 . ?
C4 C5 1.4056(19) . ?
C5 C6 1.4087(19) . ?
C5 C7 1.5308(19) . ?
C7 C8 1.5288(19) . ?
C7 C18 1.5333(19) . ?
C7 C19 1.543(2) . ?
C8 C9 1.4098(18) . ?
C8 C13 1.4140(19) . ?
C9 C10 1.4587(19) . ?
C10 C11 1.4123(19) . ?
C11 H11 0.9500 . ?
C11 C12 1.401(2) . ?
C12 C13 1.389(2) . ?
C12 C20 1.5374(19) . ?
C13 H13 0.9500 . ?
C14 C15 1.511(3) . ?
C14 C16 1.523(3) . ?
C14 C17 1.549(3) . ?
C15 H15A 0.9800 . ?
C15 H15B 0.9800 . ?
C15 H15C 0.9800 . ?
C16 H16A 0.9800 . ?
C16 H16B 0.9800 . ?
C16 H16C 0.9800 . ?
C17 H17A 0.9800 . ?
C17 H17B 0.9800 . ?
C17 H17C 0.9800 . ?
C18 H18A 0.9800 . ?
C18 H18B 0.9800 . ?
C18 H18C 0.9800 . ?
C19 H19A 0.9800 . ?
C19 H19B 0.9800 . ?
C19 H19C 0.9800 . ?
C20 C21 1.534(2) . ?
C20 C22 1.530(2) . ?
C20 C23 1.536(2) . ?
C21 H21A 0.9800 . ?
C21 H21B 0.9800 . ?
C21 H21C 0.9800 . ?
C22 H22A 0.9800 . ?
C22 H22B 0.9800 . ?
C22 H22C 0.9800 . ?
C23 H23A 0.9800 . ?
C23 H23B 0.9800 . ?
C23 H23C 0.9800 . ?
C24 C25 1.426(2) . ?
C24 C29 1.423(2) . ?
C25 C26 1.398(3) . ?
C25 C30 1.522(3) . ?
C26 H26 0.9500 . ?
C26 C27 1.378(3) . ?
C27 H27 0.9500 . ?
C27 C28 1.382(3) . ?
C28 H28 0.9500 . ?
C28 C29 1.396(2) . ?
C29 C33 1.513(2) . ?
C30 H30 1.0000 . ?
C30 C31 1.533(3) . ?
C30 C32 1.527(3) . ?
C31 H31A 0.9800 . ?
C31 H31B 0.9800 . ?
C31 H31C 0.9800 . ?
C32 H32A 0.9800 . ?
C32 H32B 0.9800 . ?
C32 H32C 0.9800 . ?
C33 H33 1.0000 . ?
C33 C34 1.529(3) . ?
C33 C35 1.535(2) . ?
C34 H34A 0.9800 . ?
C34 H34B 0.9800 . ?
C34 H34C 0.9800 . ?
C35 H35A 0.9800 . ?
C35 H35B 0.9800 . ?
C35 H35C 0.9800 . ?
C36 C37 1.419(2) . ?
C36 C41 1.418(2) . ?
C37 C38 1.396(2) . ?
C37 C42 1.517(2) . ?
C38 H38 0.9500 . ?
C38 C39 1.375(3) . ?
C39 H39 0.9500 . ?
C39 C40 1.383(3) . ?
C40 H40 0.9500 . ?
C40 C41 1.395(2) . ?
C41 C45 1.518(2) . ?
C42 H42 1.0000 . ?
C42 C43 1.524(3) . ?
C42 C44 1.533(2) . ?
C43 H43A 0.9800 . ?
C43 H43B 0.9800 . ?
C43 H43C 0.9800 . ?
C44 H44A 0.9800 . ?
C44 H44B 0.9800 . ?
C44 H44C 0.9800 . ?
C45 H45 1.0000 . ?
C45 C46 1.534(3) . ?
C45 C47 1.525(3) . ?
C46 H46A 0.9800 . ?
C46 H46B 0.9800 . ?
C46 H46C 0.9800 . ?
C47 H47A 0.9800 . ?
C47 H47B 0.9800 . ?
C47 H47C 0.9800 . ?
C48 H48A 0.9900 . ?
C48 H48B 0.9900 . ?
C48 C49 1.398(11) . ?
C49 H49A 0.9800 . ?
C49 H49B 0.9800 . ?
C49 H49C 0.9800 . ?
C50 H50A 0.9900 . ?
C50 H50B 0.9900 . ?
C50 C51 1.518(8) . ?
C51 H51A 0.9800 . ?
C51 H51B 0.9800 . ?
C51 H51C 0.9800 . ?
C52 H52A 0.9800 . ?
C52 H52B 0.9800 . ?
C52 H52C 0.9800 . ?
C52 C53 1.365(9) . ?
C53 H53A 0.9900 . ?
C53 H53B 0.9900 . ?
C54 H54A 0.9900 . ?
C54 H54B 0.9900 . ?
C54 C55 1.440(8) . ?
C55 H55A 0.9800 . ?
C55 H55B 0.9800 . ?
C55 H55C 0.9800 . ?
C56 H56A 0.9900 . ?
C56 H56B 0.9900 . ?
C56 C57 1.437(9) . ?
C57 H57A 0.9800 . ?
C57 H57B 0.9800 . ?
C57 H57C 0.9800 . ?
C58 H58A 0.9900 . ?
C58 H58B 0.9900 . ?
C58 C59 1.526(10) . ?
C59 H59A 0.9800 . ?
C59 H59B 0.9800 . ?
C59 H59C 0.9800 . ?
C60 H60A 0.9800 . ?
C60 H60B 0.9800 . ?
C60 H60C 0.9800 . ?
C60 C61 1.489(12) . ?
C61 H61A 0.9900 . ?
C61 H61B 0.9900 . ?
C62 H62A 0.9900 . ?
C62 H62B 0.9900 . ?
C62 C63 1.456(11) . ?
C63 H63A 0.9800 . ?
C63 H63B 0.9800 . ?
C63 H63C 0.9800 . ?

loop_
_geom_angle_atom_site_label_1
_geom_angle_atom_site_label_2
_geom_angle_atom_site_label_3
_geom_angle
_geom_angle_site_symmetry_1
_geom_angle_site_symmetry_3
_geom_angle_publ_flag
N1 K1 N2 53.96(3) . . ?
N1 K1 N3 166.04(4) . 3_666 ?
N1 K1 C33 50.75(4) . . ?
N1 K1 C34 65.82(4) . . ?
N1 K1 C45 114.41(4) . 3_666 ?
N1 K1 C46 106.40(5) . 3_666 ?
N2 K1 N1 137.89(3) 3_666 . ?
N2 K1 N2 100.45(3) 3_666 . ?
N2 K1 N3 53.53(3) 3_666 3_666 ?
N2 K1 N3 138.65(3) . 3_666 ?
N2 K1 C33 115.78(4) 3_666 . ?
N2 K1 C33 99.18(4) . . ?
N2 K1 C34 121.69(4) 3_666 . ?
N2 K1 C34 119.44(4) . . ?
N2 K1 C45 138.34(4) . 3_666 ?
N2 K1 C45 106.43(4) 3_666 3_666 ?
N2 K1 C46 114.79(5) 3_666 3_666 ?
N2 K1 C46 112.22(4) . 3_666 ?
N3 K1 C33 120.42(4) 3_666 . ?
N3 K1 C34 101.91(4) 3_666 . ?
N3 K1 C45 53.00(4) 3_666 3_666 ?
N3 K1 C46 65.24(5) 3_666 3_666 ?
C1 K1 N1 26.47(4) . . ?
C1 K1 N2 148.47(4) . 3_666 ?
C1 K1 N2 48.18(3) . . ?
C1 K1 N3 150.32(4) . 3_666 ?
C1 K1 C10 163.59(4) . 3_666 ?
C1 K1 C33 73.47(4) . . ?
C1 K1 C34 80.50(4) . . ?
C1 K1 C45 101.85(4) . 3_666 ?
C1 K1 C46 85.37(5) . 3_666 ?
C6 K1 N1 48.33(3) . . ?
C6 K1 N2 27.23(3) . . ?
C6 K1 N2 123.31(4) . 3_666 ?
C6 K1 N3 137.94(4) . 3_666 ?
C6 K1 C1 28.90(4) . . ?
C6 K1 C10 162.52(4) . 3_666 ?
C6 K1 C33 99.04(4) . . ?
C6 K1 C34 109.35(4) . . ?
C6 K1 C45 112.21(4) . 3_666 ?
C6 K1 C46 87.66(5) . 3_666 ?
C9 K1 N1 136.43(4) 3_666 . ?
C9 K1 N2 123.27(4) 3_666 . ?
C9 K1 N2 27.42(3) 3_666 3_666 ?
C9 K1 N3 47.65(4) 3_666 3_666 ?
C9 K1 C1 161.97(4) 3_666 . ?
C9 K1 C6 149.22(4) 3_666 . ?
C9 K1 C10 28.62(4) 3_666 3_666 ?
C9 K1 C33 94.82(4) 3_666 . ?
C9 K1 C34 94.97(4) 3_666 . ?
C9 K1 C45 93.02(4) 3_666 3_666 ?
C9 K1 C46 112.10(5) 3_666 3_666 ?
C10 K1 N1 149.15(4) 3_666 . ?
C10 K1 N2 148.23(4) 3_666 . ?
C10 K1 N2 47.89(3) 3_666 3_666 ?
C10 K1 N3 25.67(3) 3_666 3_666 ?
C10 K1 C33 98.42(4) 3_666 . ?
C10 K1 C34 86.23(4) 3_666 . ?
C10 K1 C45 64.41(4) 3_666 3_666 ?
C10 K1 C46 84.73(4) 3_666 3_666 ?
C34 K1 C33 25.94(4) . . ?
C34 K1 C45 71.14(5) . 3_666 ?
C34 K1 C46 88.75(6) . 3_666 ?
C45 K1 C33 97.07(5) 3_666 . ?
C46 K1 C33 112.54(6) 3_666 . ?
C46 K1 C45 26.78(5) 3_666 3_666 ?
K1 K2 K1 56.377(9) 3_666 . ?
K1 K2 K3 85.35(3) . . ?
K1 K2 K3 84.83(4) 3_666 . ?
K1 K2 K4 83.84(7) . . ?
K1 K2 K4 82.12(7) 3_666 . ?
O1 K2 K1 136.64(12) . . ?
O1 K2 K1 146.03(13) . 3_666 ?
O1 K2 K3 122.79(15) . . ?
O1 K2 N2 165.94(14) . . ?
O1 K2 C19 98.34(14) . 3_666 ?
O1 K2 C24 88.62(12) . . ?
O1 K2 C36 101.23(12) . . ?
O2 K2 K1 144.44(11) . . ?
O2 K2 K4 126.70(13) . . ?
O2 K2 C24 100.78(11) . . ?
O2 K2 C36 90.12(11) . . ?
N1 K2 K1 47.33(3) . . ?
N1 K2 K1 97.75(3) . 3_666 ?
N1 K2 K3 64.76(4) . . ?
N1 K2 K4 65.29(7) . . ?
N1 K2 O1 111.38(12) . . ?
N1 K2 O2 123.55(11) . . ?
N1 K2 N2 60.32(3) . . ?
N1 K2 N3 118.28(4) . . ?
N1 K2 C19 98.68(4) . 3_666 ?
N1 K2 C24 22.77(3) . . ?
N1 K2 C36 136.23(4) . . ?
N2 K2 K1 47.69(2) . . ?
N2 K2 K1 47.49(2) . 3_666 ?
N2 K2 K3 44.35(4) . . ?
N2 K2 K4 41.98(7) . . ?
N2 K2 O2 167.60(11) . . ?
N2 K2 C19 94.34(4) . 3_666 ?
N2 K2 C24 82.52(3) . . ?
N2 K2 C36 81.27(3) . . ?
N3 K2 K1 99.37(3) . . ?
N3 K2 K1 49.76(3) . 3_666 ?
N3 K2 K3 61.91(4) . . ?
N3 K2 K4 60.09(7) . . ?
N3 K2 O1 122.33(12) . . ?
N3 K2 O2 111.30(11) . . ?
N3 K2 N2 60.39(4) . . ?
N3 K2 C19 101.22(4) . 3_666 ?
N3 K2 C24 136.65(4) . . ?
N3 K2 C36 21.18(4) . . ?
C19 K2 K1 58.98(3) 3_666 3_666 ?
C19 K2 K1 59.04(3) 3_666 . ?
C19 K2 K3 138.68(5) 3_666 . ?
C19 K2 K4 136.25(7) 3_666 . ?
C19 K2 C24 103.33(4) 3_666 . ?
C19 K2 C36 104.75(4) 3_666 . ?
C24 K2 K1 65.11(3) . . ?
C24 K2 K1 119.47(3) . 3_666 ?
C24 K2 K3 76.14(4) . . ?
C24 K2 K4 77.57(7) . . ?
C24 K2 C36 148.43(4) . . ?
C36 K2 K1 65.53(3) . 3_666 ?
C36 K2 K1 119.40(3) . . ?
C36 K2 K3 73.31(4) . . ?
C36 K2 K4 72.25(7) . . ?
O3 K3 K2 159.7(2) . . ?
O3 K3 N2 157.7(2) . . ?
O3 K3 C1 133.8(2) . . ?
O3 K3 C5 114.0(2) . . ?
O3 K3 C6 138.0(2) . . ?
O3 K3 C8 112.1(2) . . ?
O3 K3 C9 135.3(2) . . ?
O3 K3 C10 128.9(2) . . ?
O3 K3 C32 97.59(19) . . ?
O3 K3 C44 82.5(2) . . ?
N2 K3 K2 42.43(5) . . ?
N2 K3 C1 45.42(5) . . ?
N2 K3 C5 47.11(5) . . ?
N2 K3 C8 47.29(5) . . ?
N2 K3 C10 46.64(5) . . ?
N2 K3 C32 102.08(10) . . ?
N2 K3 C44 109.73(8) . . ?
C1 K3 K2 56.71(5) . . ?
C5 K3 K2 85.34(6) . . ?
C5 K3 C1 43.80(4) . . ?
C5 K3 C32 116.10(8) . . ?
C5 K3 C44 150.11(8) . . ?
C6 K3 K2 60.28(6) . . ?
C6 K3 N2 28.21(4) . . ?
C6 K3 C1 25.59(4) . . ?
C6 K3 C5 25.66(4) . . ?
C6 K3 C8 54.05(6) . . ?
C6 K3 C10 72.90(6) . . ?
C6 K3 C32 98.33(9) . . ?
C6 K3 C44 137.66(9) . . ?
C8 K3 K2 85.72(6) . . ?
C8 K3 C1 79.62(6) . . ?
C8 K3 C5 44.61(5) . . ?
C8 K3 C32 149.24(10) . . ?
C8 K3 C44 106.96(7) . . ?
C9 K3 K2 60.59(6) . . ?
C9 K3 N2 28.34(4) . . ?
C9 K3 C1 71.71(6) . . ?
C9 K3 C5 54.01(6) . . ?
C9 K3 C6 48.78(5) . . ?
C9 K3 C8 25.80(4) . . ?
C9 K3 C10 26.86(4) . . ?
C9 K3 C32 126.86(11) . . ?
C9 K3 C44 96.47(7) . . ?
C10 K3 K2 57.35(5) . . ?
C10 K3 C1 91.81(7) . . ?
C10 K3 C5 80.86(6) . . ?
C10 K3 C8 44.96(5) . . ?
C10 K3 C32 120.00(10) . . ?
C10 K3 C44 69.65(5) . . ?
C32 K3 K2 66.85(7) . . ?
C32 K3 C1 73.86(7) . . ?
C32 K3 C44 84.06(9) . . ?
C44 K3 K2 82.90(6) . . ?
C44 K3 C1 138.88(11) . . ?
O4 K4 K2 150.8(3) . . ?
O4 K4 N2 169.1(3) . . ?
O4 K4 C1 141.0(3) . . ?
O4 K4 C5 126.1(4) . . ?
O4 K4 C6 150.2(4) . . ?
O4 K4 C8 120.7(3) . . ?
O4 K4 C9 142.9(3) . . ?
O4 K4 C10 129.5(3) . . ?
O4 K4 C44 78.3(3) . . ?
O4 K4 C62 28.7(3) . . ?
N2 K4 K2 38.80(7) . . ?
N2 K4 C1 43.50(7) . . ?
N2 K4 C5 47.50(8) . . ?
N2 K4 C8 48.39(8) . . ?
N2 K4 C10 46.03(8) . . ?
N2 K4 C44 105.30(15) . . ?
N2 K4 C62 140.9(3) . . ?
C1 K4 K2 53.09(7) . . ?
C5 K4 K2 82.03(11) . . ?
C5 K4 C1 43.10(7) . . ?
C5 K4 C10 82.15(12) . . ?
C5 K4 C44 150.35(17) . . ?
C6 K4 K2 56.10(9) . . ?
C6 K4 N2 27.52(6) . . ?
C6 K4 C1 24.12(5) . . ?
C6 K4 C5 26.47(6) . . ?
C6 K4 C8 55.63(10) . . ?
C6 K4 C10 72.15(12) . . ?
C6 K4 C44 131.49(17) . . ?
C6 K4 C62 138.6(3) . . ?
C8 K4 K2 83.23(11) . . ?
C8 K4 C1 79.74(12) . . ?
C8 K4 C5 46.62(8) . . ?
C8 K4 C10 46.09(8) . . ?
C8 K4 C44 108.89(15) . . ?
C9 K4 K2 56.49(9) . . ?
C9 K4 N2 27.84(6) . . ?
C9 K4 C1 69.75(11) . . ?
C9 K4 C5 55.42(10) . . ?
C9 K4 C6 48.58(9) . . ?
C9 K4 C8 27.40(6) . . ?
C9 K4 C10 26.73(6) . . ?
C9 K4 C44 95.10(14) . . ?
C9 K4 C62 114.4(2) . . ?
C10 K4 K2 54.03(8) . . ?
C10 K4 C1 89.04(12) . . ?
C10 K4 C44 68.43(10) . . ?
C44 K4 K2 77.91(10) . . ?
C44 K4 C1 129.44(16) . . ?
C62 K4 K2 155.3(2) . . ?
C62 K4 C1 150.1(2) . . ?
C62 K4 C5 112.6(2) . . ?
C62 K4 C8 92.7(2) . . ?
C62 K4 C10 106.6(2) . . ?
C62 K4 C44 80.5(2) . . ?
C48 O1 K2 120.8(4) . . ?
C48 O1 C50 115.2(5) . . ?
C50 O1 K2 123.8(4) . . ?
C53 O2 K2 127.6(4) . . ?
C53 O2 C54 111.3(5) . . ?
C54 O2 K2 120.9(4) . . ?
C56 O3 K3 129.2(5) . . ?
C56 O3 C58 99.8(5) . . ?
C58 O3 K3 124.5(5) . . ?
C61 O4 K4 131.7(9) . . ?
C61 O4 C62 116.6(10) . . ?
C62 O4 K4 91.3(6) . . ?
K2 N1 K1 91.94(4) . . ?
C1 N1 K1 73.41(8) . . ?
C1 N1 K2 123.00(9) . . ?
C1 N1 C24 121.63(12) . . ?
C24 N1 K1 131.67(10) . . ?
C24 N1 K2 109.27(9) . . ?
K1 N2 K1 79.55(3) 3_666 . ?
K2 N2 K1 89.57(3) . . ?
K2 N2 K1 89.35(3) . 3_666 ?
K2 N2 K3 93.22(7) . . ?
K2 N2 K4 99.23(11) . . ?
K3 N2 K1 139.65(6) . 3_666 ?
K3 N2 K1 140.68(5) . . ?
K4 N2 K1 141.80(10) . . ?
C6 N2 K1 137.11(8) . 3_666 ?
C6 N2 K1 69.80(7) . . ?
C6 N2 K2 118.79(8) . . ?
C6 N2 K3 74.62(8) . . ?
C6 N2 K4 73.45(12) . . ?
C9 N2 K1 70.81(7) . 3_666 ?
C9 N2 K1 137.33(8) . . ?
C9 N2 K2 119.28(8) . . ?
C9 N2 K3 72.95(9) . . ?
C9 N2 K4 68.39(12) . . ?
C9 N2 C6 113.67(11) . . ?
K2 N3 K1 88.97(4) . 3_666 ?
C10 N3 K1 72.70(8) . 3_666 ?
C10 N3 K2 122.84(9) . . ?
C10 N3 C36 118.48(12) . . ?
C36 N3 K1 128.70(10) . 3_666 ?
C36 N3 K2 115.15(9) . . ?
K1 C1 K3 125.23(6) . . ?
K1 C1 K4 124.06(9) . . ?
N1 C1 K1 80.12(8) . . ?
N1 C1 K3 100.99(10) . . ?
N1 C1 K4 105.82(12) . . ?
N1 C1 C2 124.67(13) . . ?
N1 C1 C6 118.00(12) . . ?
C2 C1 K1 115.07(9) . . ?
C2 C1 K3 108.64(9) . . ?
C2 C1 K4 106.34(12) . . ?
C2 C1 C6 117.31(12) . . ?
C6 C1 K1 72.96(7) . . ?
C6 C1 K3 58.19(8) . . ?
C6 C1 K4 54.87(11) . . ?
C1 C2 H2 118.2 . . ?
C3 C2 C1 123.53(13) . . ?
C3 C2 H2 118.2 . . ?
C2 C3 C14 121.19(13) . . ?
C4 C3 C2 118.18(13) . . ?
C4 C3 C14 120.55(13) . . ?
C3 C4 H4 119.5 . . ?
C3 C4 C5 120.96(13) . . ?
C5 C4 H4 119.5 . . ?
C4 C5 K3 107.86(10) . . ?
C4 C5 K4 107.02(13) . . ?
C4 C5 C6 121.19(13) . . ?
C4 C5 C7 122.60(12) . . ?
C6 C5 K3 61.55(9) . . ?
C6 C5 K4 66.99(12) . . ?
C6 C5 C7 116.10(12) . . ?
C7 C5 K3 101.36(9) . . ?
C7 C5 K4 97.45(12) . . ?
K1 C6 K4 159.13(11) . . ?
K3 C6 K1 153.89(8) . . ?
N2 C6 K1 82.97(7) . . ?
N2 C6 K3 77.16(8) . . ?
N2 C6 K4 79.03(12) . . ?
N2 C6 C1 117.72(12) . . ?
N2 C6 C5 123.48(12) . . ?
C1 C6 K1 78.14(7) . . ?
C1 C6 K3 96.22(10) . . ?
C1 C6 K4 101.01(13) . . ?
C5 C6 K1 112.40(9) . . ?
C5 C6 K3 92.79(10) . . ?
C5 C6 K4 86.54(13) . . ?
C5 C6 C1 118.62(12) . . ?
C5 C7 C18 112.86(12) . . ?
C5 C7 C19 108.02(11) . . ?
C8 C7 C5 107.06(11) . . ?
C8 C7 C18 112.98(12) . . ?
C8 C7 C19 108.83(11) . . ?
C18 C7 C19 106.95(12) . . ?
C7 C8 K3 102.09(9) . . ?
C7 C8 K4 101.44(12) . . ?
C9 C8 K3 60.49(9) . . ?
C9 C8 K4 65.48(12) . . ?
C9 C8 C7 116.22(12) . . ?
C9 C8 C13 121.19(13) . . ?
C13 C8 K3 106.72(10) . . ?
C13 C8 K4 103.10(13) . . ?
C13 C8 C7 122.56(12) . . ?
K3 C9 K1 153.48(8) . 3_666 ?
N2 C9 K1 81.77(7) . 3_666 ?
N2 C9 K3 78.71(9) . . ?
N2 C9 K4 83.77(13) . . ?
N2 C9 C8 123.60(12) . . ?
N2 C9 C10 117.28(12) . . ?
C8 C9 K1 112.10(9) . 3_666 ?
C8 C9 K3 93.71(10) . . ?
C8 C9 K4 87.12(14) . . ?
C8 C9 C10 118.82(12) . . ?
C10 C9 K1 80.85(8) . 3_666 ?
C10 C9 K3 92.29(9) . . ?
C10 C9 K4 94.04(13) . . ?
K1 C10 K3 125.38(6) 3_666 . ?
K1 C10 K4 126.48(10) 3_666 . ?
N3 C10 K1 81.64(8) . 3_666 ?
N3 C10 K3 100.31(11) . . ?
N3 C10 K4 106.14(13) . . ?
N3 C10 C9 118.67(12) . . ?
N3 C10 C11 124.41(13) . . ?
C9 C10 K1 70.53(7) . 3_666 ?
C9 C10 K3 60.84(8) . . ?
C9 C10 K4 59.23(11) . . ?
C11 C10 K1 118.29(9) . 3_666 ?
C11 C10 K3 105.28(10) . . ?
C11 C10 K4 100.71(13) . . ?
C11 C10 C9 116.91(12) . . ?
C10 C11 H11 118.1 . . ?
C12 C11 C10 123.90(13) . . ?
C12 C11 H11 118.1 . . ?
C11 C12 C20 119.04(13) . . ?
C13 C12 C11 118.24(12) . . ?
C13 C12 C20 122.73(13) . . ?
C8 C13 H13 119.5 . . ?
C12 C13 C8 120.90(13) . . ?
C12 C13 H13 119.5 . . ?
C3 C14 C17 107.44(15) . . ?
C15 C14 C3 113.02(14) . . ?
C15 C14 C16 109.95(19) . . ?
C15 C14 C17 108.55(19) . . ?
C16 C14 C3 111.35(15) . . ?
C16 C14 C17 106.22(19) . . ?
C14 C15 H15A 109.5 . . ?
C14 C15 H15B 109.5 . . ?
C14 C15 H15C 109.5 . . ?
H15A C15 H15B 109.5 . . ?
H15A C15 H15C 109.5 . . ?
H15B C15 H15C 109.5 . . ?
C14 C16 H16A 109.5 . . ?
C14 C16 H16B 109.5 . . ?
C14 C16 H16C 109.5 . . ?
H16A C16 H16B 109.5 . . ?
H16A C16 H16C 109.5 . . ?
H16B C16 H16C 109.5 . . ?
C14 C17 H17A 109.5 . . ?
C14 C17 H17B 109.5 . . ?
C14 C17 H17C 109.5 . . ?
H17A C17 H17B 109.5 . . ?
H17A C17 H17C 109.5 . . ?
H17B C17 H17C 109.5 . . ?
C7 C18 H18A 109.5 . . ?
C7 C18 H18B 109.5 . . ?
C7 C18 H18C 109.5 . . ?
H18A C18 H18B 109.5 . . ?
H18A C18 H18C 109.5 . . ?
H18B C18 H18C 109.5 . . ?
K2 C19 H19A 62.1 3_666 . ?
K2 C19 H19B 74.4 3_666 . ?
K2 C19 H19C 75.3 3_666 . ?
C7 C19 K2 171.58(10) . 3_666 ?
C7 C19 H19A 109.5 . . ?
C7 C19 H19B 109.5 . . ?
C7 C19 H19C 109.5 . . ?
H19A C19 H19B 109.5 . . ?
H19A C19 H19C 109.5 . . ?
H19B C19 H19C 109.5 . . ?
C21 C20 C12 108.77(12) . . ?
C21 C20 C23 109.32(14) . . ?
C22 C20 C12 112.39(12) . . ?
C22 C20 C21 108.44(14) . . ?
C22 C20 C23 107.90(13) . . ?
C23 C20 C12 109.96(12) . . ?
C20 C21 H21A 109.5 . . ?
C20 C21 H21B 109.5 . . ?
C20 C21 H21C 109.5 . . ?
H21A C21 H21B 109.5 . . ?
H21A C21 H21C 109.5 . . ?
H21B C21 H21C 109.5 . . ?
C20 C22 H22A 109.5 . . ?
C20 C22 H22B 109.5 . . ?
C20 C22 H22C 109.5 . . ?
H22A C22 H22B 109.5 . . ?
H22A C22 H22C 109.5 . . ?
H22B C22 H22C 109.5 . . ?
C20 C23 H23A 109.5 . . ?
C20 C23 H23B 109.5 . . ?
C20 C23 H23C 109.5 . . ?
H23A C23 H23B 109.5 . . ?
H23A C23 H23C 109.5 . . ?
H23B C23 H23C 109.5 . . ?
N1 C24 K2 47.95(7) . . ?
N1 C24 C25 124.18(15) . . ?
N1 C24 C29 117.86(14) . . ?
C25 C24 K2 115.67(10) . . ?
C29 C24 K2 99.42(10) . . ?
C29 C24 C25 117.52(14) . . ?
C24 C25 C30 121.67(15) . . ?
C26 C25 C24 119.39(18) . . ?
C26 C25 C30 118.74(17) . . ?
C25 C26 H26 118.8 . . ?
C27 C26 C25 122.31(19) . . ?
C27 C26 H26 118.8 . . ?
C26 C27 H27 120.5 . . ?
C26 C27 C28 119.07(16) . . ?
C28 C27 H27 120.5 . . ?
C27 C28 H28 119.5 . . ?
C27 C28 C29 120.99(19) . . ?
C29 C28 H28 119.5 . . ?
C24 C29 C33 119.21(13) . . ?
C28 C29 C24 120.70(17) . . ?
C28 C29 C33 120.02(16) . . ?
C25 C30 H30 107.6 . . ?
C25 C30 C31 113.53(18) . . ?
C25 C30 C32 110.22(18) . . ?
C31 C30 H30 107.6 . . ?
C32 C30 H30 107.6 . . ?
C32 C30 C31 110.20(17) . . ?
C30 C31 H31A 109.5 . . ?
C30 C31 H31B 109.5 . . ?
C30 C31 H31C 109.5 . . ?
H31A C31 H31B 109.5 . . ?
H31A C31 H31C 109.5 . . ?
H31B C31 H31C 109.5 . . ?
K3 C32 H32A 162.1 . . ?
K3 C32 H32B 61.3 . . ?
K3 C32 H32C 63.7 . . ?
C30 C32 K3 88.36(14) . . ?
C30 C32 H32A 109.5 . . ?
C30 C32 H32B 109.5 . . ?
C30 C32 H32C 109.5 . . ?
H32A C32 H32B 109.5 . . ?
H32A C32 H32C 109.5 . . ?
H32B C32 H32C 109.5 . . ?
K1 C33 H33 42.6 . . ?
C29 C33 K1 112.88(9) . . ?
C29 C33 H33 107.1 . . ?
C29 C33 C34 109.85(14) . . ?
C29 C33 C35 115.12(15) . . ?
C34 C33 K1 65.46(8) . . ?
C34 C33 H33 107.1 . . ?
C34 C33 C35 110.14(16) . . ?
C35 C33 K1 129.58(12) . . ?
C35 C33 H33 107.1 . . ?
K1 C34 H34A 161.2 . . ?
K1 C34 H34B 67.5 . . ?
K1 C34 H34C 57.4 . . ?
C33 C34 K1 88.60(9) . . ?
C33 C34 H34A 109.5 . . ?
C33 C34 H34B 109.5 . . ?
C33 C34 H34C 109.5 . . ?
H34A C34 H34B 109.5 . . ?
H34A C34 H34C 109.5 . . ?
H34B C34 H34C 109.5 . . ?
C33 C35 H35A 109.5 . . ?
C33 C35 H35B 109.5 . . ?
C33 C35 H35C 109.5 . . ?
H35A C35 H35B 109.5 . . ?
H35A C35 H35C 109.5 . . ?
H35B C35 H35C 109.5 . . ?
N3 C36 K2 43.67(7) . . ?
N3 C36 C37 120.29(15) . . ?
N3 C36 C41 121.67(14) . . ?
C37 C36 K2 94.87(10) . . ?
C41 C36 K2 126.77(10) . . ?
C41 C36 C37 117.78(14) . . ?
C36 C37 C42 120.69(14) . . ?
C38 C37 C36 119.92(16) . . ?
C38 C37 C42 119.38(16) . . ?
C37 C38 H38 119.2 . . ?
C39 C38 C37 121.54(17) . . ?
C39 C38 H38 119.2 . . ?
C38 C39 H39 120.3 . . ?
C38 C39 C40 119.31(16) . . ?
C40 C39 H39 120.3 . . ?
C39 C40 H40 119.4 . . ?
C39 C40 C41 121.14(17) . . ?
C41 C40 H40 119.4 . . ?
C36 C41 C45 119.32(14) . . ?
C40 C41 C36 120.20(16) . . ?
C40 C41 C45 120.40(16) . . ?
C37 C42 H42 107.2 . . ?
C37 C42 C43 113.80(16) . . ?
C37 C42 C44 110.69(15) . . ?
C43 C42 H42 107.2 . . ?
C43 C42 C44 110.44(17) . . ?
C44 C42 H42 107.2 . . ?
C42 C43 H43A 109.5 . . ?
C42 C43 H43B 109.5 . . ?
C42 C43 H43C 109.5 . . ?
H43A C43 H43B 109.5 . . ?
H43A C43 H43C 109.5 . . ?
H43B C43 H43C 109.5 . . ?
K3 C44 H44A 163.6 . . ?
K3 C44 H44B 60.4 . . ?
K3 C44 H44C 66.0 . . ?
C42 C44 K3 86.69(12) . . ?
C42 C44 K4 91.54(14) . . ?
C42 C44 H44A 109.5 . . ?
C42 C44 H44B 109.5 . . ?
C42 C44 H44C 109.5 . . ?
H44A C44 H44B 109.5 . . ?
H44A C44 H44C 109.5 . . ?
H44B C44 H44C 109.5 . . ?
K1 C45 H45 37.3 3_666 . ?
C41 C45 K1 116.61(11) . 3_666 ?
C41 C45 H45 107.3 . . ?
C41 C45 C46 109.61(16) . . ?
C41 C45 C47 113.60(16) . . ?
C46 C45 K1 70.16(10) . 3_666 ?
C46 C45 H45 107.3 . . ?
C47 C45 K1 125.27(13) . 3_666 ?
C47 C45 H45 107.3 . . ?
C47 C45 C46 111.5(2) . . ?
K1 C46 H46A 166.9 3_666 . ?
K1 C46 H46B 68.4 3_666 . ?
K1 C46 H46C 61.0 3_666 . ?
C45 C46 K1 83.06(11) . 3_666 ?
C45 C46 H46A 109.5 . . ?
C45 C46 H46B 109.5 . . ?
C45 C46 H46C 109.5 . . ?
H46A C46 H46B 109.5 . . ?
H46A C46 H46C 109.5 . . ?
H46B C46 H46C 109.5 . . ?
C45 C47 H47A 109.5 . . ?
C45 C47 H47B 109.5 . . ?
C45 C47 H47C 109.5 . . ?
H47A C47 H47B 109.5 . . ?
H47A C47 H47C 109.5 . . ?
H47B C47 H47C 109.5 . . ?
O1 C48 H48A 104.8 . . ?
O1 C48 H48B 104.8 . . ?
H48A C48 H48B 105.8 . . ?
C49 C48 O1 129.9(9) . . ?
C49 C48 H48A 104.8 . . ?
C49 C48 H48B 104.8 . . ?
C48 C49 H49A 109.5 . . ?
C48 C49 H49B 109.5 . . ?
C48 C49 H49C 109.5 . . ?
H49A C49 H49B 109.5 . . ?
H49A C49 H49C 109.5 . . ?
H49B C49 H49C 109.5 . . ?
O1 C50 H50A 109.7 . . ?
O1 C50 H50B 109.7 . . ?
O1 C50 C51 110.0(5) . . ?
H50A C50 H50B 108.2 . . ?
C51 C50 H50A 109.7 . . ?
C51 C50 H50B 109.7 . . ?
C50 C51 H51A 109.5 . . ?
C50 C51 H51B 109.5 . . ?
C50 C51 H51C 109.5 . . ?
H51A C51 H51B 109.5 . . ?
H51A C51 H51C 109.5 . . ?
H51B C51 H51C 109.5 . . ?
H52A C52 H52B 109.5 . . ?
H52A C52 H52C 109.5 . . ?
H52B C52 H52C 109.5 . . ?
C53 C52 H52A 109.5 . . ?
C53 C52 H52B 109.5 . . ?
C53 C52 H52C 109.5 . . ?
O2 C53 H53A 108.0 . . ?
O2 C53 H53B 108.0 . . ?
C52 C53 O2 117.4(7) . . ?
C52 C53 H53A 108.0 . . ?
C52 C53 H53B 108.0 . . ?
H53A C53 H53B 107.2 . . ?
O2 C54 H54A 109.2 . . ?
O2 C54 H54B 109.2 . . ?
O2 C54 C55 112.2(5) . . ?
H54A C54 H54B 107.9 . . ?
C55 C54 H54A 109.2 . . ?
C55 C54 H54B 109.2 . . ?
C54 C55 H55A 109.5 . . ?
C54 C55 H55B 109.5 . . ?
C54 C55 H55C 109.5 . . ?
H55A C55 H55B 109.5 . . ?
H55A C55 H55C 109.5 . . ?
H55B C55 H55C 109.5 . . ?
O3 C56 H56A 111.0 . . ?
O3 C56 H56B 111.0 . . ?
H56A C56 H56B 109.0 . . ?
C57 C56 O3 103.7(6) . . ?
C57 C56 H56A 111.0 . . ?
C57 C56 H56B 111.0 . . ?
C56 C57 H57A 109.5 . . ?
C56 C57 H57B 109.5 . . ?
C56 C57 H57C 109.5 . . ?
H57A C57 H57B 109.5 . . ?
H57A C57 H57C 109.5 . . ?
H57B C57 H57C 109.5 . . ?
O3 C58 H58A 112.7 . . ?
O3 C58 H58B 112.7 . . ?
H58A C58 H58B 110.2 . . ?
C59 C58 O3 95.2(7) . . ?
C59 C58 H58A 112.7 . . ?
C59 C58 H58B 112.7 . . ?
C58 C59 H59A 109.5 . . ?
C58 C59 H59B 109.5 . . ?
C58 C59 H59C 109.5 . . ?
H59A C59 H59B 109.5 . . ?
H59A C59 H59C 109.5 . . ?
H59B C59 H59C 109.5 . . ?
H60A C60 H60B 109.5 . . ?
H60A C60 H60C 109.5 . . ?
H60B C60 H60C 109.5 . . ?
C61 C60 H60A 109.5 . . ?
C61 C60 H60B 109.5 . . ?
C61 C60 H60C 109.5 . . ?
O4 C61 C60 116.1(12) . . ?
O4 C61 H61A 108.2 . . ?
O4 C61 H61B 108.2 . . ?
C60 C61 H61A 108.2 . . ?
C60 C61 H61B 108.2 . . ?
H61A C61 H61B 107.4 . . ?
K4 C62 H62A 56.1 . . ?
K4 C62 H62B 146.2 . . ?
O4 C62 K4 60.0(5) . . ?
O4 C62 H62A 106.9 . . ?
O4 C62 H62B 106.9 . . ?
O4 C62 C63 121.7(9) . . ?
H62A C62 H62B 106.7 . . ?
C63 C62 K4 106.1(7) . . ?
C63 C62 H62A 106.9 . . ?
C63 C62 H62B 106.9 . . ?
C62 C63 H63A 109.5 . . ?
C62 C63 H63B 109.5 . . ?
C62 C63 H63C 109.5 . . ?
H63A C63 H63B 109.5 . . ?
H63A C63 H63C 109.5 . . ?
H63B C63 H63C 109.5 . . ?

loop_
_geom_torsion_atom_site_label_1
_geom_torsion_atom_site_label_2
_geom_torsion_atom_site_label_3
_geom_torsion_atom_site_label_4
_geom_torsion
_geom_torsion_site_symmetry_1
_geom_torsion_site_symmetry_2
_geom_torsion_site_symmetry_3
_geom_torsion_site_symmetry_4
_geom_torsion_publ_flag
K1 N1 C1 K3 -124.24(6) . . . . ?
K1 N1 C1 K4 -122.79(10) . . . . ?
K1 N1 C1 C2 113.73(14) . . . . ?
K1 N1 C1 C6 -64.57(11) . . . . ?
K1 N1 C24 K2 111.06(12) . . . . ?
K1 N1 C24 C25 -153.63(12) . . . . ?
K1 N1 C24 C29 34.20(19) . . . . ?
K1 N2 C6 K1 47.13(11) 3_666 . . . ?
K1 N2 C6 K3 162.95(8) . . . . ?
K1 N2 C6 K3 -149.91(12) 3_666 . . . ?
K1 N2 C6 K4 169.38(12) . . . . ?
K1 N2 C6 K4 -143.48(15) 3_666 . . . ?
K1 N2 C6 C1 72.62(10) . . . . ?
K1 N2 C6 C1 119.75(12) 3_666 . . . ?
K1 N2 C6 C5 -112.26(13) . . . . ?
K1 N2 C6 C5 -65.13(17) 3_666 . . . ?
K1 N2 C9 K1 -48.62(11) . . . 3_666 ?
K1 N2 C9 K3 149.44(11) . . . . ?
K1 N2 C9 K3 -161.94(7) 3_666 . . . ?
K1 N2 C9 K4 -166.55(11) 3_666 . . . ?
K1 N2 C9 K4 144.83(14) . . . . ?
K1 N2 C9 C8 111.12(13) 3_666 . . . ?
K1 N2 C9 C8 62.50(18) . . . . ?
K1 N2 C9 C10 -75.21(11) 3_666 . . . ?
K1 N2 C9 C10 -123.83(12) . . . . ?
K1 N3 C10 K3 124.62(6) 3_666 . . . ?
K1 N3 C10 K4 125.67(11) 3_666 . . . ?
K1 N3 C10 C9 62.33(11) 3_666 . . . ?
K1 N3 C10 C11 -118.68(14) 3_666 . . . ?
K1 N3 C36 K2 -110.52(12) 3_666 . . . ?
K1 N3 C36 C37 -172.52(10) 3_666 . . . ?
K1 N3 C36 C41 1.3(2) 3_666 . . . ?
K1 C1 C2 C3 -86.23(15) . . . . ?
K1 C1 C6 K3 -154.17(7) . . . . ?
K1 C1 C6 K4 -158.72(11) . . . . ?
K1 C1 C6 N2 -75.43(10) . . . . ?
K1 C1 C6 C5 109.21(11) . . . . ?
K1 C9 C10 K3 -154.23(8) 3_666 . . . ?
K1 C9 C10 K4 -160.81(12) 3_666 . . . ?
K1 C9 C10 N3 -68.34(12) 3_666 . . . ?
K1 C9 C10 C11 112.60(11) 3_666 . . . ?
K1 C10 C11 C12 80.03(15) 3_666 . . . ?
K2 O1 C48 C49 126.4(9) . . . . ?
K2 O1 C50 C51 -10.0(8) . . . . ?
K2 O2 C53 C52 -7.3(11) . . . . ?
K2 O2 C54 C55 -1.8(8) . . . . ?
K2 N1 C1 K1 81.30(8) . . . . ?
K2 N1 C1 K3 -42.94(11) . . . . ?
K2 N1 C1 K4 -41.49(14) . . . . ?
K2 N1 C1 C2 -164.96(10) . . . . ?
K2 N1 C1 C6 16.73(17) . . . . ?
K2 N1 C24 C25 95.31(15) . . . . ?
K2 N1 C24 C29 -76.86(14) . . . . ?
K2 N2 C6 K1 -77.80(6) . . . . ?
K2 N2 C6 K3 85.15(9) . . . . ?
K2 N2 C6 K4 91.58(13) . . . . ?
K2 N2 C6 C1 -5.18(15) . . . . ?
K2 N2 C6 C5 169.93(10) . . . . ?
K2 N2 C9 K1 77.94(6) . . . 3_666 ?
K2 N2 C9 K3 -84.00(8) . . . . ?
K2 N2 C9 K4 -88.60(12) . . . . ?
K2 N2 C9 C8 -170.94(10) . . . . ?
K2 N2 C9 C10 2.73(15) . . . . ?
K2 N3 C10 K1 -77.08(8) . . . 3_666 ?
K2 N3 C10 K3 47.54(11) . . . . ?
K2 N3 C10 K4 48.59(14) . . . . ?
K2 N3 C10 C9 -14.75(17) . . . . ?
K2 N3 C10 C11 164.23(10) . . . . ?
K2 N3 C36 C37 -62.00(16) . . . . ?
K2 N3 C36 C41 111.87(14) . . . . ?
K2 C24 C25 C26 -117.99(17) . . . . ?
K2 C24 C25 C30 56.76(19) . . . . ?
K2 C24 C29 C28 125.76(15) . . . . ?
K2 C24 C29 C33 -57.27(15) . . . . ?
K2 C36 C37 C38 133.10(14) . . . . ?
K2 C36 C37 C42 -47.84(15) . . . . ?
K2 C36 C41 C40 -117.34(15) . . . . ?
K2 C36 C41 C45 59.44(19) . . . . ?
K3 O3 C56 C57 16.7(10) . . . . ?
K3 O3 C58 C59 -91.3(8) . . . . ?
K3 N2 C6 K1 -162.95(8) . . . . ?
K3 N2 C6 C1 -90.33(13) . . . . ?
K3 N2 C6 C5 84.78(14) . . . . ?
K3 N2 C9 K1 161.94(7) . . . 3_666 ?
K3 N2 C9 C8 -86.94(14) . . . . ?
K3 N2 C9 C10 86.73(12) . . . . ?
K3 C1 C2 C3 59.87(16) . . . . ?
K3 C1 C6 K1 154.17(7) . . . . ?
K3 C1 C6 N2 78.74(12) . . . . ?
K3 C1 C6 C5 -96.62(13) . . . . ?
K3 C5 C6 K1 -172.98(9) . . . . ?
K3 C5 C6 N2 -76.44(12) . . . . ?
K3 C5 C6 C1 98.64(12) . . . . ?
K3 C5 C7 C8 21.02(12) . . . . ?
K3 C5 C7 C18 -103.90(12) . . . . ?
K3 C5 C7 C19 138.08(10) . . . . ?
K3 C8 C9 K1 173.75(9) . . . 3_666 ?
K3 C8 C9 N2 78.91(13) . . . . ?
K3 C8 C9 C10 -94.67(12) . . . . ?
K3 C8 C13 C12 65.99(15) . . . . ?
K3 C9 C10 K1 154.23(8) . . . 3_666 ?
K3 C9 C10 N3 85.89(14) . . . . ?
K3 C9 C10 C11 -93.17(13) . . . . ?
K3 C10 C11 C12 -65.93(16) . . . . ?
K4 O4 C61 C60 36.8(18) . . . . ?
K4 O4 C62 C63 91.1(10) . . . . ?
K4 N2 C6 K1 -169.38(12) . . . . ?
K4 N2 C6 C1 -96.77(15) . . . . ?
K4 N2 C6 C5 78.35(16) . . . . ?
K4 N2 C9 K1 166.55(11) . . . 3_666 ?
K4 N2 C9 C8 -82.34(16) . . . . ?
K4 N2 C9 C10 91.34(15) . . . . ?
K4 C1 C2 C3 55.18(18) . . . . ?
K4 C1 C6 K1 158.72(11) . . . . ?
K4 C1 C6 N2 83.29(15) . . . . ?
K4 C1 C6 C5 -92.07(15) . . . . ?
K4 C5 C6 K1 -170.96(13) . . . . ?
K4 C5 C6 N2 -74.42(15) . . . . ?
K4 C5 C6 C1 100.66(15) . . . . ?
K4 C5 C7 C8 25.28(14) . . . . ?
K4 C5 C7 C18 -99.64(14) . . . . ?
K4 C5 C7 C19 142.33(13) . . . . ?
K4 C8 C9 K1 175.40(13) . . . 3_666 ?
K4 C8 C9 N2 80.56(16) . . . . ?
K4 C8 C9 C10 -93.02(15) . . . . ?
K4 C8 C13 C12 69.85(17) . . . . ?
K4 C9 C10 K1 160.81(12) . . . 3_666 ?
K4 C9 C10 N3 92.47(16) . . . . ?
K4 C9 C10 C11 -86.59(16) . . . . ?
K4 C10 C11 C12 -62.06(17) . . . . ?
N1 C1 C2 C3 178.43(14) . . . . ?
N1 C1 C6 K1 68.52(11) . . . . ?
N1 C1 C6 K3 -85.65(13) . . . . ?
N1 C1 C6 K4 -90.20(16) . . . . ?
N1 C1 C6 N2 -6.91(18) . . . . ?
N1 C1 C6 C5 177.73(12) . . . . ?
N1 C24 C25 C26 -173.11(17) . . . . ?
N1 C24 C25 C30 1.6(3) . . . . ?
N1 C24 C29 C28 172.90(15) . . . . ?
N1 C24 C29 C33 -10.1(2) . . . . ?
N2 C9 C10 K1 75.75(10) . . . 3_666 ?
N2 C9 C10 K3 -78.48(12) . . . . ?
N2 C9 C10 K4 -85.06(15) . . . . ?
N2 C9 C10 N3 7.41(19) . . . . ?
N2 C9 C10 C11 -171.65(12) . . . . ?
N3 C10 C11 C12 179.74(14) . . . . ?
N3 C36 C37 C38 170.82(15) . . . . ?
N3 C36 C37 C42 -10.1(2) . . . . ?
N3 C36 C41 C40 -170.47(15) . . . . ?
N3 C36 C41 C45 6.3(2) . . . . ?
C1 N1 C24 K2 -153.24(17) . . . . ?
C1 N1 C24 C25 -57.9(2) . . . . ?
C1 N1 C24 C29 129.90(15) . . . . ?
C1 C2 C3 C4 3.8(2) . . . . ?
C1 C2 C3 C14 -172.93(14) . . . . ?
C2 C1 C6 K1 -109.91(12) . . . . ?
C2 C1 C6 K3 95.92(13) . . . . ?
C2 C1 C6 K4 91.37(16) . . . . ?
C2 C1 C6 N2 174.66(12) . . . . ?
C2 C1 C6 C5 -0.70(18) . . . . ?
C2 C3 C4 C5 -0.2(2) . . . . ?
C2 C3 C14 C15 -21.4(3) . . . . ?
C2 C3 C14 C16 -145.79(18) . . . . ?
C2 C3 C14 C17 98.28(19) . . . . ?
C3 C4 C5 K3 -70.71(16) . . . . ?
C3 C4 C5 K4 -76.66(18) . . . . ?
C3 C4 C5 C6 -3.7(2) . . . . ?
C3 C4 C5 C7 172.44(13) . . . . ?
C4 C3 C14 C15 161.94(19) . . . . ?
C4 C3 C14 C16 37.6(2) . . . . ?
C4 C3 C14 C17 -78.3(2) . . . . ?
C4 C5 C6 K1 92.45(13) . . . . ?
C4 C5 C6 K3 -94.57(13) . . . . ?
C4 C5 C6 K4 -96.59(16) . . . . ?
C4 C5 C6 N2 -171.01(13) . . . . ?
C4 C5 C6 C1 4.07(19) . . . . ?
C4 C5 C7 C8 141.01(13) . . . . ?
C4 C5 C7 C18 16.08(19) . . . . ?
C4 C5 C7 C19 -101.94(15) . . . . ?
C5 C7 C8 K3 -21.19(12) . . . . ?
C5 C7 C8 K4 -26.46(15) . . . . ?
C5 C7 C8 C9 41.68(16) . . . . ?
C5 C7 C8 C13 -140.26(13) . . . . ?
C6 N2 C9 K1 -133.99(10) . . . 3_666 ?
C6 N2 C9 K3 64.07(11) . . . . ?
C6 N2 C9 K4 59.47(14) . . . . ?
C6 N2 C9 C8 -22.87(18) . . . . ?
C6 N2 C9 C10 150.80(12) . . . . ?
C6 C1 C2 C3 -3.3(2) . . . . ?
C6 C5 C7 C8 -42.70(15) . . . . ?
C6 C5 C7 C18 -167.63(12) . . . . ?
C6 C5 C7 C19 74.35(15) . . . . ?
C7 C5 C6 K1 -83.90(12) . . . . ?
C7 C5 C6 K3 89.08(12) . . . . ?
C7 C5 C6 K4 87.06(15) . . . . ?
C7 C5 C6 N2 12.65(19) . . . . ?
C7 C5 C6 C1 -172.28(12) . . . . ?
C7 C8 C9 K1 84.35(12) . . . 3_666 ?
C7 C8 C9 K3 -89.40(12) . . . . ?
C7 C8 C9 K4 -91.05(15) . . . . ?
C7 C8 C9 N2 -10.49(19) . . . . ?
C7 C8 C9 C10 175.93(12) . . . . ?
C7 C8 C13 C12 -177.19(13) . . . . ?
C8 C9 C10 K1 -110.26(12) . . . 3_666 ?
C8 C9 C10 K3 95.51(13) . . . . ?
C8 C9 C10 K4 88.93(16) . . . . ?
C8 C9 C10 N3 -178.60(13) . . . . ?
C8 C9 C10 C11 2.34(19) . . . . ?
C9 N2 C6 K1 133.96(10) . . . . ?
C9 N2 C6 K3 -63.09(12) . . . . ?
C9 N2 C6 K4 -56.66(14) . . . . ?
C9 N2 C6 C1 -153.42(12) . . . . ?
C9 N2 C6 C5 21.69(18) . . . . ?
C9 C8 C13 C12 0.8(2) . . . . ?
C9 C10 C11 C12 -1.3(2) . . . . ?
C10 N3 C36 K2 159.42(19) . . . . ?
C10 N3 C36 C37 97.43(18) . . . . ?
C10 N3 C36 C41 -88.71(18) . . . . ?
C10 C11 C12 C13 -0.1(2) . . . . ?
C10 C11 C12 C20 179.33(13) . . . . ?
C11 C12 C13 C8 0.4(2) . . . . ?
C11 C12 C20 C21 -69.56(18) . . . . ?
C11 C12 C20 C22 170.34(14) . . . . ?
C11 C12 C20 C23 50.12(18) . . . . ?
C13 C8 C9 K1 -93.74(13) . . . 3_666 ?
C13 C8 C9 K3 92.51(13) . . . . ?
C13 C8 C9 K4 90.86(16) . . . . ?
C13 C8 C9 N2 171.42(13) . . . . ?
C13 C8 C9 C10 -2.2(2) . . . . ?
C13 C12 C20 C21 109.85(17) . . . . ?
C13 C12 C20 C22 -10.2(2) . . . . ?
C13 C12 C20 C23 -130.47(15) . . . . ?
C14 C3 C4 C5 176.48(14) . . . . ?
C18 C7 C8 K3 103.66(12) . . . . ?
C18 C7 C8 K4 98.39(15) . . . . ?
C18 C7 C8 C9 166.53(13) . . . . ?
C18 C7 C8 C13 -15.41(19) . . . . ?
C19 C7 C8 K3 -137.72(10) . . . . ?
C19 C7 C8 K4 -142.98(13) . . . . ?
C19 C7 C8 C9 -74.84(15) . . . . ?
C19 C7 C8 C13 103.22(15) . . . . ?
C20 C12 C13 C8 -179.03(13) . . . . ?
C24 N1 C1 K1 -129.14(13) . . . . ?
C24 N1 C1 K3 106.61(14) . . . . ?
C24 N1 C1 K4 108.07(16) . . . . ?
C24 N1 C1 C2 -15.4(2) . . . . ?
C24 N1 C1 C6 166.29(13) . . . . ?
C24 C25 C26 C27 0.7(3) . . . . ?
C24 C25 C30 C31 145.75(18) . . . . ?
C24 C25 C30 C32 -90.1(2) . . . . ?
C24 C29 C33 K1 -10.15(18) . . . . ?
C24 C29 C33 C34 -81.06(18) . . . . ?
C24 C29 C33 C35 153.93(16) . . . . ?
C25 C24 C29 C28 0.2(2) . . . . ?
C25 C24 C29 C33 177.18(14) . . . . ?
C25 C26 C27 C28 0.3(4) . . . . ?
C25 C30 C32 K3 120.72(13) . . . . ?
C26 C25 C30 C31 -39.5(3) . . . . ?
C26 C25 C30 C32 84.7(2) . . . . ?
C26 C27 C28 C29 -1.1(3) . . . . ?
C27 C28 C29 C24 0.8(3) . . . . ?
C27 C28 C29 C33 -176.13(19) . . . . ?
C28 C29 C33 K1 166.85(13) . . . . ?
C28 C29 C33 C34 95.93(18) . . . . ?
C28 C29 C33 C35 -29.1(2) . . . . ?
C29 C24 C25 C26 -0.9(2) . . . . ?
C29 C24 C25 C30 173.83(16) . . . . ?
C29 C33 C34 K1 106.84(11) . . . . ?
C30 C25 C26 C27 -174.2(2) . . . . ?
C31 C30 C32 K3 -113.21(17) . . . . ?
C35 C33 C34 K1 -125.34(12) . . . . ?
C36 N3 C10 K1 125.17(13) . . . 3_666 ?
C36 N3 C10 K3 -110.21(14) . . . . ?
C36 N3 C10 K4 -109.16(16) . . . . ?
C36 N3 C10 C9 -172.50(13) . . . . ?
C36 N3 C10 C11 6.5(2) . . . . ?
C36 C37 C38 C39 0.9(3) . . . . ?
C36 C37 C42 C43 142.90(17) . . . . ?
C36 C37 C42 C44 -92.03(18) . . . . ?
C36 C41 C45 K1 -9.73(19) . . . 3_666 ?
C36 C41 C45 C46 -86.77(19) . . . . ?
C36 C41 C45 C47 147.76(19) . . . . ?
C37 C36 C41 C40 3.5(2) . . . . ?
C37 C36 C41 C45 -179.68(15) . . . . ?
C37 C38 C39 C40 1.4(3) . . . . ?
C37 C42 C44 K3 119.33(13) . . . . ?
C37 C42 C44 K4 116.72(15) . . . . ?
C38 C37 C42 C43 -38.0(2) . . . . ?
C38 C37 C42 C44 87.0(2) . . . . ?
C38 C39 C40 C41 -1.1(3) . . . . ?
C39 C40 C41 C36 -1.4(3) . . . . ?
C39 C40 C41 C45 -178.16(17) . . . . ?
C40 C41 C45 K1 167.03(13) . . . 3_666 ?
C40 C41 C45 C46 90.0(2) . . . . ?
C40 C41 C45 C47 -35.5(3) . . . . ?
C41 C36 C37 C38 -3.3(2) . . . . ?
C41 C36 C37 C42 175.79(14) . . . . ?
C41 C45 C46 K1 112.15(12) . . . 3_666 ?
C42 C37 C38 C39 -178.20(17) . . . . ?
C43 C42 C44 K3 -113.72(14) . . . . ?
C43 C42 C44 K4 -116.33(16) . . . . ?
C47 C45 C46 K1 -121.18(15) . . . 3_666 ?
C48 O1 C50 C51 175.6(6) . . . . ?
C50 O1 C48 C49 -59.0(11) . . . . ?
C53 O2 C54 C55 -177.7(7) . . . . ?
C54 O2 C53 C52 168.2(8) . . . . ?
C56 O3 C58 C59 114.9(8) . . . . ?
C58 O3 C56 C57 168.8(7) . . . . ?
C61 O4 C62 K4 -139.0(13) . . . . ?
C61 O4 C62 C63 -47.9(16) . . . . ?
C62 O4 C61 C60 155.5(13) . . . . ?

_smtbx_masks_special_details     
;
A solvent mask was calculated and 190 electrons were 
found in a volume of 960\%A^3^ in 1 void per unit cell. 
This is consistent with the presence of 
1.15[C4H10O] per Asymmetric Unit 
which account for 193 electrons 
per unit cell.
;
loop_
_smtbx_masks_void_nr
_smtbx_masks_void_average_x
_smtbx_masks_void_average_y
_smtbx_masks_void_average_z
_smtbx_masks_void_volume
_smtbx_masks_void_count_electrons
_smtbx_masks_void_content
1 0.000 0.000 0.500 480.0 94.6 '2.3 Et2O'
2 0.500 0.500 0.000 480.0 94.6 '2.3 Et2O'

_smtbx_masks_void_probe_radius   1.2
_smtbx_masks_void_truncation_radius 1.2
_shelx_res_file                  
;
TITL yp078 in P2(1)/n
    yp078.res
    created by SHELXL-2019/3 at 14:13:08 on 18-Oct-2024
CELL 1.54184 15.91762 14.57188 26.4106 90 99.07 90
ZERR 2 0.00013 0.00013 0.0002 0 0.0008 0
LATT 1
SYMM 0.5-X,0.5+Y,0.5-Z
SFAC C H K N O
UNIT 238.4 374 12 12 12.6
SADI O4 C62 O4 C61 O3 C56 O3 C58
SADI C57 C56 C62 C63 C60 C61 C59 C58
SADI C57 C59 C63 C60
SADI C62 C61 C56 C58
SADI O2 C54 O2 C53 O1 C50 O1 C48
SADI C50 C51 C54 C55 C52 C53 C49 C48
SADI C55 C52 C51 C49
SADI C50 C48 C54 C53
SADI K2 O1 K2 O2
SADI K4 O4 K3 O3
SIMU 0.01 0.02 2 O1 C50 C51 C55 C54 O2 C53 C52 C48 C49
SIMU 0.01 0.02 2 C57 C56 O3 C58 C59 C60 C61 O4 C62 C63 K4 K3

L.S. 10
PLAN  20
SIZE 0.39 0.302 0.241
TEMP -133
CONF
list 4
MORE -1
BOND $H
ABIN
fmap 2
acta
OMIT 5 2 2
REM <olex2.extras>
REM <HklSrc "%.\\yp078.hkl">
REM </olex2.extras>

WGHT    0.074600    2.060900
FVAR       3.38045   0.63083   0.46656
K1    3    0.403507    0.581885    0.496376    11.00000    0.03194    0.03220 =
         0.02209    0.00116    0.00269    0.00253
K2    3    0.393656    0.332893    0.568560    11.00000    0.02978    0.02424 =
         0.03295   -0.00248    0.00254   -0.00378
PART 1
K3    3    0.513637    0.467097    0.697786    21.00000    0.07366    0.04931 =
         0.02860    0.01197    0.01902    0.01420
PART 2
K4    3    0.530990    0.479444    0.702044   -21.00000    0.09710    0.06475 =
         0.03288    0.00386    0.01393   -0.02766
PART 1
O1    5    0.276928    0.200081    0.572259    31.00000    0.05570    0.03709 =
         0.09067    0.00508    0.00804   -0.01098
PART 2
O2    5    0.299858    0.167739    0.570002   -31.00000    0.05447    0.04245 =
         0.09083   -0.00404    0.00404   -0.01938
PART 1
O3    5    0.567265    0.504981    0.798096    21.00000    0.11140    0.09044 =
         0.07243   -0.01831    0.01287   -0.03059
PART 2
O4    5    0.582526    0.492364    0.801061   -21.00000    0.07953    0.06612 =
         0.05487   -0.00604    0.01920   -0.01097
PART 0
N1    4    0.330639    0.499172    0.585189    11.00000    0.02511    0.02727 =
         0.03463   -0.00535    0.00822   -0.00393
N2    4    0.503549    0.482526    0.587817    11.00000    0.02373    0.02091 =
         0.02176   -0.00164    0.00111    0.00022
N3    4    0.561350    0.303892    0.597780    11.00000    0.03324    0.01982 =
         0.03740    0.00195   -0.00692   -0.00141
C1    1    0.380624    0.571329    0.604681    11.00000    0.02678    0.02486 =
         0.01996    0.00048    0.00387   -0.00081
C2    1    0.350024    0.652332    0.624734    11.00000    0.02737    0.02832 =
         0.02596   -0.00056    0.00543    0.00127
AFIX  43
H2    2    0.290432    0.658377    0.624057    11.00000   -1.20000
AFIX   0
C3    1    0.402607    0.724037    0.645507    11.00000    0.03339    0.02582 =
         0.02560   -0.00380    0.00349    0.00288
C4    1    0.489442    0.717539    0.643706    11.00000    0.03111    0.02327 =
         0.02667   -0.00493    0.00013   -0.00062
AFIX  43
H4    2    0.526313    0.765702    0.657514    11.00000   -1.20000
AFIX   0
C5    1    0.523261    0.640765    0.621758    11.00000    0.02647    0.02302 =
         0.02083   -0.00015    0.00062   -0.00003
C6    1    0.471478    0.565634    0.603545    11.00000    0.02622    0.02268 =
         0.01672   -0.00004    0.00187   -0.00013
C7    1    0.616031    0.635972    0.613137    11.00000    0.02501    0.02107 =
         0.02803   -0.00173    0.00044   -0.00126
C8    1    0.646754    0.537981    0.625712    11.00000    0.02629    0.02164 =
         0.02270   -0.00133    0.00142   -0.00021
C9    1    0.589067    0.467244    0.608093    11.00000    0.02585    0.02168 =
         0.01907    0.00022    0.00035   -0.00063
C10   1    0.616689    0.372128    0.615856    11.00000    0.02894    0.02208 =
         0.02050    0.00029    0.00111   -0.00135
C11   1    0.699616    0.357344    0.642632    11.00000    0.02962    0.02237 =
         0.02348    0.00216    0.00028    0.00200
AFIX  43
H11   2    0.718249    0.295804    0.648649    11.00000   -1.20000
AFIX   0
C12   1    0.756052    0.428050    0.660854    11.00000    0.02608    0.02849 =
         0.02170    0.00013    0.00018    0.00140
C13   1    0.729119    0.518113    0.652065    11.00000    0.02653    0.02524 =
         0.02569   -0.00322   -0.00039   -0.00226
AFIX  43
H13   2    0.766544    0.567044    0.663920    11.00000   -1.20000
AFIX   0
C14   1    0.366980    0.805572    0.672314    11.00000    0.03707    0.03138 =
         0.04319   -0.01340    0.00706    0.00316
C15   1    0.272172    0.817748    0.656770    11.00000    0.04281    0.06391 =
         0.10029   -0.04700   -0.00835    0.01937
AFIX 137
H15A  2    0.259355    0.829480    0.619820    11.00000   -1.50000
H15B  2    0.252859    0.869790    0.675435    11.00000   -1.50000
H15C  2    0.242798    0.761872    0.664971    11.00000   -1.50000
AFIX   0
C16   1    0.412885    0.894346    0.663332    11.00000    0.07102    0.03048 =
         0.10317   -0.01634    0.03466    0.00437
AFIX 137
H16A  2    0.473823    0.887452    0.675980    11.00000   -1.50000
H16B  2    0.389992    0.944640    0.681681    11.00000   -1.50000
H16C  2    0.404386    0.908085    0.626555    11.00000   -1.50000
AFIX   0
C17   1    0.385715    0.787340    0.730774    11.00000    0.08354    0.06945 =
         0.04771   -0.02208    0.01409    0.01943
AFIX 137
H17A  2    0.354029    0.733090    0.738957    11.00000   -1.50000
H17B  2    0.368179    0.840651    0.749177    11.00000   -1.50000
H17C  2    0.446795    0.776742    0.741183    11.00000   -1.50000
AFIX   0
C18   1    0.672415    0.708675    0.643701    11.00000    0.02956    0.02387 =
         0.04595   -0.00704   -0.00254   -0.00186
AFIX 137
H18A  2    0.649851    0.769916    0.634152    11.00000   -1.50000
H18B  2    0.730507    0.703722    0.636028    11.00000   -1.50000
H18C  2    0.672924    0.698855    0.680457    11.00000   -1.50000
AFIX   0
C19   1    0.618249    0.654766    0.555867    11.00000    0.02991    0.02448 =
         0.03307    0.00342    0.00764    0.00062
AFIX 137
H19A  2    0.583691    0.608793    0.534964    11.00000   -1.50000
H19B  2    0.677097    0.651332    0.549349    11.00000   -1.50000
H19C  2    0.595369    0.716108    0.546914    11.00000   -1.50000
AFIX   0
C20   1    0.844458    0.403178    0.690036    11.00000    0.02643    0.03096 =
         0.02826    0.00048   -0.00233    0.00161
C21   1    0.834017    0.362103    0.742169    11.00000    0.03553    0.05778 =
         0.03270    0.01178   -0.00509    0.00276
AFIX 137
H21A  2    0.810122    0.408509    0.762682    11.00000   -1.50000
H21B  2    0.889634    0.342371    0.760206    11.00000   -1.50000
H21C  2    0.795624    0.309194    0.736921    11.00000   -1.50000
AFIX   0
C22   1    0.903202    0.486604    0.699305    11.00000    0.02923    0.03744 =
         0.04367   -0.00394   -0.00907   -0.00070
AFIX 137
H22A  2    0.909311    0.514675    0.666362    11.00000   -1.50000
H22B  2    0.959166    0.467167    0.716970    11.00000   -1.50000
H22C  2    0.878765    0.531417    0.720520    11.00000   -1.50000
AFIX   0
C23   1    0.887290    0.332358    0.659375    11.00000    0.02804    0.03812 =
         0.04469   -0.00446    0.00060    0.00370
AFIX 137
H23A  2    0.853846    0.275600    0.656106    11.00000   -1.50000
H23B  2    0.944796    0.319427    0.677273    11.00000   -1.50000
H23C  2    0.890554    0.356864    0.625184    11.00000   -1.50000
AFIX   0
C24   1    0.246814    0.489705    0.594297    11.00000    0.02858    0.02378 =
         0.04069    0.00224    0.01069   -0.00090
C25   1    0.223154    0.483974    0.644082    11.00000    0.03956    0.03751 =
         0.04640    0.01012    0.01640    0.00138
C26   1    0.138720    0.464663    0.648759    11.00000    0.04660    0.06596 =
         0.05779    0.02076    0.02751    0.00090
AFIX  43
H26   2    0.123372    0.461621    0.682051    11.00000   -1.20000
AFIX   0
C27   1    0.076968    0.449886    0.606793    11.00000    0.03150    0.07066 =
         0.07665    0.02135    0.02241   -0.00437
AFIX  43
H27   2    0.019991    0.437220    0.611132    11.00000   -1.20000
AFIX   0
C28   1    0.099058    0.453743    0.558301    11.00000    0.02700    0.04836 =
         0.06391    0.00523    0.00977   -0.00502
AFIX  43
H28   2    0.056999    0.442561    0.529221    11.00000   -1.20000
AFIX   0
C29   1    0.182281    0.473830    0.551396    11.00000    0.02629    0.02954 =
         0.04784    0.00104    0.00899   -0.00206
C30   1    0.288827    0.490340    0.692512    11.00000    0.05264    0.04920 =
         0.03738    0.01175    0.01523    0.00023
AFIX  13
H30   2    0.337787    0.527180    0.684070    11.00000   -1.20000
AFIX   0
C31   1    0.255640    0.538303    0.737114    11.00000    0.08489    0.05574 =
         0.05242    0.00336    0.02445    0.00284
AFIX 137
H31A  2    0.231481    0.598032    0.725648    11.00000   -1.50000
H31B  2    0.302639    0.547226    0.765459    11.00000   -1.50000
H31C  2    0.211591    0.500305    0.748742    11.00000   -1.50000
AFIX   0
C32   1    0.322381    0.394967    0.708858    11.00000    0.07399    0.06132 =
         0.04881    0.01352    0.01600    0.01751
AFIX 137
H32A  2    0.275230    0.356285    0.715949    11.00000   -1.50000
H32B  2    0.364985    0.399997    0.739855    11.00000   -1.50000
H32C  2    0.348468    0.367393    0.681264    11.00000   -1.50000
AFIX   0
C33   1    0.203720    0.483588    0.497854    11.00000    0.02343    0.04087 =
         0.04059   -0.00771    0.00365   -0.00151
AFIX  13
H33   2    0.263648    0.462010    0.499099    11.00000   -1.20000
AFIX   0
C34   1    0.201481    0.584809    0.482488    11.00000    0.03916    0.05008 =
         0.03885    0.00598    0.00927    0.00422
AFIX 137
H34A  2    0.142822    0.607380    0.478638    11.00000   -1.50000
H34B  2    0.222930    0.591560    0.449885    11.00000   -1.50000
H34C  2    0.237254    0.620376    0.509092    11.00000   -1.50000
AFIX   0
C35   1    0.148096    0.426834    0.456515    11.00000    0.03406    0.07066 =
         0.05887   -0.02392    0.00205   -0.00921
AFIX 137
H35A  2    0.089645    0.450186    0.451779    11.00000   -1.50000
H35B  2    0.148571    0.362425    0.467231    11.00000   -1.50000
H35C  2    0.170553    0.431650    0.424135    11.00000   -1.50000
AFIX   0
C36   1    0.584280    0.212428    0.610627    11.00000    0.03501    0.02211 =
         0.03079    0.00079   -0.00827   -0.00209
C37   1    0.553749    0.168614    0.652137    11.00000    0.04166    0.02550 =
         0.03180    0.00153   -0.00669   -0.00005
C38   1    0.566452    0.074565    0.660101    11.00000    0.06040    0.02833 =
         0.03477    0.00784   -0.00069    0.00008
AFIX  43
H38   2    0.545055    0.045763    0.687719    11.00000   -1.20000
AFIX   0
C39   1    0.609198    0.022679    0.628910    11.00000    0.06917    0.02161 =
         0.04236    0.00467   -0.00058    0.00387
AFIX  43
H39   2    0.616166   -0.041468    0.634474    11.00000   -1.20000
AFIX   0
C40   1    0.641959    0.064845    0.589339    11.00000    0.05856    0.02507 =
         0.03687   -0.00056   -0.00141    0.00628
AFIX  43
H40   2    0.672363    0.029286    0.568113    11.00000   -1.20000
AFIX   0
C41   1    0.631127    0.158663    0.580064    11.00000    0.04330    0.02503 =
         0.03274    0.00201   -0.00491    0.00063
C42   1    0.508434    0.223163    0.688642    11.00000    0.05062    0.03120 =
         0.03512    0.00427    0.00059    0.00337
AFIX  13
H42   2    0.483821    0.278846    0.669715    11.00000   -1.20000
AFIX   0
C43   1    0.435106    0.171688    0.706547    11.00000    0.05214    0.05153 =
         0.07141    0.00039    0.01140   -0.00079
AFIX 137
H43A  2    0.396188    0.149103    0.676675    11.00000   -1.50000
H43B  2    0.404428    0.213173    0.726427    11.00000   -1.50000
H43C  2    0.457549    0.119689    0.728053    11.00000   -1.50000
AFIX   0
C44   1    0.571704    0.256648    0.734780    11.00000    0.06239    0.04058 =
         0.03359   -0.00193    0.00436   -0.00265
AFIX 137
H44A  2    0.596959    0.203691    0.754420    11.00000   -1.50000
H44B  2    0.541923    0.295073    0.756715    11.00000   -1.50000
H44C  2    0.616674    0.292585    0.722701    11.00000   -1.50000
AFIX   0
C45   1    0.665247    0.203231    0.535466    11.00000    0.05816    0.02845 =
         0.04150    0.00411    0.00792    0.00511
AFIX  13
H45   2    0.676148    0.269279    0.544477    11.00000   -1.20000
AFIX   0
C46   1    0.597016    0.200320    0.487500    11.00000    0.09833    0.03922 =
         0.03523    0.00523   -0.00021   -0.00602
AFIX 137
H46A  2    0.584647    0.136336    0.477582    11.00000   -1.50000
H46B  2    0.617744    0.232723    0.459385    11.00000   -1.50000
H46C  2    0.545059    0.230039    0.494883    11.00000   -1.50000
AFIX   0
C47   1    0.749019    0.162111    0.525137    11.00000    0.08593    0.04833 =
         0.08402    0.01700    0.04257    0.01891
AFIX 137
H47A  2    0.770695    0.198145    0.498645    11.00000   -1.50000
H47B  2    0.739611    0.098605    0.513389    11.00000   -1.50000
H47C  2    0.790577    0.163162    0.556740    11.00000   -1.50000
AFIX   0
PART 1
C48   1    0.198020    0.220052    0.588375    31.00000    0.05263    0.04760 =
         0.12998    0.02972    0.01579   -0.01788
AFIX  23
H48A  2    0.201643    0.190493    0.622401    31.00000   -1.20000
H48B  2    0.199635    0.286948    0.595000    31.00000   -1.20000
AFIX   0
C49   1    0.115086    0.202742    0.563985    31.00000    0.16431    0.13211 =
         0.19127   -0.00375    0.01254   -0.01624
AFIX 137
H49A  2    0.107026    0.229254    0.529457    31.00000   -1.50000
H49B  2    0.074530    0.230500    0.583790    31.00000   -1.50000
H49C  2    0.105546    0.136335    0.561604    31.00000   -1.50000
AFIX   0
C50   1    0.291535    0.105684    0.563201    31.00000    0.05503    0.04179 =
         0.09672    0.00343    0.00407   -0.01028
AFIX  23
H50A  2    0.243929    0.080899    0.538299    31.00000   -1.20000
H50B  2    0.294241    0.070864    0.595605    31.00000   -1.20000
AFIX   0
C51   1    0.374437    0.094237    0.542285    31.00000    0.04434    0.04384 =
         0.09076   -0.00415   -0.01056   -0.01330
AFIX 137
H51A  2    0.370562    0.126333    0.509391    31.00000   -1.50000
H51B  2    0.385025    0.028853    0.537313    31.00000   -1.50000
H51C  2    0.421245    0.120135    0.566647    31.00000   -1.50000
AFIX   0
PART 2
C52   1    0.200071    0.222103    0.621200   -31.00000    0.11174    0.13023 =
         0.14577   -0.04688    0.01113    0.03871
AFIX 137
H52A  2    0.189331    0.277506    0.600139   -31.00000   -1.50000
H52B  2    0.244756    0.234604    0.650386   -31.00000   -1.50000
H52C  2    0.147782    0.203952    0.633784   -31.00000   -1.50000
AFIX   0
C53   1    0.225616    0.152823    0.592362   -31.00000    0.08176    0.07160 =
         0.14308   -0.01139    0.02355   -0.02571
AFIX  23
H53A  2    0.178192    0.138923    0.564411   -31.00000   -1.20000
H53B  2    0.235044    0.097452    0.614241   -31.00000   -1.20000
AFIX   0
C54   1    0.328687    0.085141    0.550064   -31.00000    0.07270    0.03633 =
         0.11718   -0.00629    0.01058   -0.01851
AFIX  23
H54A  2    0.283908    0.061239    0.522986   -31.00000   -1.20000
H54B  2    0.338675    0.038776    0.577760   -31.00000   -1.20000
AFIX   0
C55   1    0.405915    0.098190    0.528978   -31.00000    0.05292    0.03947 =
         0.07997   -0.00182   -0.01214   -0.01151
AFIX 137
H55A  2    0.395398    0.141183    0.500141   -31.00000   -1.50000
H55B  2    0.424808    0.039172    0.516985   -31.00000   -1.50000
H55C  2    0.450101    0.123093    0.555459   -31.00000   -1.50000
AFIX   0
PART 1
C56   1    0.647203    0.547107    0.822432    21.00000    0.10556    0.07804 =
         0.04794   -0.00866    0.00929   -0.02176
AFIX  23
H56A  2    0.636764    0.593623    0.848045    21.00000   -1.20000
H56B  2    0.686943    0.500218    0.839491    21.00000   -1.20000
AFIX   0
C57   1    0.680295    0.588944    0.780429    21.00000    0.08736    0.09627 =
         0.09475   -0.02131    0.02204   -0.03013
AFIX 137
H57A  2    0.694847    0.541128    0.757197    21.00000   -1.50000
H57B  2    0.731366    0.624416    0.793645    21.00000   -1.50000
H57C  2    0.637246    0.629828    0.761792    21.00000   -1.50000
AFIX   0
C58   1    0.546456    0.445496    0.843464    21.00000    0.15569    0.11314 =
         0.07558    0.00229    0.03510   -0.03970
AFIX  23
H58A  2    0.535116    0.380518    0.833769    21.00000   -1.20000
H58B  2    0.590958    0.449439    0.874129    21.00000   -1.20000
AFIX   0
C59   1    0.465866    0.497964    0.849879    21.00000    0.16549    0.18003 =
         0.16957    0.05072    0.01866    0.02632
AFIX 137
H59A  2    0.480515    0.549056    0.873770    21.00000   -1.50000
H59B  2    0.426241    0.456612    0.863440    21.00000   -1.50000
H59C  2    0.439071    0.521928    0.816548    21.00000   -1.50000
AFIX   0
PART 2
C60   1    0.461146    0.561277    0.832232   -21.00000    0.14640    0.15794 =
         0.18326    0.01059   -0.01071    0.02810
AFIX 137
H60A  2    0.442765    0.598063    0.801412   -21.00000   -1.50000
H60B  2    0.447593    0.593961    0.862355   -21.00000   -1.50000
H60C  2    0.431553    0.502087    0.829035   -21.00000   -1.50000
AFIX   0
C61   1    0.554605    0.545661    0.838147   -21.00000    0.12082    0.09841 =
         0.08551   -0.01343    0.01642   -0.00856
AFIX  23
H61A  2    0.583078    0.606131    0.838655   -21.00000   -1.20000
H61B  2    0.573262    0.516459    0.871892   -21.00000   -1.20000
AFIX   0
C62   1    0.669871    0.506160    0.793188   -21.00000    0.08055    0.07910 =
         0.08681   -0.00202    0.00241   -0.00004
AFIX  23
H62A  2    0.677341    0.471182    0.762071   -21.00000   -1.20000
H62B  2    0.706662    0.476525    0.822341   -21.00000   -1.20000
AFIX   0
C63   1    0.704379    0.597516    0.787647   -21.00000    0.06828    0.04744 =
         0.05780   -0.00069    0.01088   -0.00457
AFIX 137
H63A  2    0.662884    0.634302    0.764862   -21.00000   -1.50000
H63B  2    0.757078    0.592646    0.773008   -21.00000   -1.50000
H63C  2    0.716399    0.627080    0.821341   -21.00000   -1.50000
AFIX   0
HKLF 4


REM  yp078 in P2(1)/n
REM wR2 = 0.1278, GooF = S = 1.040, Restrained GooF = 1.092 for all data
REM R1 = 0.0439 for 11362 Fo > 4sig(Fo) and 0.0472 for all 12452 data
REM 693 parameters refined using 300 restraints

END

WGHT      0.0746      2.0609

REM Highest difference peak  0.847,  deepest hole -0.415,  1-sigma level  0.048
Q1    1   0.6160  0.3812  0.8694  11.00000  0.05    0.85
Q2    1   0.1791  0.1641  0.6318  11.00000  0.05    0.76
Q3    1   0.2831  0.8446  0.6216  11.00000  0.05    0.45
Q4    1   0.3244  0.7734  0.7129  11.00000  0.05    0.41
Q5    1   0.1993  0.1837  0.5599  11.00000  0.05    0.35
Q6    1   0.5351  0.5578  0.7887  11.00000  0.05    0.34
Q7    1   0.3735  0.8964  0.6320  11.00000  0.05    0.29
Q8    1   0.2127  0.2395  0.6262  11.00000  0.05    0.26
Q9    1   0.3148  0.1116  0.5202  11.00000  0.05    0.26
Q10   1   0.6171  0.5019  0.6179  11.00000  0.05    0.25
Q11   1   0.8021  0.4167  0.6757  11.00000  0.05    0.23
Q12   1   0.4788  0.4307  0.8316  11.00000  0.05    0.23
Q13   1   0.1960  0.4769  0.5267  11.00000  0.05    0.23
Q14   1   0.5267  0.4824  0.8773  11.00000  0.05    0.22
Q15   1   0.1828  0.2555  0.5804  11.00000  0.05    0.22
Q16   1   0.2337  0.7935  0.6220  11.00000  0.05    0.22
Q17   1   0.5372  0.1959  0.6695  11.00000  0.05    0.21
Q18   1   0.3811  0.7595  0.6566  11.00000  0.05    0.21
Q19   1   0.1815  0.4628  0.4797  11.00000  0.05    0.20
Q20   1   0.6507  0.1781  0.5592  11.00000  0.05    0.20
;
_shelx_res_checksum              76241
_shelx_fab_file                  
;
-20 0 4 -0.4176 0.0155
-20 0 6 -0.7115 -0.1127
-19 0 -5 0.1904 -0.2072
-19 0 -3 1.1065 -0.3455
-19 0 -1 0.4818 -0.4247
-19 0 1 -0.7194 -0.3398
-19 0 3 -0.2361 -0.1416
-19 0 5 1.0504 0.0295
-19 0 7 0.8976 0.0640
-19 0 9 0.1526 -0.0781
-19 0 11 -0.3291 -0.2246
-19 0 13 0.2534 -0.3312
-19 0 15 1.0219 -0.2057
-19 1 -5 -0.8992 0.0498
-19 1 -4 -0.0197 -0.0628
-19 1 -3 -0.1069 -0.0351
-19 1 -2 0.1575 -0.0667
-19 1 -1 1.1000 -0.0629
-19 1 0 -0.1732 -0.0751
-19 1 1 0.6867 -0.0123
-19 1 2 -0.5618 -0.0364
-19 1 3 -0.5967 0.0079
-19 1 4 -0.4532 -0.0299
-19 1 5 -0.5660 -0.0144
-19 1 6 -0.0832 0.0333
-19 1 7 0.2440 -0.0057
-19 1 8 0.2215 0.0189
-19 1 9 0.4251 0.0217
-19 1 10 0.1828 -0.0485
-19 1 11 -0.1483 -0.0004
-19 1 12 -0.2399 -0.0769
-19 1 13 -1.0077 -0.0056
-19 1 14 -0.3619 -0.1072
-19 1 15 -0.3464 -0.0234
-19 2 -4 -0.6956 0.0458
-19 2 -3 -0.4497 0.0654
-19 2 -2 -0.1604 -0.0236
-19 2 -1 0.2048 -0.0503
-19 2 0 0.4128 -0.0580
-19 2 1 1.1016 -0.0402
-19 2 2 0.3332 0.0135
-19 2 3 0.7646 0.0180
-19 2 4 -0.1140 0.0685
-19 2 5 -0.4558 -0.0185
-19 2 6 -0.2250 0.0423
-19 2 7 -1.1146 -0.0738
-19 2 8 0.1033 0.0286
-19 2 9 -0.7134 -0.0532
-19 2 10 0.7060 -0.0756
-19 2 11 0.2517 0.0120
-19 2 12 0.6414 -0.0876
-19 2 13 0.2966 -0.0519
-19 2 14 0.1557 0.0082
-19 3 -3 0.1211 0.1497
-19 3 -2 -0.4788 0.2223
-19 3 -1 -0.3867 0.1192
-19 3 0 -0.0632 0.1023
-19 3 1 -0.1774 -0.0084
-19 3 2 0.5640 -0.0196
-19 3 3 0.5164 0.0162
-19 3 4 0.6928 -0.0735
-19 3 5 0.9068 0.0337
-19 3 6 0.2919 -0.0834
-19 3 7 0.2978 0.0192
-19 3 8 -0.2002 -0.0314
-19 3 9 -0.5889 0.0267
-19 3 10 -0.0285 0.0648
-19 3 11 -0.5649 0.1013
-19 3 12 0.3407 -0.1027
-19 3 13 0.3196 0.1029
-19 4 -2 -0.1545 0.1419
-19 4 -1 -0.7444 0.1463
-19 4 0 -0.6018 0.1317
-19 4 1 -1.1045 0.0825
-19 4 2 -0.4295 0.0734
-19 4 3 -0.9059 0.0069
-19 4 4 0.0998 0.0045
-19 4 5 -0.0173 0.0878
-19 4 6 0.4424 0.0386
-19 4 7 0.8053 0.0560
-19 4 8 -0.0240 0.0982
-19 4 9 0.6553 -0.0517
-19 4 10 -0.5272 0.1782
-19 4 11 0.0620 -0.1001
-19 4 12 -0.2260 0.2661
-19 5 0 0.5150 -0.0845
-19 5 1 0.1299 -0.1237
-19 5 2 -0.1483 -0.0147
-19 5 3 -0.4473 -0.0833
-19 5 4 -0.4420 0.1719
-19 5 5 -0.7197 -0.0361
-19 5 6 -0.1191 0.2503
-19 5 7 -0.1038 0.0687
-19 5 8 0.1952 0.3109
-19 5 9 0.2771 -0.0361
-19 5 10 -0.1779 0.1851
-18 0 -8 1.0146 0.0921
-18 0 -6 -0.1540 0.0957
-18 0 -4 -1.8031 0.1476
-18 0 -2 -0.8366 0.1649
-18 0 0 0.9033 0.1741
-18 0 2 0.8109 0.0988
-18 0 4 -1.1611 0.0456
-18 0 6 -1.9382 0.0162
-18 0 8 -0.7139 0.0683
-18 0 10 0.6541 0.1006
-18 0 12 0.5100 0.1355
-18 0 14 -1.4368 0.1450
-18 0 16 -1.5886 0.0220
-18 0 18 -0.1379 -0.0479
-18 1 -9 0.2176 0.0939
-18 1 -8 0.7558 -0.0362
-18 1 -7 0.8301 -0.0149
-18 1 -6 1.8924 -0.0276
-18 1 -5 0.1784 0.0693
-18 1 -4 0.5870 0.0810
-18 1 -3 -0.7239 0.1170
-18 1 -2 -1.4418 0.1282
-18 1 -1 -0.4476 0.1830
-18 1 0 -1.1987 0.0720
-18 1 1 0.5669 0.1700
-18 1 2 0.6238 -0.0105
-18 1 3 1.2542 0.1060
-18 1 4 1.3766 -0.0516
-18 1 5 0.9328 0.0341
-18 1 6 0.0452 -0.0304
-18 1 7 0.0919 -0.0385
-18 1 8 -0.9541 -0.0019
-18 1 9 -0.5151 0.0226
-18 1 10 -0.5086 0.0242
-18 1 11 -0.2527 0.0738
-18 1 12 1.1569 0.0101
-18 1 13 0.2949 0.1410
-18 1 14 1.3081 -0.0256
-18 1 15 0.5398 0.0279
-18 1 16 -0.4541 0.0308
-18 1 17 0.6500 -0.2659
-18 1 18 -0.7793 0.0541
-18 2 -9 -0.9688 0.2101
-18 2 -8 -1.0370 -0.0390
-18 2 -7 -0.0269 0.1014
-18 2 -6 -0.0042 -0.0872
-18 2 -5 1.4809 -0.0440
-18 2 -4 1.4261 -0.0829
-18 2 -3 0.8059 -0.0004
-18 2 -2 0.6363 0.0285
-18 2 -1 -0.7465 0.0425
-18 2 0 -1.2968 0.0762
-18 2 1 -1.4009 0.0458
-18 2 2 -1.7373 0.0377
-18 2 3 -0.5696 -0.0324
-18 2 4 -0.0751 0.0369
-18 2 5 0.7014 -0.0309
-18 2 6 1.3873 0.0762
-18 2 7 0.9971 -0.0130
-18 2 8 1.1348 0.1211
-18 2 9 -0.0072 0.0161
-18 2 10 -0.0724 0.0724
-18 2 11 -0.9625 0.1038
-18 2 12 -0.5542 0.0415
-18 2 13 -0.7933 0.0465
-18 2 14 0.5308 0.0270
-18 2 15 -0.4854 0.0576
-18 2 16 0.5860 -0.0493
-18 2 17 -0.1779 0.0597
-18 2 18 -0.3376 0.0297
-18 3 -8 -0.4666 0.0323
-18 3 -7 -1.0734 0.0523
-18 3 -6 -1.4721 -0.0029
-18 3 -5 -0.1988 -0.1206
-18 3 -4 -0.8347 -0.1139
-18 3 -3 1.2504 -0.2133
-18 3 -2 0.8329 -0.1325
-18 3 -1 1.0613 -0.1538
-18 3 0 1.2152 -0.0431
-18 3 1 -0.3673 -0.0980
-18 3 2 -0.2503 -0.0172
-18 3 3 -1.7454 -0.0590
-18 3 4 -1.5422 -0.0436
-18 3 5 -1.6019 -0.0486
-18 3 6 -0.9674 -0.0281
-18 3 7 -0.1320 0.0343
-18 3 8 0.3778 -0.0149
-18 3 9 0.7064 -0.0014
-18 3 10 0.9016 -0.0006
-18 3 11 0.1303 -0.0025
-18 3 12 0.1027 -0.0725
-18 3 13 -0.1595 0.1434
-18 3 14 -0.4367 0.0187
-18 3 15 0.0692 0.0389
-18 3 16 0.1837 0.1590
-18 3 17 -0.3292 0.0282
-18 3 18 0.2693 0.1044
-18 4 -7 0.2790 0.0335
-18 4 -6 -0.0882 0.1154
-18 4 -5 -0.8447 0.1314
-18 4 -4 -0.6775 -0.0151
-18 4 -3 -0.5400 -0.0619
-18 4 -2 -0.3594 -0.1322
-18 4 -1 0.7753 -0.1038
-18 4 0 1.2463 -0.1307
-18 4 1 1.4868 -0.0583
-18 4 2 2.1988 -0.0137
-18 4 3 0.7568 0.0006
-18 4 4 1.0226 -0.0299
-18 4 5 -0.8250 0.0025
-18 4 6 -0.6951 -0.0895
-18 4 7 -1.1774 -0.0878
-18 4 8 -1.0371 -0.0703
-18 4 9 -0.0343 -0.0787
-18 4 10 -0.4668 0.0085
-18 4 11 0.4631 -0.2051
-18 4 12 0.2082 0.0483
-18 4 13 0.1273 -0.1072
-18 4 14 0.0814 -0.1315
-18 4 15 0.3867 0.1427
-18 4 16 -0.0981 -0.1864
-18 4 17 0.5474 0.0275
-18 5 -6 0.5574 0.0643
-18 5 -5 0.2664 0.1865
-18 5 -4 0.4228 0.1551
-18 5 -3 -1.0402 0.1861
-18 5 -2 -0.5437 0.1939
-18 5 -1 -1.5160 0.0907
-18 5 0 -1.3311 0.1788
-18 5 1 -0.4401 0.1174
-18 5 2 -0.3299 0.1025
-18 5 3 0.8879 -0.0085
-18 5 4 1.1964 0.0940
-18 5 5 0.9599 -0.1084
-18 5 6 0.9863 -0.0107
-18 5 7 -0.0316 -0.2206
-18 5 8 0.1446 -0.0146
-18 5 9 -0.1500 -0.2100
-18 5 10 -0.4688 0.0888
-18 5 11 0.2536 -0.1093
-18 5 12 -0.6668 0.1700
-18 5 13 -0.0710 -0.2456
-18 5 14 -0.3028 0.2196
-18 5 15 -0.5468 -0.1165
-18 6 -4 0.1528 -0.0440
-18 6 -3 0.8027 0.0199
-18 6 -2 0.6035 -0.0549
-18 6 -1 0.0401 -0.0722
-18 6 0 0.0697 0.0362
-18 6 1 -0.5580 -0.0440
-18 6 2 -0.9789 0.0267
-18 6 3 -0.1059 0.0307
-18 6 4 -0.4673 0.0600
-18 6 5 0.5417 0.0233
-18 6 6 0.5300 0.1882
-18 6 7 0.3058 0.0623
-18 6 8 0.5266 0.0813
-18 6 9 -0.1009 -0.0046
-18 6 10 0.4141 0.0503
-18 6 11 0.1289 0.0174
-18 6 12 -0.0476 0.0037
-18 6 13 0.3817 -0.0326
-18 6 14 -0.1622 0.0074
-18 7 -2 -0.2695 -0.3104
-18 7 -1 0.7350 0.0314
-18 7 0 0.3170 -0.3615
-18 7 1 0.1038 -0.0869
-18 7 2 0.2651 -0.0892
-18 7 3 -0.5470 -0.0054
-18 7 4 -0.5494 -0.0399
-18 7 5 -0.5343 0.0363
-18 7 6 -0.2619 0.0216
-18 7 7 -0.4280 0.0419
-18 7 8 0.1203 -0.0431
-18 7 9 -0.4618 0.0064
-18 7 10 0.3214 -0.1937
-18 7 11 -0.2628 0.0402
-18 8 4 0.1618 0.0815
-18 8 5 0.0373 -0.0192
-18 8 6 -0.1825 -0.0051
-17 0 -11 -0.0209 -0.1295
-17 0 -9 -1.9598 -0.1216
-17 0 -7 -1.3346 -0.0294
-17 0 -5 2.4730 -0.0614
-17 0 -3 2.6483 0.0009
-17 0 -1 -1.1766 0.0003
-17 0 1 -3.1300 0.0110
-17 0 3 -0.7851 -0.0111
-17 0 5 2.7766 -0.0489
-17 0 7 3.3060 -0.0487
-17 0 9 0.9159 -0.0372
-17 0 11 -1.3195 0.0028
-17 0 13 -0.0386 0.0063
-17 0 15 1.7382 0.0283
-17 0 17 0.7719 0.0097
-17 0 19 -0.4075 0.0965
-17 0 21 0.0649 0.1057
-17 1 -12 -0.0322 -0.0758
-17 1 -11 1.3075 0.1572
-17 1 -10 -0.0860 -0.1223
-17 1 -9 0.3526 -0.0296
-17 1 -8 -0.6407 -0.0339
-17 1 -7 -2.5350 -0.0006
-17 1 -6 -0.7255 -0.0408
-17 1 -5 -2.2271 -0.0563
-17 1 -4 0.3361 -0.0842
-17 1 -3 1.8468 -0.1227
-17 1 -2 1.0088 -0.1210
-17 1 -1 3.1167 -0.0981
-17 1 0 0.7201 -0.1978
-17 1 1 0.2762 -0.0552
-17 1 2 -0.3913 -0.1782
-17 1 3 -2.7682 0.0112
-17 1 4 -1.3030 -0.1325
-17 1 5 -2.3064 0.0214
-17 1 6 -1.2479 -0.0521
-17 1 7 0.3664 -0.0075
-17 1 8 -0.3044 -0.0226
-17 1 9 1.8976 -0.0427
-17 1 10 0.3749 -0.0468
-17 1 11 0.3521 -0.0721
-17 1 12 0.2508 -0.0732
-17 1 13 -1.5755 -0.0420
-17 1 14 -0.0387 -0.0663
-17 1 15 -0.4174 -0.0058
-17 1 16 -0.5616 0.0991
-17 1 17 0.9828 -0.0381
-17 1 18 -0.8582 0.2367
-17 1 19 0.2998 0.0067
-17 1 20 -0.2562 0.0039
-17 1 21 -0.1622 0.0777
-17 2 -12 0.1273 0.1680
-17 2 -11 -0.0859 0.0644
-17 2 -10 0.5071 -0.0257
-17 2 -9 1.8063 0.0335
-17 2 -8 0.5219 -0.1482
-17 2 -7 1.4462 0.0320
-17 2 -6 -1.2795 -0.0226
-17 2 -5 -1.7505 0.0801
-17 2 -4 -2.0938 -0.0228
-17 2 -3 -2.4184 0.0100
-17 2 -2 -0.9296 -0.0251
-17 2 -1 0.5248 -0.0261
-17 2 0 0.9036 -0.0146
-17 2 1 2.6940 -0.0176
-17 2 2 1.9109 0.0297
-17 2 3 1.4478 -0.0189
-17 2 4 1.0431 0.0906
-17 2 5 -1.3250 -0.0401
-17 2 6 -0.6367 0.0379
-17 2 7 -2.2143 -0.0792
-17 2 8 -1.1322 -0.0111
-17 2 9 -0.7036 -0.0921
-17 2 10 -0.0535 -0.0503
-17 2 11 0.8608 -0.0401
-17 2 12 0.6271 -0.0182
-17 2 13 -0.0894 -0.0299
-17 2 14 0.7996 0.0257
-17 2 15 -1.0407 0.0252
-17 2 16 0.8785 -0.0510
-17 2 17 0.0626 0.0003
-17 2 18 -0.0380 0.0210
-17 2 19 0.6530 -0.0641
-17 2 20 -0.6799 0.1769
-17 2 21 -0.1435 -0.0744
-17 3 -12 0.0871 0.1477
-17 3 -11 -0.9514 0.0294
-17 3 -10 -0.1775 0.3039
-17 3 -9 -0.3899 0.0455
-17 3 -8 0.8534 0.0520
-17 3 -7 2.0633 -0.0218
-17 3 -6 1.2113 0.0028
-17 3 -5 2.7555 0.0528
-17 3 -4 -0.4585 0.1022
-17 3 -3 0.3314 0.0758
-17 3 -2 -1.7131 0.0603
-17 3 -1 -1.8377 0.0553
-17 3 0 -1.4797 0.0562
-17 3 1 -1.0324 0.0386
-17 3 2 0.3939 0.0559
-17 3 3 1.1604 0.0519
-17 3 4 2.2405 0.0937
-17 3 5 1.5707 0.0262
-17 3 6 1.8933 0.0756
-17 3 7 0.1074 0.0332
-17 3 8 0.0031 -0.0385
-17 3 9 -1.0169 0.0109
-17 3 10 -0.6268 -0.0510
-17 3 11 -0.4032 0.0089
-17 3 12 -0.1312 -0.0786
-17 3 13 0.4445 0.0176
-17 3 14 -0.2415 -0.0028
-17 3 15 -0.2616 -0.0500
-17 3 16 0.2227 0.0893
-17 3 17 -0.6419 -0.0620
-17 3 18 0.9770 -0.0279
-17 3 19 0.0339 0.0420
-17 3 20 0.3836 0.0057
-17 4 -11 0.2997 -0.1211
-17 4 -10 -0.3486 -0.0426
-17 4 -9 -1.0478 0.0133
-17 4 -8 -0.9764 0.1174
-17 4 -7 -1.3549 -0.0583
-17 4 -6 0.1447 -0.0508
-17 4 -5 0.1727 -0.0053
-17 4 -4 1.0822 -0.0184
-17 4 -3 1.7406 0.0863
-17 4 -2 0.5095 0.0358
-17 4 -1 0.7633 0.1006
-17 4 0 -0.9530 -0.0102
-17 4 1 -1.6526 0.0532
-17 4 2 -1.8136 -0.0369
-17 4 3 -1.9670 0.0186
-17 4 4 -0.6012 -0.1031
-17 4 5 -0.1878 0.0478
-17 4 6 1.3526 -0.0347
-17 4 7 0.8392 0.0643
-17 4 8 1.3342 -0.0012
-17 4 9 0.5661 0.0996
-17 4 10 0.0671 0.0097
-17 4 11 -0.0243 0.0405
-17 4 12 -0.1485 0.0523
-17 4 13 0.0537 -0.0078
-17 4 14 -0.2314 -0.0921
-17 4 15 0.1598 0.0599
-17 4 16 -0.9471 -0.0921
-17 4 17 -0.3287 -0.0050
-17 4 18 -0.3350 0.0497
-17 4 19 -0.3665 -0.1214
-17 4 20 0.4143 0.0291
-17 5 -10 0.3310 -0.2004
-17 5 -9 0.2827 -0.0903
-17 5 -8 0.1137 -0.0793
-17 5 -7 -0.4572 -0.0179
-17 5 -6 -0.4986 -0.0587
-17 5 -5 -1.6995 -0.0544
-17 5 -4 -0.0233 -0.1082
-17 5 -3 -1.3649 -0.0228
-17 5 -2 1.1829 -0.0108
-17 5 -1 0.9616 -0.0895
-17 5 0 1.3900 -0.0557
-17 5 1 1.8221 -0.0966
-17 5 2 0.0467 -0.0600
-17 5 3 0.1493 -0.0710
-17 5 4 -1.3321 0.0152
-17 5 5 -0.9141 0.0003
-17 5 6 -1.0077 0.0894
-17 5 7 -0.6911 0.0436
-17 5 8 -0.0469 0.1644
-17 5 9 -0.2401 -0.0414
-17 5 10 -0.0671 0.0532
-17 5 11 0.2943 -0.0543
-17 5 12 -0.2256 0.0547
-17 5 13 0.3522 -0.0909
-17 5 14 0.5304 0.1202
-17 5 15 0.4320 -0.0731
-17 5 16 0.5136 -0.0637
-17 5 17 0.3637 0.1743
-17 5 18 -0.3446 -0.2074
-17 5 19 0.0969 0.0565
-17 6 -9 -0.0645 -0.0284
-17 6 -8 0.7636 0.0164
-17 6 -7 0.6956 0.0406
-17 6 -6 0.9832 0.0426
-17 6 -5 0.9446 -0.0048
-17 6 -4 -0.0187 -0.0156
-17 6 -3 -0.6003 -0.0141
-17 6 -2 -0.4351 0.0350
-17 6 -1 -1.6618 -0.0099
-17 6 0 0.2272 0.1043
-17 6 1 -0.3326 -0.0463
-17 6 2 0.3754 0.0479
-17 6 3 0.9223 0.0194
-17 6 4 -0.3089 0.0620
-17 6 5 0.5865 -0.0386
-17 6 6 -0.6046 0.0485
-17 6 7 0.2208 -0.0222
-17 6 8 -0.2174 0.0964
-17 6 9 -0.2294 0.0055
-17 6 10 0.0216 0.0890
-17 6 11 -0.0724 -0.0463
-17 6 12 -0.2812 0.0330
-17 6 13 0.2456 0.0455
-17 6 14 -0.4374 0.0943
-17 6 15 0.0537 -0.0721
-17 6 16 0.2838 0.1985
-17 6 17 -0.0485 -0.1192
-17 6 18 0.2174 0.0040
-17 7 -7 -0.9332 -0.0558
-17 7 -6 -0.2642 0.0763
-17 7 -5 -0.1547 -0.0125
-17 7 -4 0.1987 0.0043
-17 7 -3 0.9990 0.0826
-17 7 -2 -0.2466 -0.0415
-17 7 -1 0.4574 0.2863
-17 7 0 -0.1033 0.0630
-17 7 1 -1.0091 0.1710
-17 7 2 0.5825 0.0194
-17 7 3 -0.8630 0.0168
-17 7 4 0.4948 -0.0474
-17 7 5 -0.0592 -0.0283
-17 7 6 0.2036 -0.0919
-17 7 7 0.4450 -0.0733
-17 7 8 0.3605 -0.0492
-17 7 9 0.1802 0.0974
-17 7 10 0.3293 -0.0041
-17 7 11 -0.4008 0.0971
-17 7 12 0.3007 -0.0491
-17 7 13 -0.0562 0.0040
-17 7 14 -0.1975 -0.0270
-17 7 15 0.0973 0.0416
-17 7 16 -0.4436 0.0132
-17 8 -5 -0.4944 -0.1398
-17 8 -4 0.0531 -0.1753
-17 8 -3 -0.6552 -0.2743
-17 8 -2 0.2738 -0.3569
-17 8 -1 0.4942 -0.1925
-17 8 0 0.2909 -0.2421
-17 8 1 0.8390 -0.0506
-17 8 2 0.6919 -0.0715
-17 8 3 -0.1783 -0.1375
-17 8 4 0.7308 -0.0403
-17 8 5 -0.7178 -0.0333
-17 8 6 -0.0118 -0.0691
-17 8 7 -0.2749 0.0007
-17 8 8 -0.0474 -0.1274
-17 8 9 0.3558 -0.0042
-17 8 10 0.0809 -0.0907
-17 8 11 -0.0912 0.0399
-17 8 12 0.0453 -0.2316
-17 8 13 -0.3150 -0.0414
-17 8 14 0.2958 -0.2101
-17 9 -1 -1.2213 -0.1087
-17 9 0 -0.3998 0.2100
-17 9 1 -0.5325 -0.1421
-17 9 2 -0.2385 0.3127
-17 9 3 0.2470 -0.1922
-17 9 4 0.2535 0.2685
-17 9 5 -0.0188 -0.2531
-17 9 6 -0.0722 0.0749
-17 9 7 -0.4744 -0.1751
-17 9 8 -0.6063 -0.1528
-17 9 9 0.0012 -0.1125
-17 9 10 -0.2575 -0.0635
-16 0 -14 -1.7401 0.1718
-16 0 -12 -1.5686 -0.0179
-16 0 -10 1.4833 0.0306
-16 0 -8 3.4813 -0.0651
-16 0 -6 -0.5821 -0.0145
-16 0 -4 -5.2343 -0.0284
-16 0 -2 -2.7539 -0.0165
-16 0 0 3.0106 0.0066
-16 0 2 4.7624 0.0060
-16 0 4 0.8523 0.0564
-16 0 6 -4.1069 0.0389
-16 0 8 -4.8561 -0.0134
-16 0 10 -0.9243 -0.0370
-16 0 12 1.1157 -0.0278
-16 0 14 -0.2492 -0.0476
-16 0 16 -0.3185 0.0251
-16 0 18 1.0062 0.0163
-16 0 20 0.2018 -0.0710
-16 0 22 -0.6884 -0.0860
-16 1 -15 -0.1365 -0.1470
-16 1 -14 0.5840 0.1728
-16 1 -13 0.0284 -0.0018
-16 1 -12 -1.3554 -0.0537
-16 1 -11 0.1132 0.0455
-16 1 -10 -2.0439 0.0600
-16 1 -9 -0.0161 0.0323
-16 1 -8 1.3186 0.0324
-16 1 -7 0.4162 0.0141
-16 1 -6 4.4459 -0.0116
-16 1 -5 0.5853 0.0432
-16 1 -4 0.8480 0.0255
-16 1 -3 0.3495 0.0262
-16 1 -2 -4.4522 0.0157
-16 1 -1 -0.3127 0.0544
-16 1 0 -4.1788 0.0380
-16 1 1 -0.8926 0.1033
-16 1 2 0.7114 0.0114
-16 1 3 -0.6069 0.1135
-16 1 4 4.3998 -0.0065
-16 1 5 0.5251 0.1001
-16 1 6 3.3245 0.0189
-16 1 7 1.2161 0.0469
-16 1 8 -0.9533 0.0349
-16 1 9 0.8219 0.0220
-16 1 10 -2.6429 0.0331
-16 1 11 0.2641 0.0253
-16 1 12 -0.3033 0.0535
-16 1 13 -0.3355 0.0097
-16 1 14 0.4951 0.0360
-16 1 15 -0.3849 -0.0251
-16 1 16 -0.7321 0.0233
-16 1 17 0.4153 -0.0538
-16 1 18 -0.3060 0.0040
-16 1 19 0.5173 -0.0624
-16 1 20 0.9468 -0.0064
-16 1 21 -0.2199 0.2304
-16 1 22 -0.0511 0.0061
-16 1 23 -0.2579 0.2111
-16 2 -15 0.0613 -0.0928
-16 2 -14 1.1976 0.0958
-16 2 -13 -0.2729 -0.2331
-16 2 -12 1.5164 -0.0358
-16 2 -11 -0.0303 -0.1696
-16 2 -10 -0.8500 -0.0729
-16 2 -9 -0.3441 0.0177
-16 2 -8 -2.9964 0.0257
-16 2 -7 -0.1488 0.0329
-16 2 -6 -0.2099 -0.0228
-16 2 -5 0.9189 0.0407
-16 2 -4 3.5774 0.0124
-16 2 -3 1.8073 0.0631
-16 2 -2 2.1750 0.0108
-16 2 -1 1.9512 0.0220
-16 2 0 -1.9601 -0.0037
-16 2 1 0.5399 0.0117
-16 2 2 -3.2684 -0.0210
-16 2 3 -1.3779 -0.0469
-16 2 4 -0.6158 -0.0217
-16 2 5 -1.8259 -0.0778
-16 2 6 2.7698 -0.0120
-16 2 7 -0.5075 -0.0275
-16 2 8 2.9864 0.0380
-16 2 9 0.3405 0.0239
-16 2 10 0.0756 0.0311
-16 2 11 0.5293 0.0178
-16 2 12 -0.7437 0.0013
-16 2 13 0.4291 -0.0368
-16 2 14 0.7132 -0.0329
-16 2 15 -0.6415 -0.0439
-16 2 16 0.3692 -0.0126
-16 2 17 -0.7437 0.0159
-16 2 18 -1.0085 0.0156
-16 2 19 0.5327 -0.0829
-16 2 20 -0.3012 0.0107
-16 2 21 0.4959 -0.0752
-16 2 22 0.7090 0.0551
-16 2 23 -0.3820 0.1723
-16 3 -14 -0.4510 0.1410
-16 3 -13 -0.2193 0.0895
-16 3 -12 0.4410 0.1040
-16 3 -11 -0.1578 -0.1672
-16 3 -10 1.6146 -0.0903
-16 3 -9 0.0551 -0.1219
-16 3 -8 -0.5078 -0.0336
-16 3 -7 -0.5753 -0.0061
-16 3 -6 -3.5951 -0.0190
-16 3 -5 -0.8001 -0.0481
-16 3 -4 -2.7708 -0.0030
-16 3 -3 -0.5267 -0.0205
-16 3 -2 0.6751 0.0118
-16 3 -1 0.6031 -0.0050
-16 3 0 1.8365 -0.0039
-16 3 1 1.5715 -0.0184
-16 3 2 -0.0256 -0.0314
-16 3 3 0.7023 -0.0030
-16 3 4 -1.7111 -0.0215
-16 3 5 -1.1624 -0.0302
-16 3 6 -0.9964 -0.0019
-16 3 7 -1.4780 0.0008
-16 3 8 1.0833 -0.0134
-16 3 9 -0.7048 0.0689
-16 3 10 1.2030 -0.0027
-16 3 11 -0.5612 0.0863
-16 3 12 -0.4191 -0.0063
-16 3 13 0.1699 0.0316
-16 3 14 -0.2529 -0.0072
-16 3 15 0.5354 -0.0741
-16 3 16 0.8824 -0.0016
-16 3 17 -0.7216 -0.0351
-16 3 18 0.3911 -0.0002
-16 3 19 -0.8143 0.0654
-16 3 20 -0.6543 -0.1125
-16 3 21 0.1077 -0.0182
-16 3 22 -0.2753 -0.0036
-16 3 23 -0.0850 -0.0436
-16 4 -14 -0.3236 0.0144
-16 4 -13 0.1514 0.2619
-16 4 -12 -1.2662 0.1932
-16 4 -11 -0.0443 0.2593
-16 4 -10 -0.1548 0.0652
-16 4 -9 0.5362 0.0229
-16 4 -8 2.0746 -0.0121
-16 4 -7 0.9723 0.0056
-16 4 -6 1.9447 0.0005
-16 4 -5 0.7624 0.0338
-16 4 -4 -0.6848 -0.0347
-16 4 -3 -0.2084 -0.0029
-16 4 -2 -1.9642 -0.0269
-16 4 -1 -1.0328 0.0115
-16 4 0 -0.1771 -0.0274
-16 4 1 -0.2646 -0.0058
-16 4 2 1.3678 -0.0168
-16 4 3 0.9408 0.0428
-16 4 4 0.5058 -0.0453
-16 4 5 0.4622 0.1060
-16 4 6 -0.8365 -0.0455
-16 4 7 -0.7171 0.0787
-16 4 8 -0.6279 -0.0590
-16 4 9 -0.4629 0.0590
-16 4 10 0.4425 -0.0756
-16 4 11 -0.1751 0.0348
-16 4 12 0.3211 -0.0240
-16 4 13 -0.4385 0.0394
-16 4 14 -0.4389 0.0369
-16 4 15 0.4995 0.0635
-16 4 16 -0.0130 0.0211
-16 4 17 0.7211 -0.0112
-16 4 18 0.7823 0.0931
-16 4 19 -0.3401 -0.0394
-16 4 20 0.5445 -0.0205
-16 4 21 -0.2119 0.1118
-16 4 22 -0.0741 -0.1466
-16 5 -13 0.6189 -0.1645
-16 5 -12 0.3306 -0.0583
-16 5 -11 0.3590 0.0589
-16 5 -10 -0.8151 0.1337
-16 5 -9 -0.4578 0.1485
-16 5 -8 -1.0388 0.0583
-16 5 -7 -0.8991 0.0565
-16 5 -6 0.8948 0.0027
-16 5 -5 -0.2778 0.0331
-16 5 -4 2.7814 -0.0656
-16 5 -3 0.4287 -0.0236
-16 5 -2 1.4286 -0.0448
-16 5 -1 -0.1143 -0.0224
-16 5 0 -0.9471 0.0396
-16 5 1 -0.8107 0.0274
-16 5 2 -0.9534 0.0672
-16 5 3 -0.2612 0.0062
-16 5 4 0.0112 0.0273
-16 5 5 0.7595 -0.0230
-16 5 6 0.1320 -0.0607
-16 5 7 0.6530 -0.0911
-16 5 8 0.1068 -0.0493
-16 5 9 0.1874 -0.0847
-16 5 10 0.1543 0.0136
-16 5 11 0.5082 -0.0032
-16 5 12 0.2781 -0.0166
-16 5 13 0.1375 -0.0029
-16 5 14 -0.0140 0.0184
-16 5 15 -0.5490 -0.0310
-16 5 16 -0.4873 -0.0402
-16 5 17 0.1045 0.0804
-16 5 18 -0.4013 -0.0893
-16 5 19 0.1581 0.0070
-16 5 20 0.1304 0.1077
-16 5 21 -0.0606 -0.1223
-16 6 -12 0.0867 -0.1908
-16 6 -11 0.0223 -0.2398
-16 6 -10 0.5771 -0.0940
-16 6 -9 0.1192 -0.0799
-16 6 -8 -0.2159 0.0131
-16 6 -7 -0.8178 0.0271
-16 6 -6 -1.8972 0.0301
-16 6 -5 -1.6725 0.0236
-16 6 -4 -1.1553 0.0854
-16 6 -3 -1.0537 -0.0123
-16 6 -2 1.3418 0.0478
-16 6 -1 -0.1449 -0.0748
-16 6 0 1.8866 0.0367
-16 6 1 0.2228 -0.0519
-16 6 2 0.6150 -0.0176
-16 6 3 0.3310 -0.0811
-16 6 4 -0.1848 -0.0519
-16 6 5 0.3398 -0.0654
-16 6 6 -0.7152 -0.0116
-16 6 7 0.4168 -0.0699
-16 6 8 -0.5733 -0.0140
-16 6 9 0.1189 -0.0964
-16 6 10 -0.1945 0.0535
-16 6 11 -0.2311 -0.0907
-16 6 12 -0.3916 0.0308
-16 6 13 0.2208 -0.0422
-16 6 14 -0.2526 -0.0695
-16 6 15 -0.0643 -0.0531
-16 6 16 0.0388 0.0324
-16 6 17 -0.3236 -0.0554
-16 6 18 -0.0044 -0.0836
-16 6 19 0.0093 0.1384
-16 6 20 -0.2252 -0.1274
-16 7 -11 -0.1502 0.0319
-16 7 -10 -0.2029 -0.1156
-16 7 -9 0.6890 -0.1160
-16 7 -8 1.1336 -0.0499
-16 7 -7 1.3587 -0.1035
-16 7 -6 1.2549 0.0004
-16 7 -5 0.8264 -0.0625
-16 7 -4 -0.6323 0.0403
-16 7 -3 0.0438 0.0098
-16 7 -2 -1.5612 -0.0236
-16 7 -1 -0.5177 -0.0470
-16 7 0 -0.2011 -0.1039
-16 7 1 -1.0719 -0.0025
-16 7 2 1.2956 -0.0105
-16 7 3 -0.7287 0.0493
-16 7 4 1.5195 0.0358
-16 7 5 -0.0891 0.0489
-16 7 6 0.3788 0.0713
-16 7 7 -0.1941 0.0709
-16 7 8 -0.7581 0.0151
-16 7 9 0.0285 0.0117
-16 7 10 -0.0891 -0.0519
-16 7 11 -0.0873 0.0302
-16 7 12 0.3935 0.0503
-16 7 13 -0.1255 -0.0220
-16 7 14 0.0057 0.0379
-16 7 15 0.3890 0.0065
-16 7 16 -0.0629 0.0511
-16 7 17 0.1566 -0.0353
-16 7 18 0.3580 0.1479
-16 7 19 0.1852 -0.0352
-16 8 -9 0.0628 0.0163
-16 8 -8 -1.0371 0.0259
-16 8 -7 0.3418 0.0002
-16 8 -6 -0.0635 0.0955
-16 8 -5 0.2628 -0.0008
-16 8 -4 0.9502 0.1152
-16 8 -3 0.3353 0.1636
-16 8 -2 0.2570 0.1626
-16 8 -1 0.5141 0.2060
-16 8 0 -1.2097 0.0485
-16 8 1 -0.2844 0.0651
-16 8 2 -1.1887 0.0515
-16 8 3 -1.4908 0.0708
-16 8 4 0.3780 0.0800
-16 8 5 -0.8620 0.0376
-16 8 6 1.4067 0.0363
-16 8 7 -0.0790 0.0631
-16 8 8 0.1897 0.0022
-16 8 9 -0.1435 0.0182
-16 8 10 -0.7399 -0.0537
-16 8 11 0.0430 0.0734
-16 8 12 -0.0557 0.0137
-16 8 13 -0.2678 0.2093
-16 8 14 0.3767 0.0518
-16 8 15 -0.1496 0.0809
-16 8 16 -0.1011 0.0087
-16 8 17 -0.1547 -0.0138
-16 9 -7 0.4195 -0.0235
-16 9 -6 -0.6088 -0.1982
-16 9 -5 0.4102 -0.0837
-16 9 -4 -0.2633 -0.2779
-16 9 -3 -0.0618 -0.1972
-16 9 -2 0.9895 -0.0954
-16 9 -1 0.3669 -0.1155
-16 9 0 1.1713 0.0676
-16 9 1 1.2203 -0.2178
-16 9 2 -0.1412 0.0416
-16 9 3 0.5335 -0.3155
-16 9 4 -0.9698 0.0840
-16 9 5 -0.6203 -0.2304
-16 9 6 0.2250 0.0993
-16 9 7 0.0247 -0.0048
-16 9 8 1.0926 0.1517
-16 9 9 0.4923 0.1358
-16 9 10 0.1987 0.0453
-16 9 11 0.4201 -0.0393
-16 9 12 -0.6304 -0.0393
-16 9 13 0.0753 -0.0827
-16 9 14 -0.3788 -0.0639
-16 9 15 -0.1994 0.0229
-16 10 -4 -0.5398 0.0096
-16 10 -3 0.0646 0.0837
-16 10 -2 -0.7380 0.0084
-16 10 -1 -0.4554 0.0545
-16 10 0 -0.0360 0.2609
-16 10 1 -0.0409 0.1236
-16 10 2 0.6969 0.3355
-16 10 3 0.8686 0.0261
-16 10 4 0.1362 0.2906
-16 10 5 0.1343 -0.2568
-16 10 6 -0.5244 0.2012
-16 10 7 -0.8334 -0.4454
-16 10 8 0.0652 0.1063
-16 10 9 -0.3614 -0.3179
-16 10 10 0.6624 0.0580
-16 10 11 0.3155 -0.1565
-16 10 12 0.5651 -0.0509
-16 11 3 -0.2462 0.0481
-16 11 4 0.4064 -0.0019
-16 11 5 0.3555 0.1594
-15 0 -13 2.6765 -0.0901
-15 0 -11 0.5968 -0.0152
-15 0 -9 -4.0013 0.0891
-15 0 -7 -3.9920 0.0662
-15 0 -5 2.4125 0.0660
-15 0 -3 6.2134 0.0248
-15 0 -1 2.8026 -0.0383
-15 0 1 -2.8617 -0.0413
-15 0 3 -4.5615 -0.0514
-15 0 5 -0.4420 -0.0357
-15 0 7 4.9885 0.0216
-15 0 9 4.2997 0.0605
-15 0 11 0.5266 0.0152
-15 0 13 0.0518 0.0092
-15 0 15 0.2187 -0.0216
-15 0 17 -1.7156 -0.0728
-15 0 19 -1.8715 -0.0106
-15 0 21 0.6588 -0.0182
-15 0 23 0.7680 0.1506
-15 0 25 -0.1030 0.2783
-15 1 -14 -0.1091 0.1447
-15 1 -13 0.1089 -0.0381
-15 1 -12 -0.3418 0.0767
-15 1 -11 2.7917 -0.0740
-15 1 -10 0.2922 0.0729
-15 1 -9 1.7591 -0.0556
-15 1 -8 0.9691 0.0519
-15 1 -7 -3.4744 0.0139
-15 1 -6 0.6096 0.0251
-15 1 -5 -4.9355 0.0163
-15 1 -4 -0.7105 -0.0086
-15 1 -3 0.3491 0.0562
-15 1 -2 -1.6727 0.0159
-15 1 -1 5.1907 0.0126
-15 1 0 -0.9359 0.0075
-15 1 1 4.2276 -0.0009
-15 1 2 0.8276 -0.0186
-15 1 3 -0.9519 0.0026
-15 1 4 1.5089 -0.0484
-15 1 5 -5.0117 0.0106
-15 1 6 0.4691 -0.0262
-15 1 7 -2.9088 -0.0126
-15 1 8 -0.7252 0.0107
-15 1 9 1.9396 0.0016
-15 1 10 -1.3346 0.0112
-15 1 11 2.1357 0.0152
-15 1 12 -0.7895 -0.0175
-15 1 13 0.5255 0.0111
-15 1 14 0.3393 0.0193
-15 1 15 1.1546 -0.0121
-15 1 16 0.3497 -0.0358
-15 1 17 1.2097 0.0216
-15 1 18 -0.0092 -0.0229
-15 1 19 -1.1084 0.0629
-15 1 20 0.3658 -0.0400
-15 1 21 -1.2876 -0.0092
-15 1 22 0.3132 -0.1229
-15 1 23 0.2940 -0.0160
-15 1 24 -0.2798 0.0418
-15 1 25 0.4122 -0.0048
-15 2 -14 0.1384 0.0052
-15 2 -13 -1.9968 -0.0105
-15 2 -12 -0.3656 0.1099
-15 2 -11 -1.2944 0.0925
-15 2 -10 -1.1487 0.0662
-15 2 -9 2.3000 -0.0045
-15 2 -8 -0.4752 0.0267
-15 2 -7 2.9451 0.0223
-15 2 -6 0.8778 0.0045
-15 2 -5 -1.3845 -0.0225
-15 2 -4 1.1133 -0.0354
-15 2 -3 -4.0778 -0.0170
-15 2 -2 -1.0000 -0.0284
-15 2 -1 -1.4507 -0.0143
-15 2 0 -3.1570 -0.0197
-15 2 1 2.5256 0.0017
-15 2 2 -2.4082 -0.0179
-15 2 3 3.2136 0.0181
-15 2 4 0.6406 0.0077
-15 2 5 -0.5269 0.0292
-15 2 6 2.3836 0.0229
-15 2 7 -4.5124 0.0131
-15 2 8 2.0000 0.0028
-15 2 9 -2.9612 -0.0285
-15 2 10 0.4228 -0.0109
-15 2 11 0.3244 -0.0352
-15 2 12 -1.4657 -0.0091
-15 2 13 0.1437 0.0119
-15 2 14 -1.1663 0.0097
-15 2 15 -0.5370 0.0219
-15 2 16 0.1342 0.0153
-15 2 17 0.8524 -0.0415
-15 2 18 -0.3062 -0.0195
-15 2 19 1.2142 0.0470
-15 2 20 -0.5805 0.0120
-15 2 21 -0.4790 0.0270
-15 2 22 0.4051 -0.0898
-15 2 23 -0.7921 0.1040
-15 2 24 0.4326 -0.0796
-15 2 25 -0.2777 0.1542
-15 3 -14 0.0479 -0.2407
-15 3 -13 0.8853 -0.1859
-15 3 -12 0.8131 -0.0620
-15 3 -11 -0.8709 -0.0372
-15 3 -10 0.0854 -0.0284
-15 3 -9 -1.0817 0.0199
-15 3 -8 -1.3419 -0.0483
-15 3 -7 2.0044 0.0162
-15 3 -6 -1.4713 -0.0044
-15 3 -5 3.8715 -0.0052
-15 3 -4 0.8972 0.0079
-15 3 -3 1.4605 -0.0403
-15 3 -2 2.8293 0.0027
-15 3 -1 -1.6664 -0.0269
-15 3 0 1.1944 0.0227
-15 3 1 -1.5763 -0.0282
-15 3 2 -1.8950 0.0184
-15 3 3 0.9714 0.0030
-15 3 4 -2.2882 0.0058
-15 3 5 2.5051 -0.0054
-15 3 6 -0.2300 0.0100
-15 3 7 0.2518 -0.0023
-15 3 8 1.5378 -0.0008
-15 3 9 -2.3176 -0.0037
-15 3 10 2.6136 -0.0390
-15 3 11 -1.0820 0.0078
-15 3 12 1.6269 -0.0229
-15 3 13 0.5589 -0.0033
-15 3 14 -0.5603 0.0102
-15 3 15 -0.1250 0.0272
-15 3 16 -0.2806 0.0224
-15 3 17 -0.7446 -0.0451
-15 3 18 0.5376 -0.0235
-15 3 19 0.4678 -0.0184
-15 3 20 -0.3319 -0.0415
-15 3 21 1.0632 -0.0014
-15 3 22 -0.3840 -0.0218
-15 3 23 0.3590 -0.0482
-15 3 24 0.3813 -0.0413
-15 4 -14 -0.4095 0.0117
-15 4 -13 1.1206 -0.0207
-15 4 -12 -0.1040 -0.1046
-15 4 -11 1.6829 -0.0641
-15 4 -10 0.4479 -0.0814
-15 4 -9 -0.2086 0.0090
-15 4 -8 0.1245 -0.0689
-15 4 -7 -2.0134 0.0149
-15 4 -6 -1.9883 -0.0517
-15 4 -5 -0.9779 0.0020
-15 4 -4 -3.1396 -0.0401
-15 4 -3 1.2567 -0.0264
-15 4 -2 -0.5151 -0.0377
-15 4 -1 0.9578 0.0119
-15 4 0 2.6625 0.0113
-15 4 1 -0.9408 0.0124
-15 4 2 2.3398 0.0337
-15 4 3 -1.1198 0.0012
-15 4 4 -0.2329 -0.0235
-15 4 5 0.8302 0.0043
-15 4 6 -1.3149 -0.0803
-15 4 7 1.9442 0.0238
-15 4 8 -1.0611 -0.0450
-15 4 9 0.2461 0.0226
-15 4 10 -0.1226 -0.0018
-15 4 11 -1.3274 0.0336
-15 4 12 1.4121 0.0210
-15 4 13 -0.6119 0.0026
-15 4 14 0.9014 0.0380
-15 4 15 0.2977 -0.0060
-15 4 16 -0.4621 0.0218
-15 4 17 -0.3031 -0.0194
-15 4 18 0.2402 0.0479
-15 4 19 -0.9674 -0.0352
-15 4 20 0.4226 -0.0269
-15 4 21 -0.1977 0.0988
-15 4 22 -0.4619 -0.1343
-15 4 23 0.6996 -0.0821
-15 4 24 -0.4528 -0.0762
-15 5 -14 -0.6529 0.1274
-15 5 -13 -0.8412 0.1499
-15 5 -12 -0.9660 0.0923
-15 5 -11 -0.0391 0.0310
-15 5 -10 -0.6814 0.0045
-15 5 -9 1.3362 -0.0533
-15 5 -8 1.0777 -0.0260
-15 5 -7 1.0471 -0.0080
-15 5 -6 2.4707 -0.0083
-15 5 -5 -1.2645 0.0623
-15 5 -4 0.4595 0.0236
-15 5 -3 -1.9939 0.0672
-15 5 -2 -1.9770 0.0056
-15 5 -1 -0.3784 0.0200
-15 5 0 -1.3342 -0.0328
-15 5 1 0.3452 -0.0189
-15 5 2 1.0607 -0.0238
-15 5 3 -0.2775 -0.0246
-15 5 4 1.5913 -0.0139
-15 5 5 -0.2832 -0.0041
-15 5 6 0.1869 0.0093
-15 5 7 0.4001 0.0494
-15 5 8 -0.7835 0.0259
-15 5 9 0.6585 0.0433
-15 5 10 -1.2423 0.0281
-15 5 11 -0.0210 0.0027
-15 5 12 -0.7734 -0.0283
-15 5 13 -0.7112 0.0086
-15 5 14 0.5151 0.0085
-15 5 15 -0.3780 -0.0211
-15 5 16 0.1695 0.0242
-15 5 17 0.3930 0.0426
-15 5 18 -0.1881 0.0274
-15 5 19 0.1863 -0.0324
-15 5 20 0.4512 0.1294
-15 5 21 -0.5337 0.0143
-15 5 22 0.1849 -0.0322
-15 5 23 -0.3425 0.0904
-15 6 -14 0.2722 -0.1067
-15 6 -13 -0.1239 -0.0246
-15 6 -12 0.2897 0.0666
-15 6 -11 -0.7325 0.1100
-15 6 -10 -0.1433 0.1146
-15 6 -9 -0.6786 0.0385
-15 6 -8 -0.7560 0.0089
-15 6 -7 1.1059 -0.0201
-15 6 -6 0.7806 -0.0143
-15 6 -5 1.9538 -0.0474
-15 6 -4 2.6237 0.0262
-15 6 -3 0.1858 -0.0655
-15 6 -2 1.9198 0.0862
-15 6 -1 -1.1875 -0.0305
-15 6 0 -0.3492 0.0265
-15 6 1 -0.9945 0.0062
-15 6 2 -1.5879 0.0236
-15 6 3 -0.7623 0.0651
-15 6 4 -0.5351 0.0352
-15 6 5 -0.2025 0.0703
-15 6 6 0.4113 0.0173
-15 6 7 0.5027 0.0031
-15 6 8 0.0168 0.0093
-15 6 9 0.3862 -0.0282
-15 6 10 -0.1535 0.0123
-15 6 11 0.4866 -0.0682
-15 6 12 -0.3576 0.0229
-15 6 13 0.6347 0.0287
-15 6 14 0.0476 -0.0331
-15 6 15 0.1744 0.0619
-15 6 16 0.5642 -0.0012
-15 6 17 -0.1536 0.0208
-15 6 18 -0.1772 -0.0663
-15 6 19 0.1914 0.0423
-15 6 20 -0.1468 0.0159
-15 6 21 0.1559 -0.0686
-15 6 22 0.2507 0.1404
-15 7 -13 -0.1928 -0.2249
-15 7 -12 0.3505 -0.1899
-15 7 -11 -0.2345 -0.0810
-15 7 -10 0.0719 -0.0381
-15 7 -9 -0.9437 0.0693
-15 7 -8 -0.9731 0.0194
-15 7 -7 -1.4908 0.0422
-15 7 -6 -2.1383 0.0615
-15 7 -5 -0.0512 0.0253
-15 7 -4 -1.6028 0.0238
-15 7 -3 1.2131 -0.0679
-15 7 -2 0.2479 0.0446
-15 7 -1 0.8517 -0.0409
-15 7 0 1.8198 0.0519
-15 7 1 -0.0959 0.0202
-15 7 2 1.2440 -0.0282
-15 7 3 -1.1992 -0.0099
-15 7 4 -0.4123 0.0065
-15 7 5 -1.4855 -0.0462
-15 7 6 -0.0753 -0.0258
-15 7 7 0.2417 -0.0497
-15 7 8 0.4054 -0.0046
-15 7 9 1.0984 0.0024
-15 7 10 0.0524 -0.0010
-15 7 11 0.0488 -0.0121
-15 7 12 -0.1396 0.0291
-15 7 13 -0.4345 -0.0758
-15 7 14 -0.6653 0.0355
-15 7 15 -0.0346 -0.0318
-15 7 16 -0.1571 -0.0398
-15 7 17 -0.0957 -0.0390
-15 7 18 0.0627 -0.0465
-15 7 19 -0.4349 0.0009
-15 7 20 -0.3851 -0.0644
-15 7 21 -0.2273 0.0385
-15 8 -12 0.6431 0.0019
-15 8 -11 0.2117 -0.0404
-15 8 -10 0.6413 -0.0090
-15 8 -9 0.5373 -0.0047
-15 8 -8 0.1714 -0.0342
-15 8 -7 0.1514 -0.1363
-15 8 -6 -0.0186 -0.0291
-15 8 -5 -0.4012 -0.1001
-15 8 -4 -0.5339 -0.0231
-15 8 -3 -0.0919 -0.0110
-15 8 -2 -1.3459 -0.1397
-15 8 -1 0.5767 0.0028
-15 8 0 -0.9224 -0.0763
-15 8 1 1.2798 0.0421
-15 8 2 1.1871 -0.0656
-15 8 3 1.1144 0.0441
-15 8 4 1.4385 -0.0134
-15 8 5 -0.8354 0.0194
-15 8 6 -0.0029 0.0598
-15 8 7 -1.5767 -0.0223
-15 8 8 -0.0147 0.0415
-15 8 9 0.3338 0.0020
-15 8 10 0.1149 0.0359
-15 8 11 1.4404 -0.0176
-15 8 12 0.5222 -0.0790
-15 8 13 0.4985 -0.0449
-15 8 14 0.2813 -0.0641
-15 8 15 -0.2200 -0.0510
-15 8 16 -0.3116 0.0473
-15 8 17 0.2920 -0.0633
-15 8 18 0.3190 0.0616
-15 8 19 0.5528 -0.0237
-15 8 20 0.3744 0.0214
-15 9 -10 1.0877 0.1517
-15 9 -9 -0.0054 0.1092
-15 9 -8 0.7614 0.2003
-15 9 -7 0.1343 0.1512
-15 9 -6 -0.2799 0.0335
-15 9 -5 0.0017 0.0528
-15 9 -4 -0.0103 0.0270
-15 9 -3 -0.4871 0.0740
-15 9 -2 0.2230 -0.0339
-15 9 -1 -0.7577 0.0121
-15 9 0 -1.1005 -0.0604
-15 9 1 -0.4618 0.0052
-15 9 2 -1.7656 0.0295
-15 9 3 0.9966 0.0166
-15 9 4 0.0190 0.0437
-15 9 5 1.3583 0.0623
-15 9 6 0.5484 0.0316
-15 9 7 -0.6389 0.0032
-15 9 8 -0.2466 -0.0373
-15 9 9 -1.7966 -0.0382
-15 9 10 -0.8155 -0.0280
-15 9 11 -0.4413 -0.0150
-15 9 12 -0.7120 0.0663
-15 9 13 1.0721 -0.0654
-15 9 14 0.3916 0.0322
-15 9 15 0.6286 0.0818
-15 9 16 0.1312 0.0079
-15 9 17 -0.1840 -0.0178
-15 9 18 -0.2479 0.0740
-15 10 -8 1.1681 -0.0643
-15 10 -7 -0.2596 0.0043
-15 10 -6 0.7738 0.0201
-15 10 -5 0.2814 0.0863
-15 10 -4 -0.4057 0.0112
-15 10 -3 0.3704 0.0836
-15 10 -2 -0.0960 0.0047
-15 10 -1 0.1027 -0.0628
-15 10 0 0.7575 -0.1066
-15 10 1 -0.4865 -0.2513
-15 10 2 -0.3793 -0.1738
-15 10 3 -0.7445 -0.2610
-15 10 4 -1.2032 -0.0870
-15 10 5 0.4533 -0.2239
-15 10 6 0.1711 0.0869
-15 10 7 1.0212 -0.1255
-15 10 8 1.0250 0.1517
-15 10 9 -0.1395 -0.1008
-15 10 10 0.6117 0.1266
-15 10 11 -1.5261 0.0741
-15 10 12 -0.7266 0.0698
-15 10 13 -0.9947 -0.0147
-15 10 14 -0.8500 0.1665
-15 10 15 0.2541 -0.1466
-15 10 16 -0.0921 0.1147
-15 11 -5 0.0690 -0.2215
-15 11 -4 0.6869 0.2207
-15 11 -3 0.7540 -0.0913
-15 11 -2 -0.1633 0.3371
-15 11 -1 0.5959 0.2591
-15 11 0 0.0403 0.3096
-15 11 1 0.3242 0.2771
-15 11 2 0.8929 0.1602
-15 11 3 -0.4629 0.0980
-15 11 4 0.0846 -0.0583
-15 11 5 -0.8669 -0.0163
-15 11 6 -0.5444 0.0350
-15 11 7 -0.2996 -0.1167
-15 11 8 0.1875 0.1983
-15 11 9 0.4746 -0.2093
-15 11 10 1.1022 0.2711
-15 11 11 0.3511 -0.2103
-15 11 12 1.0354 0.1434
-15 11 13 -0.4627 0.0613
-15 12 1 0.4549 0.1847
-15 12 2 0.1826 -0.0457
-15 12 3 0.2976 0.2212
-15 12 4 0.6462 -0.0693
-15 12 5 -0.2571 0.0926
-15 12 6 0.1085 -0.1752
-15 12 7 -0.5355 0.0140
-14 0 -12 -3.0633 0.0193
-14 0 -10 0.4830 -0.0486
-14 0 -8 4.8990 0.0387
-14 0 -6 3.3717 0.0156
-14 0 -4 -2.3154 0.0274
-14 0 -2 -5.2909 0.0368
-14 0 0 -3.3537 0.0131
-14 0 2 1.4117 0.0271
-14 0 4 3.4532 0.0018
-14 0 6 -0.7737 -0.0046
-14 0 8 -3.9221 -0.0354
-14 0 10 -1.8903 -0.0276
-14 0 12 -0.8234 0.0039
-14 0 14 -1.5322 0.0170
-14 0 16 0.2451 0.0377
-14 0 18 2.5675 -0.0004
-14 0 20 1.1846 0.0015
-14 0 22 -0.4015 -0.0099
-14 0 24 -0.7515 -0.1092
-14 0 26 -0.2383 -0.0826
-14 1 -13 0.6991 0.0270
-14 1 -12 -1.0011 -0.0179
-14 1 -11 0.7927 -0.0563
-14 1 -10 -3.4390 -0.0485
-14 1 -9 -0.4642 -0.0555
-14 1 -8 -0.9567 -0.0688
-14 1 -7 -1.9393 -0.0918
-14 1 -6 3.7689 0.0004
-14 1 -5 -1.5487 -0.0439
-14 1 -4 3.9550 -0.0431
-14 1 -3 0.9472 -0.0127
-14 1 -2 -0.3356 0.0063
-14 1 -1 2.6247 -0.0263
-14 1 0 -4.3690 -0.0147
-14 1 1 1.5439 -0.0301
-14 1 2 -4.1794 0.0028
-14 1 3 -0.6756 -0.0001
-14 1 4 0.9664 -0.0055
-14 1 5 -1.7283 -0.0082
-14 1 6 4.1166 -0.0124
-14 1 7 -1.2706 -0.0332
-14 1 8 0.8048 0.0005
-14 1 9 0.3690 -0.0360
-14 1 10 -1.6485 -0.0004
-14 1 11 1.4749 0.0197
-14 1 12 -0.6883 -0.0316
-14 1 13 0.7538 0.0479
-14 1 14 -1.0251 -0.0107
-14 1 15 0.0728 0.0327
-14 1 16 -2.3626 0.0178
-14 1 17 -0.0208 0.0737
-14 1 18 -0.6392 -0.0687
-14 1 19 -0.6851 0.0003
-14 1 20 1.3037 -0.0527
-14 1 21 -0.9332 -0.0116
-14 1 22 0.7447 -0.0471
-14 1 23 0.0688 -0.0662
-14 1 24 -0.0862 -0.0132
-14 1 25 0.6321 0.0041
-14 1 26 -0.7787 0.0152
-14 1 27 0.2087 0.1179
-14 2 -13 -0.3329 0.1071
-14 2 -12 2.4916 -0.0290
-14 2 -11 1.3503 0.0777
-14 2 -10 0.3100 0.0292
-14 2 -9 2.8430 0.0321
-14 2 -8 -2.9307 -0.0536
-14 2 -7 1.5874 0.0223
-14 2 -6 -2.0685 -0.0142
-14 2 -5 -1.9010 -0.0024
-14 2 -4 1.8175 -0.0141
-14 2 -3 -2.7903 -0.0063
-14 2 -2 3.5574 -0.0050
-14 2 -1 0.7003 -0.0025
-14 2 0 1.3551 0.0197
-14 2 1 3.8331 0.0070
-14 2 2 -2.5380 -0.0172
-14 2 3 2.8561 0.0157
-14 2 4 -2.8233 -0.0046
-14 2 5 -0.2314 0.0115
-14 2 6 2.3626 -0.0101
-14 2 7 -2.6441 -0.0186
-14 2 8 4.9212 0.0080
-14 2 9 -2.8131 -0.0146
-14 2 10 1.8821 0.0359
-14 2 11 -0.0869 -0.0184
-14 2 12 -0.1356 0.0534
-14 2 13 1.7609 0.0200
-14 2 14 0.4731 -0.0142
-14 2 15 1.0024 0.0148
-14 2 16 -0.1475 0.0523
-14 2 17 0.9714 0.0087
-14 2 18 -1.5153 0.0111
-14 2 19 1.2778 0.0468
-14 2 20 -0.4674 -0.0352
-14 2 21 -0.0887 0.0952
-14 2 22 0.6440 -0.0312
-14 2 23 -0.9379 0.0767
-14 2 24 0.7802 -0.1502
-14 2 25 -0.1141 -0.0250
-14 2 26 0.0469 0.0142
-14 3 -13 -1.3514 -0.0303
-14 3 -12 -0.2792 0.0328
-14 3 -11 -1.8898 0.0177
-14 3 -10 0.8364 0.0350
-14 3 -9 0.0019 0.0739
-14 3 -8 -0.5640 0.0257
-14 3 -7 3.4656 0.0445
-14 3 -6 -3.2054 0.0011
-14 3 -5 3.2860 0.0360
-14 3 -4 -3.3147 0.0442
-14 3 -3 -1.7567 0.0149
-14 3 -2 -0.1894 -0.0002
-14 3 -1 -4.6907 -0.0064
-14 3 0 2.7388 0.0315
-14 3 1 -1.6479 -0.0105
-14 3 2 2.0234 0.0174
-14 3 3 2.4950 -0.0291
-14 3 4 -1.9026 0.0033
-14 3 5 3.0440 -0.0297
-14 3 6 -2.8789 -0.0082
-14 3 7 0.6348 -0.0499
-14 3 8 0.8620 0.0078
-14 3 9 -2.9244 -0.0281
-14 3 10 2.6718 -0.0159
-14 3 11 -3.9488 -0.0039
-14 3 12 0.9617 -0.0065
-14 3 13 -1.0748 -0.0215
-14 3 14 -0.1802 -0.0172
-14 3 15 0.4498 -0.0011
-14 3 16 0.4371 0.0048
-14 3 17 -0.2917 -0.0128
-14 3 18 -0.0961 0.0755
-14 3 19 0.4756 -0.0401
-14 3 20 -1.2239 0.0138
-14 3 21 1.1253 -0.0188
-14 3 22 -1.0068 0.0708
-14 3 23 0.0182 0.0396
-14 3 24 -0.0104 -0.1231
-14 3 25 -0.5357 0.0398
-14 3 26 0.6950 -0.2133
-14 4 -13 0.1021 -0.0293
-14 4 -12 -1.2824 -0.0350
-14 4 -11 -0.5297 -0.0712
-14 4 -10 -0.5416 -0.0455
-14 4 -9 -1.7052 0.0208
-14 4 -8 0.8967 -0.0268
-14 4 -7 -0.4419 0.0241
-14 4 -6 1.0198 -0.0142
-14 4 -5 4.0582 -0.0007
-14 4 -4 -0.8252 0.0558
-14 4 -3 4.9370 0.0397
-14 4 -2 -1.8949 0.0253
-14 4 -1 -0.3049 0.0196
-14 4 0 -0.1459 -0.0234
-14 4 1 -4.8973 -0.0057
-14 4 2 2.1366 -0.0110
-14 4 3 -3.5222 -0.0021
-14 4 4 1.4020 0.0338
-14 4 5 0.6990 0.0370
-14 4 6 -1.7697 0.0354
-14 4 7 3.3109 0.0405
-14 4 8 -2.4521 0.0131
-14 4 9 2.3816 -0.0322
-14 4 10 -0.0295 0.0169
-14 4 11 -1.3375 -0.0506
-14 4 12 1.6124 -0.0206
-14 4 13 -2.6979 -0.0642
-14 4 14 1.0077 -0.0216
-14 4 15 -0.5471 -0.0272
-14 4 16 0.3389 -0.0413
-14 4 17 -0.1223 0.0033
-14 4 18 0.9068 0.0256
-14 4 19 -0.7936 0.0071
-14 4 20 0.6377 -0.0241
-14 4 21 0.2671 0.0351
-14 4 22 -0.6002 0.0498
-14 4 23 0.9867 -0.0055
-14 4 24 -1.1803 0.1166
-14 4 25 0.4617 -0.0233
-14 4 26 -0.4388 -0.1492
-14 5 -13 1.2163 0.0686
-14 5 -12 0.6090 -0.0491
-14 5 -11 1.0472 -0.0037
-14 5 -10 -0.2212 -0.0172
-14 5 -9 0.2547 -0.0266
-14 5 -8 -0.5968 0.0270
-14 5 -7 -2.8869 0.0255
-14 5 -6 0.3946 -0.0197
-14 5 -5 -3.3438 0.0068
-14 5 -4 1.2796 -0.0208
-14 5 -3 1.0440 -0.0106
-14 5 -2 0.0761 -0.0026
-14 5 -1 4.2930 0.0220
-14 5 0 -0.9570 0.0125
-14 5 1 1.8423 0.0198
-14 5 2 0.0284 0.0170
-14 5 3 -2.7492 0.0361
-14 5 4 1.1522 0.0023
-14 5 5 -3.5311 0.0275
-14 5 6 0.6795 0.0132
-14 5 7 -0.4381 0.0318
-14 5 8 -0.6396 -0.0420
-14 5 9 2.8830 0.0026
-14 5 10 -1.2085 -0.0133
-14 5 11 2.8336 0.0032
-14 5 12 -0.3980 0.0180
-14 5 13 -0.3425 0.0023
-14 5 14 0.7094 0.0464
-14 5 15 -1.3650 -0.0235
-14 5 16 0.4568 0.0125
-14 5 17 -0.0579 0.0044
-14 5 18 -0.1018 -0.0071
-14 5 19 -0.4003 -0.0616
-14 5 20 0.4108 -0.0194
-14 5 21 -0.8609 0.0307
-14 5 22 0.5448 -0.0915
-14 5 23 -0.1149 0.1368
-14 5 24 -0.2529 0.1279
-14 5 25 0.4602 -0.0011
-14 6 -13 0.3113 0.1083
-14 6 -12 0.7923 0.0461
-14 6 -11 -0.1247 0.0192
-14 6 -10 0.7681 -0.0260
-14 6 -9 0.4346 0.0007
-14 6 -8 -0.2274 0.0157
-14 6 -7 0.5488 -0.0071
-14 6 -6 -1.1470 -0.0090
-14 6 -5 -2.0847 0.0086
-14 6 -4 0.0497 0.0044
-14 6 -3 -3.7179 -0.0497
-14 6 -2 0.9529 0.0151
-14 6 -1 -1.3966 -0.0579
-14 6 0 0.0184 -0.0304
-14 6 1 2.7047 -0.0321
-14 6 2 -0.1746 -0.0365
-14 6 3 3.0456 -0.0285
-14 6 4 0.5957 -0.0758
-14 6 5 -0.4948 0.0132
-14 6 6 0.3244 -0.0330
-14 6 7 -2.3778 0.0269
-14 6 8 -0.0280 0.0160
-14 6 9 -0.8314 0.0481
-14 6 10 -0.1140 0.0172
-14 6 11 1.8246 0.0330
-14 6 12 -0.6866 0.0023
-14 6 13 1.9148 0.0427
-14 6 14 -0.7496 -0.0585
-14 6 15 -0.4738 -0.0132
-14 6 16 -0.0587 -0.0246
-14 6 17 -0.6239 0.0098
-14 6 18 -0.0040 0.0037
-14 6 19 0.5322 0.0045
-14 6 20 -0.1241 0.0747
-14 6 21 0.2533 -0.1045
-14 6 22 0.3590 -0.0175
-14 6 23 -0.4379 0.0622
-14 6 24 0.3713 -0.0762
-14 7 -13 -0.7491 0.0600
-14 7 -12 0.1387 0.1228
-14 7 -11 -0.0316 0.0442
-14 7 -10 1.2293 -0.0057
-14 7 -9 0.1700 0.0378
-14 7 -8 1.6695 -0.0101
-14 7 -7 1.3789 0.0231
-14 7 -6 0.0565 -0.0339
-14 7 -5 2.2462 -0.0249
-14 7 -4 -1.1506 -0.0119
-14 7 -3 0.8012 0.0042
-14 7 -2 -0.0622 0.0921
-14 7 -1 -2.0900 -0.0216
-14 7 0 0.4230 0.0442
-14 7 1 -2.6641 0.0083
-14 7 2 -0.0559 -0.0291
-14 7 3 0.6139 -0.0420
-14 7 4 0.7693 -0.0207
-14 7 5 2.0920 -0.0436
-14 7 6 0.8857 0.0051
-14 7 7 -0.0242 0.0104
-14 7 8 -0.8124 0.0270
-14 7 9 -1.6968 0.0039
-14 7 10 -1.1736 -0.0032
-14 7 11 -1.1885 -0.0252
-14 7 12 -0.1533 0.0043
-14 7 13 1.2271 -0.0325
-14 7 14 0.2220 0.0258
-14 7 15 1.6338 0.0184
-14 7 16 0.1187 0.0026
-14 7 17 -0.0634 0.0340
-14 7 18 0.1824 -0.0225
-14 7 19 -0.1762 0.0416
-14 7 20 0.0540 0.0000
-14 7 21 0.5775 -0.0977
-14 7 22 0.0901 0.0575
-14 7 23 0.5338 -0.1443
-14 8 -13 -0.3733 -0.1044
-14 8 -12 -1.2110 -0.0560
-14 8 -11 -1.0111 -0.0423
-14 8 -10 -0.7858 -0.0867
-14 8 -9 -0.5519 -0.1165
-14 8 -8 0.5965 -0.0147
-14 8 -7 -0.2174 -0.0281
-14 8 -6 1.2867 0.1361
-14 8 -5 0.1911 -0.0122
-14 8 -4 -0.2983 0.0256
-14 8 -3 1.2106 0.0470
-14 8 -2 -1.1928 -0.0357
-14 8 -1 1.5896 0.0811
-14 8 0 -0.4175 -0.0249
-14 8 1 -0.6469 0.0890
-14 8 2 -0.7291 -0.0295
-14 8 3 -2.2191 0.0753
-14 8 4 -0.8862 -0.0619
-14 8 5 -0.1003 -0.0676
-14 8 6 0.9460 -0.0478
-14 8 7 1.3102 -0.1032
-14 8 8 1.3781 -0.0370
-14 8 9 0.7596 -0.0440
-14 8 10 -0.7147 0.0105
-14 8 11 -0.9164 0.0166
-14 8 12 -1.8310 0.0336
-14 8 13 -1.6786 0.0403
-14 8 14 -1.0085 0.0165
-14 8 15 0.1518 -0.0195
-14 8 16 -0.2154 0.0854
-14 8 17 0.6930 -0.0416
-14 8 18 -0.2119 0.0244
-14 8 19 -0.3130 0.0092
-14 8 20 -0.4943 -0.0425
-14 8 21 -0.5743 -0.0328
-14 8 22 -0.5441 0.0422
-14 9 -13 1.0815 -0.0342
-14 9 -12 -0.1868 0.0210
-14 9 -11 0.1608 0.0362
-14 9 -10 -0.7909 0.0760
-14 9 -9 -1.1538 -0.1303
-14 9 -8 -0.6898 -0.1302
-14 9 -7 -0.7453 -0.1802
-14 9 -6 0.5527 -0.0461
-14 9 -5 -0.1989 -0.0848
-14 9 -4 1.5893 0.0040
-14 9 -3 -0.2890 0.0098
-14 9 -2 0.6260 -0.0280
-14 9 -1 0.5888 0.0938
-14 9 0 -0.0434 -0.0328
-14 9 1 2.1026 0.1012
-14 9 2 -0.1389 -0.0124
-14 9 3 0.8538 0.1272
-14 9 4 -1.4171 -0.0224
-14 9 5 -0.7558 0.1431
-14 9 6 -1.5873 -0.0542
-14 9 7 -0.2538 0.0911
-14 9 8 0.8295 -0.0194
-14 9 9 0.8133 0.0588
-14 9 10 2.2365 -0.0528
-14 9 11 1.8483 0.0398
-14 9 12 0.5877 0.0751
-14 9 13 0.4395 -0.0011
-14 9 14 -1.0391 0.0049
-14 9 15 -0.9080 0.0012
-14 9 16 -0.8932 -0.0316
-14 9 17 -0.0822 -0.1125
-14 9 18 -0.0880 0.1935
-14 9 19 0.5386 -0.0422
-14 9 20 0.1662 0.1202
-14 10 -11 0.9736 0.1761
-14 10 -10 0.2758 0.2813
-14 10 -9 0.2014 0.2527
-14 10 -8 0.0201 0.2136
-14 10 -7 -1.0530 0.1182
-14 10 -6 -0.5764 -0.0402
-14 10 -5 -0.5879 0.0078
-14 10 -4 -0.2728 -0.0844
-14 10 -3 0.1541 -0.0374
-14 10 -2 0.6139 -0.0777
-14 10 -1 -0.5102 -0.0135
-14 10 0 0.3807 0.0676
-14 10 1 -0.1805 0.0260
-14 10 2 0.5589 0.1155
-14 10 3 1.4735 0.0550
-14 10 4 0.4803 0.1087
-14 10 5 0.9646 0.0016
-14 10 6 -0.9252 0.0438
-14 10 7 -0.4365 0.0374
-14 10 8 -1.6043 0.0665
-14 10 9 -1.4137 0.0160
-14 10 10 0.2830 -0.0338
-14 10 11 -0.4965 0.0351
-14 10 12 1.8988 -0.1360
-14 10 13 1.4805 -0.0452
-14 10 14 1.1742 0.1178
-14 10 15 1.0700 -0.1115
-14 10 16 -0.1392 -0.0270
-14 10 17 -0.0138 -0.1026
-14 10 18 -0.4938 -0.0068
-14 11 -9 0.6345 -0.0499
-14 11 -8 -0.1456 -0.0023
-14 11 -7 0.4369 -0.0170
-14 11 -6 0.1659 0.0855
-14 11 -5 -0.6186 -0.0551
-14 11 -4 -0.8461 0.1280
-14 11 -3 -0.4690 -0.1741
-14 11 -2 -1.1236 -0.0132
-14 11 -1 -0.0380 -0.2061
-14 11 0 -0.5928 -0.1978
-14 11 1 -1.0920 -0.2175
-14 11 2 -0.0229 -0.0811
-14 11 3 -0.8421 -0.0502
-14 11 4 0.8537 0.0144
-14 11 5 0.5461 -0.0300
-14 11 6 0.9935 0.0344
-14 11 7 0.7238 -0.1902
-14 11 8 -0.1838 0.0255
-14 11 9 -0.1536 -0.2231
-14 11 10 -1.1910 0.1528
-14 11 11 -1.7322 -0.1826
-14 11 12 -0.4987 -0.0710
-14 11 13 -1.4342 0.0707
-14 11 14 0.4244 -0.0898
-14 11 15 0.0930 0.0330
-14 11 16 0.5301 0.1773
-14 12 -5 0.7370 -0.0699
-14 12 -4 0.7386 0.2114
-14 12 -3 0.2121 -0.0498
-14 12 -2 0.3826 0.3881
-14 12 -1 0.4077 0.0478
-14 12 0 -0.2320 0.1149
-14 12 1 0.1359 0.0959
-14 12 2 -0.6585 -0.1724
-14 12 3 -1.0396 0.0386
-14 12 4 -0.1539 -0.0888
-14 12 5 -0.6770 0.1908
-14 12 6 0.7163 0.0130
-14 12 7 0.2694 0.1251
-14 12 8 1.1011 0.0410
-14 12 9 0.9575 0.0050
-14 12 10 0.6600 0.1476
-14 12 11 0.7570 -0.1421
-14 12 12 0.1405 0.2958
-14 12 13 -0.4498 -0.0844
-14 13 1 0.7434 0.1729
-14 13 2 0.2340 -0.1512
-14 13 3 0.2586 0.1514
-14 13 4 -0.5280 -0.2728
-14 13 5 -0.4619 0.0373
-14 13 6 -0.4517 -0.1402
-13 0 -11 2.5719 0.1335
-13 0 -9 -0.6979 -0.0426
-13 0 -7 -3.6259 -0.0507
-13 0 -5 -2.6426 -0.0685
-13 0 -3 1.0070 -0.1010
-13 0 -1 4.9862 0.0067
-13 0 1 4.3741 -0.0141
-13 0 3 -1.1429 0.0331
-13 0 5 -2.1314 0.0291
-13 0 7 1.3825 0.0029
-13 0 9 1.6458 -0.0075
-13 0 11 0.6875 -0.0101
-13 0 13 1.6750 -0.0445
-13 0 15 1.1721 -0.0369
-13 0 17 -1.4736 0.0032
-13 0 19 -1.4141 0.0237
-13 0 21 -0.6148 0.0457
-13 0 23 -0.0887 0.0355
-13 0 25 0.4850 0.0089
-13 0 27 -0.2584 -0.0426
-13 1 -12 -0.7579 -0.0691
-13 1 -11 0.9640 0.0681
-13 1 -10 -1.0516 -0.0745
-13 1 -9 2.6088 0.1387
-13 1 -8 0.3343 -0.0178
-13 1 -7 0.5347 -0.0094
-13 1 -6 2.2077 0.0170
-13 1 -5 -2.4229 0.0536
-13 1 -4 1.2640 -0.0124
-13 1 -3 -3.3162 -0.0338
-13 1 -2 -1.6921 0.0108
-13 1 -1 -0.6082 -0.0050
-13 1 0 -2.4972 0.0270
-13 1 1 4.4917 0.0250
-13 1 2 -1.0362 0.0200
-13 1 3 4.4123 0.0046
-13 1 4 0.5554 0.0029
-13 1 5 -0.8652 0.0235
-13 1 6 1.6475 0.0271
-13 1 7 -1.8411 0.0135
-13 1 8 1.0541 0.0213
-13 1 9 0.3272 -0.0114
-13 1 10 -0.6975 0.0227
-13 1 11 0.3178 -0.0164
-13 1 12 -0.9254 -0.0485
-13 1 13 0.2865 0.0165
-13 1 14 -0.2963 -0.0422
-13 1 15 2.1277 -0.0487
-13 1 16 -0.3094 -0.0225
-13 1 17 1.7548 0.0046
-13 1 18 0.1442 -0.0039
-13 1 19 -0.2265 0.0017
-13 1 20 0.9030 0.0292
-13 1 21 -0.3920 0.0001
-13 1 22 0.6405 0.0188
-13 1 23 -0.4894 0.0430
-13 1 24 -0.1569 -0.0015
-13 1 25 0.3641 -0.0186
-13 1 26 -0.4998 -0.0568
-13 1 27 0.5391 0.0306
-13 1 28 -0.3398 0.0438
-13 2 -12 0.6291 -0.0362
-13 2 -11 -2.3348 -0.0647
-13 2 -10 -1.5175 -0.0034
-13 2 -9 0.3633 0.0408
-13 2 -8 -3.6537 -0.0474
-13 2 -7 2.6620 0.0242
-13 2 -6 -1.5981 -0.0202
-13 2 -5 2.0010 0.0076
-13 2 -4 2.8588 0.0008
-13 2 -3 -0.9527 0.0543
-13 2 -2 2.5707 0.0151
-13 2 -1 -3.7491 -0.0256
-13 2 0 -1.6267 0.0121
-13 2 1 -2.1271 0.0190
-13 2 2 -3.4522 0.0058
-13 2 3 2.4968 0.0155
-13 2 4 -2.3143 -0.0142
-13 2 5 1.6498 0.0251
-13 2 6 0.3947 0.0140
-13 2 7 -2.8060 0.0111
-13 2 8 2.9526 0.0265
-13 2 9 -3.1613 0.0246
-13 2 10 1.8116 0.0303
-13 2 11 -1.0875 -0.0292
-13 2 12 -0.9852 0.0397
-13 2 13 -0.6527 0.0021
-13 2 14 -1.0695 -0.0176
-13 2 15 -0.4010 0.0031
-13 2 16 -0.7420 -0.0053
-13 2 17 1.2344 -0.0138
-13 2 18 -1.5867 0.0050
-13 2 19 0.9028 0.0584
-13 2 20 -1.0150 -0.0212
-13 2 21 -0.0952 -0.0198
-13 2 22 0.3736 -0.0235
-13 2 23 -0.6660 0.0307
-13 2 24 0.6032 0.0166
-13 2 25 -0.5064 -0.0256
-13 2 26 0.1296 -0.0171
-13 2 27 0.6112 -0.0667
-13 2 28 -0.3803 -0.0458
-13 3 -12 2.1247 0.1080
-13 3 -11 -0.7426 0.0112
-13 3 -10 2.6571 0.0626
-13 3 -9 -0.5939 -0.0457
-13 3 -8 -0.4060 0.0570
-13 3 -7 1.5137 0.0289
-13 3 -6 -4.9097 0.0096
-13 3 -5 3.5737 -0.0289
-13 3 -4 -3.0916 -0.0096
-13 3 -3 3.2672 0.0209
-13 3 -2 3.3228 0.0033
-13 3 -1 -0.3432 0.0051
-13 3 0 4.8459 0.0014
-13 3 1 -4.0983 -0.0136
-13 3 2 1.0181 0.0128
-13 3 3 -2.5227 -0.0076
-13 3 4 -2.5829 0.0155
-13 3 5 1.8154 0.0066
-13 3 6 -3.1923 0.0119
-13 3 7 1.7293 0.0058
-13 3 8 0.5221 0.0265
-13 3 9 -1.0229 -0.0003
-13 3 10 4.3557 -0.0162
-13 3 11 -1.8487 0.0203
-13 3 12 2.7266 -0.0084
-13 3 13 -0.8644 -0.0052
-13 3 14 -0.2465 0.0086
-13 3 15 -0.6968 0.0230
-13 3 16 0.2590 -0.0041
-13 3 17 -0.2183 -0.0256
-13 3 18 0.3471 0.0301
-13 3 19 1.2094 0.0222
-13 3 20 -0.9733 0.0464
-13 3 21 1.3858 0.0044
-13 3 22 -0.7131 0.0186
-13 3 23 0.5860 0.0330
-13 3 24 0.1734 0.0232
-13 3 25 -0.7794 0.1226
-13 3 26 0.4101 0.0520
-13 3 27 -0.5299 -0.0021
-13 4 -12 0.2070 0.0117
-13 4 -11 0.7036 0.0407
-13 4 -10 1.1669 -0.0132
-13 4 -9 -1.2963 -0.0005
-13 4 -8 2.5895 -0.0336
-13 4 -7 -2.0133 0.0019
-13 4 -6 -0.5487 0.0287
-13 4 -5 -0.4030 -0.0282
-13 4 -4 -5.8886 0.0122
-13 4 -3 2.3752 -0.0317
-13 4 -2 -4.6410 -0.0121
-13 4 -1 2.7693 0.0078
-13 4 0 2.3850 -0.0105
-13 4 1 -0.4137 0.0014
-13 4 2 6.2578 -0.0140
-13 4 3 -3.0912 -0.0085
-13 4 4 3.8373 -0.0057
-13 4 5 -1.4601 -0.0588
-13 4 6 -2.0130 -0.0298
-13 4 7 1.6060 -0.0351
-13 4 8 -5.0236 0.0059
-13 4 9 2.1267 -0.0398
-13 4 10 -1.0806 0.0389
-13 4 11 0.3633 -0.0068
-13 4 12 3.4531 0.0313
-13 4 13 -1.1855 0.0099
-13 4 14 1.9647 -0.0099
-13 4 15 -1.3515 0.0228
-13 4 16 -0.3796 -0.0523
-13 4 17 -1.6946 -0.0167
-13 4 18 0.4842 -0.0466
-13 4 19 -1.3366 -0.0133
-13 4 20 0.4319 -0.0494
-13 4 21 0.1872 -0.0042
-13 4 22 -0.7045 -0.0092
-13 4 23 1.3825 -0.0800
-13 4 24 -0.8326 0.0202
-13 4 25 0.8308 0.0786
-13 4 26 -0.3182 0.0008
-13 4 27 -0.1281 0.0384
-13 5 -12 -1.3638 -0.1127
-13 5 -11 0.9256 0.0252
-13 5 -10 -0.7654 -0.0092
-13 5 -9 0.6045 -0.0154
-13 5 -8 1.5450 -0.0319
-13 5 -7 -1.1951 -0.0319
-13 5 -6 4.5928 -0.0844
-13 5 -5 -2.6974 -0.0423
-13 5 -4 2.3769 -0.0492
-13 5 -3 -1.1154 -0.0424
-13 5 -2 -3.8052 -0.0235
-13 5 -1 1.9799 0.0014
-13 5 0 -5.8972 0.0224
-13 5 1 2.0875 -0.0375
-13 5 2 -0.9763 0.0199
-13 5 3 -0.3817 -0.0210
-13 5 4 5.0302 0.0037
-13 5 5 -1.7436 -0.0226
-13 5 6 5.1129 -0.0068
-13 5 7 -1.2068 -0.0016
-13 5 8 -1.2983 0.0002
-13 5 9 0.2117 0.0207
-13 5 10 -5.7633 0.0157
-13 5 11 1.4220 -0.0063
-13 5 12 -2.2888 0.0201
-13 5 13 1.1453 -0.0269
-13 5 14 2.3908 0.0475
-13 5 15 0.3215 -0.0208
-13 5 16 1.6615 -0.0279
-13 5 17 -0.0340 0.0070
-13 5 18 0.1842 -0.0069
[truncated: 3,769,882 more chars]
